# Supplementary material for: One-step N-Terminomics Based on Isolation of Protein N-Terminal Peptides From LysargiNase Digests by Tip-Based Strong Cation Exchange Chromatography
Source: Mol Cell Proteomics. 2024 Jul 26;23(9):100820. doi: 10.1016/j.mcpro.2024.100820 (PMC11382313; doi:10.1016/j.mcpro.2024.100820)
Supplement: Supplementary Tables [file mmc2.xlsx]

## Sheet: Table S1
Supplementary Table 1 | N-terminal peptide elution conditions
Elution method	Mobile phase	Elution volume	# LC/MS/MS run	Figure
Acid-based elution	2.5% FA, 30% ACN	50 μL flowthrough + 50 μL elution	1	Fig. S2A, B
Acid-based elution	2.5% FA, 30% ACN	100 μL flowthrough, 100 μL elution x5	6	Fig. S2C, D
Salt-based elution	10 mM KCl, 7.5 mM potassium phosphate buffer (pH 2.2), 30% ACN	100 μL flowthrough, 100 μL elution x5	6	Fig. 1
Acid-based elution	0.2% TFA, 30% ACN	100 μL flowthrough, 100 μL elution x5	6	Fig. 1
Acid-based elution	0.5% TFA, 30% ACN	50 μL flowthrough, 50 μL elution x3	4	Fig. 2
Salt-based elution	10 mM KCl, 7.5 mM potassium phosphate buffer (pH 2.2), 30% ACN	100 μL flowthrough + 100 μL elution x3	1	Fig. S3A, B
Acid-based elution 1	0.2% TFA, 30% ACN	100 μL flowthrough + 100 μL elution x3	1	Fig. S3A, B
Acid-based elution 2	0.5% TFA, 30% ACN	50 μL flowthrough + 50 μL elution x1	1	Fig. S3A, B
Acid-based elution 1	2.5% FA, 30% ACN	50 μL flowthrough + 50 μL elution x1	1	Fig. S3C, D
Acid-based elution 2	0.5% TFA, 30% ACN	50 μL flowthrough + 50 μL elution x1	1	Fig. S3C, D

## Sheet: Table S2
Supplementary Table 2 | Identification list of 2.5% FA, 1 fraction samples
Sequence	Length	Modifications	Modified sequence	Oxidation (M) Probabilities	Oxidation (M) Score Diffs	Acetyl (Protein N-term)	Oxidation (M)	Missed cleavages	Proteins	Leading proteins	Leading razor protein	Gene names	Protein names	Type	Raw file	Experiment	MS/MS m/z	Charge	m/z	Mass	Uncalibrated - Calibrated m/z [ppm]	Uncalibrated - Calibrated m/z [Da]	Mass error [ppm]	Mass error [Da]	Uncalibrated mass error [ppm]	Uncalibrated mass error [Da]	Max intensity m/z 0	Retention time	Retention length	Calibrated retention time	Calibrated retention time start	Calibrated retention time finish	Retention time calibration	Number of data points	Number of scans	Number of isotopic peaks	PIF	Fraction of total spectrum	Base peak fraction	PEP	MS/MS count	MS/MS scan number	Score	Delta score	Combinatorics	Intensity
AAAAAAAAAAGAAGG	15	Acetyl (Protein N-term)	_(Acetyl (Protein N-term))AAAAAAAAAAGAAGG_			1	0	0	Q86U42;Q86U42-2	Q86U42	Q86U42	PABPN1	Polyadenylate-binding protein 2	MULTI-MSMS	220616KMo_Nt_25FA_rep3	rep3	542.773	2	542.773	1083.53	-1.1365	-0.00061685	0.29904	0.00016231	-0.83745	-0.00045454	542.773	64.611	1.7403	64.611	64.14	65.881	0	312	112	6	0	0	0	2.1324e-34	2	25707	138.55	125.76	1	341470000
AAAAAAAAAAGAAGG	15	Acetyl (Protein N-term)	_(Acetyl (Protein N-term))AAAAAAAAAAGAAGG_			1	0	0	Q86U42;Q86U42-2	Q86U42	Q86U42	PABPN1	Polyadenylate-binding protein 2	MULTI-MSMS	220616KMo_Nt_25FA_rep1	rep1	542.773	2	542.773	1083.53	-0.73717	-0.00040012	-0.078882	-4.2815e-05	-0.81606	-0.00044293	542.773	64.602	1.2595	64.602	64.13	65.39	0	183	65	5	0	0	0	8.2739e-35	3	24695	143.94	131.15	1	307270000
AAAAAAAAAAGAAGG	15	Acetyl (Protein N-term)	_(Acetyl (Protein N-term))AAAAAAAAAAGAAGG_			1	0	0	Q86U42;Q86U42-2	Q86U42	Q86U42	PABPN1	Polyadenylate-binding protein 2	MULTI-MSMS	220616KMo_Nt_25FA_rep2	rep2	542.773	2	542.773	1083.53	-0.80889	-0.00043904	-0.077956	-4.2312e-05	-0.88684	-0.00048135	542.773	64.58	1.6863	64.58	64.15	65.837	1.4211e-14	300	107	6	0	0	0	2.1324e-34	2	25537	138.55	125.76	1	358170000
AAAAAAAAEQQSSNGPVK	18	Acetyl (Protein N-term)	_(Acetyl (Protein N-term))AAAAAAAAEQQSSNGPVK_			1	0	1	Q16585	Q16585	Q16585	SGCB	Beta-sarcoglycan	MULTI-MSMS	220616KMo_Nt_25FA_rep3	rep3	842.92	2	842.418	1682.82	-1.3317	-0.0011219	0.93348	0.00078638	-0.39825	-0.00033549	842.419	49.92	0.27489	49.92	49.794	50.069	0	63	25	3	0	0	0	1.2111e-21	1	16649	119.76	104.79	1	625170
AAAAAAAAEQQSSNGPVK	18	Acetyl (Protein N-term)	_(Acetyl (Protein N-term))AAAAAAAAEQQSSNGPVK_			1	0	1	Q16585	Q16585	Q16585	SGCB	Beta-sarcoglycan	MULTI-MSMS	220616KMo_Nt_25FA_rep1	rep1	842.418	2	842.418	1682.82	-0.76552	-0.00064489	0.20737	0.00017469	-0.55815	-0.00047019	842.419	50.486	0.28081	50.486	50.361	50.642	0	71	28	3	0	0	0	6.6341e-10	1	16208	88.441	71.005	1	491120
AAAAAAAAEQQSSNGPVK	18	Acetyl (Protein N-term)	_(Acetyl (Protein N-term))AAAAAAAAEQQSSNGPVK_			1	0	1	Q16585	Q16585	Q16585	SGCB	Beta-sarcoglycan	MULTI-MSMS	220616KMo_Nt_25FA_rep2	rep2	842.92	2	842.418	1682.82	-0.86799	-0.00073121	0.41824	0.00035233	-0.44976	-0.00037888	842.419	49.98	0.29897	49.98	49.825	50.124	0	78	31	3	0	0	0	7.3629e-10	1	16531	87.363	72.944	1	620880
AAAAAAAGDSDSWDADAFSVEDPV	24	Acetyl (Protein N-term)	_(Acetyl (Protein N-term))AAAAAAAGDSDSWDADAFSVEDPV_			1	0	0	O75822;O75822-2;O75822-3	O75822	O75822	EIF3J	Eukaryotic translation initiation factor 3 subunit J	MULTI-MSMS	220616KMo_Nt_25FA_rep3	rep3	1176.5	2	1176	2349.99	-1.5114	-0.0017775	1.3062	0.0015361	-0.2052	-0.00024132	1176.5	85.97	0.24987	85.97	85.842	86.092	0	14	4	5	0	0	0	6.7624e-09	1	37129	72.29	67.307	1	12674000
AAAAAAAGDSDSWDADAFSVEDPV	24	Acetyl (Protein N-term)	_(Acetyl (Protein N-term))AAAAAAAGDSDSWDADAFSVEDPV_			1	0	0	O75822;O75822-2;O75822-3	O75822	O75822	EIF3J	Eukaryotic translation initiation factor 3 subunit J	MULTI-MSMS	220616KMo_Nt_25FA_rep2	rep2	1176.5	2	1176	2349.99	-0.89519	-0.0010527	0.80103	0.00094201	-0.094158	-0.00011073	1176.5	85.966	0.24933	85.966	85.841	86.09	0	7	4	2	0	0	0	3.5507e-07	1	36824	53.252	50.689	1	34281000
AAAAAAAGDSDSWDADAFSVEDPVR	25	Acetyl (Protein N-term)	_(Acetyl (Protein N-term))AAAAAAAGDSDSWDADAFSVEDPVR_			1	0	1	O75822;O75822-2;O75822-3	O75822	O75822	EIF3J	Eukaryotic translation initiation factor 3 subunit J	MULTI-MSMS	220616KMo_Nt_25FA_rep3	rep3	836.704	3	836.37	2506.09	-1.3353	-0.0011168	0.92954	0.00077744	-0.40572	-0.00033933	836.705	78.649	1.0503	78.649	78.278	79.329	0	491	96	8	0	0	0	1.0545e-27	4	33374	118.35	106.44	1	34222000
AAAAAAAGDSDSWDADAFSVEDPVR	25	Acetyl (Protein N-term)	_(Acetyl (Protein N-term))AAAAAAAGDSDSWDADAFSVEDPVR_			1	0	1	O75822;O75822-2;O75822-3	O75822	O75822	EIF3J	Eukaryotic translation initiation factor 3 subunit J	MULTI-MSMS	220616KMo_Nt_25FA_rep3	rep3	1254.55	2	1254.05	2506.09	-1.3324	-0.0016709	1.2159	0.0015248	-0.11649	-0.00014609	1254.55	78.644	0.50595	78.644	78.433	78.939	0	139	36	5	0	0	0	5.1471e-84	3	33260	174.17	163.38	1	2121900
AAAAAAAGDSDSWDADAFSVEDPVR	25	Acetyl (Protein N-term)	_(Acetyl (Protein N-term))AAAAAAAGDSDSWDADAFSVEDPVR_			1	0	1	O75822;O75822-2;O75822-3	O75822	O75822	EIF3J	Eukaryotic translation initiation factor 3 subunit J	MULTI-MSMS	220616KMo_Nt_25FA_rep1	rep1	1254.05	2	1254.05	2506.09	-0.82652	-0.0010365	0.86632	0.0010864	0.039795	4.9905e-05	1254.55	78.755	0.51147	78.755	78.471	78.983	0	265	57	6	0	0	0	6.465e-45	2	32239	141.85	137.04	1	2194600
AAAAAAAGDSDSWDADAFSVEDPVR	25	Acetyl (Protein N-term)	_(Acetyl (Protein N-term))AAAAAAAGDSDSWDADAFSVEDPVR_			1	0	1	O75822;O75822-2;O75822-3	O75822	O75822	EIF3J	Eukaryotic translation initiation factor 3 subunit J	MULTI-MSMS	220616KMo_Nt_25FA_rep1	rep1	836.704	3	836.37	2506.09	-0.82603	-0.00069087	0.28638	0.00023952	-0.53965	-0.00045135	836.705	78.738	1.0538	78.738	78.099	79.152	0	542	101	8	0	0	0	1.287e-35	3	32276	128.55	128.02	1	38306000
AAAAAAAGDSDSWDADAFSVEDPVR	25	Acetyl (Protein N-term)	_(Acetyl (Protein N-term))AAAAAAAGDSDSWDADAFSVEDPVR_			1	0	1	O75822;O75822-2;O75822-3	O75822	O75822	EIF3J	Eukaryotic translation initiation factor 3 subunit J	MULTI-MSMS	220616KMo_Nt_25FA_rep2	rep2	836.704	3	836.37	2506.09	-0.95163	-0.00079591	0.55648	0.00046543	-0.39514	-0.00033049	836.705	78.635	1.3168	78.635	78.244	79.56	0	600	133	8	0	0	0	1.2037e-28	2	33083	122.3	117.13	1	47646000
AAAAAAAGDSDSWDADAFSVEDPVR	25	Acetyl (Protein N-term)	_(Acetyl (Protein N-term))AAAAAAAGDSDSWDADAFSVEDPVR_			1	0	1	O75822;O75822-2;O75822-3	O75822	O75822	EIF3J	Eukaryotic translation initiation factor 3 subunit J	MULTI-MSMS	220616KMo_Nt_25FA_rep2	rep2	1254.55	2	1254.05	2506.09	-0.95667	-0.0011997	0.85142	0.0010677	-0.10525	-0.00013199	1254.05	78.661	0.57496	78.661	78.392	78.967	1.4211e-14	129	42	5	0	0	0	2.2045e-56	1	32956	154.07	143.28	1	2049600
AAAAAAAPSGGGGGGEEE	18	Acetyl (Protein N-term)	_(Acetyl (Protein N-term))AAAAAAAPSGGGGGGEEE_			1	0	0	P51608-2	P51608-2	P51608-2			MULTI-MSMS	220616KMo_Nt_25FA_rep3	rep3	736.318	2	736.318	1470.62	-1.2372	-0.00091097	0.81985	0.00060367	-0.41735	-0.0003073	736.319	36.9	0.53833	36.9	36.621	37.16	0	209	55	5	0	0	0	6.4322e-15	1	9105	98.943	98.312	1	9089300
AAAAAAAPSGGGGGGEEE	18	Acetyl (Protein N-term)	_(Acetyl (Protein N-term))AAAAAAAPSGGGGGGEEE_			1	0	0	P51608-2	P51608-2	P51608-2			MULTI-MSMS	220616KMo_Nt_25FA_rep1	rep1	736.318	2	736.318	1470.62	-0.67104	-0.0004941	0.074714	5.5014e-05	-0.59633	-0.00043909	736.318	36.862	0.50032	36.862	36.597	37.098	0	212	59	5	0	0	0	2.9737e-07	2	8999	78.655	78.655	1	7614300
AAAAAAAPSGGGGGGEEE	18	Acetyl (Protein N-term)	_(Acetyl (Protein N-term))AAAAAAAPSGGGGGGEEE_			1	0	0	P51608-2	P51608-2	P51608-2			MULTI-MSMS	220616KMo_Nt_25FA_rep2	rep2	736.318	2	736.318	1470.62	-0.71352	-0.00052538	0.44569	0.00032817	-0.26783	-0.00019721	736.319	36.882	0.51036	36.882	36.634	37.144	0	188	49	5	0	0	0	5.5807e-15	2	9137	100.48	100.48	1	9499700
AAAAAAGAASGLPGPVAQGL	20	Acetyl (Protein N-term)	_(Acetyl (Protein N-term))AAAAAAGAASGLPGPVAQGL_			1	0	0	Q96P70	Q96P70	Q96P70	IPO9	Importin-9	MULTI-MSMS	220616KMo_Nt_25FA_rep3	rep3	831.943	2	831.944	1661.87	-1.3475	-0.0011211	0.54074	0.00044986	-0.80681	-0.00067122	831.945	80.149	0.81084	80.149	79.675	80.486	-1.4211e-14	461	99	6	0	0	0	3.9038e-130	2	33924	209.19	199.98	1	16811000
AAAAAAGAASGLPGPVAQGL	20	Acetyl (Protein N-term)	_(Acetyl (Protein N-term))AAAAAAGAASGLPGPVAQGL_			1	0	0	Q96P70	Q96P70	Q96P70	IPO9	Importin-9	MULTI-MSMS	220616KMo_Nt_25FA_rep3	rep3	554.965	3	554.965	1661.87	-1.3426	-0.00074512	0.89102	0.00049449	-0.45162	-0.00025063	554.966	80.151	0.66506	80.151	79.751	80.417	0	293	82	5	0	0	0	5.5903e-05	1	33963	53.169	50.46	1	2880200
AAAAAAGAASGLPGPVAQGL	20	Acetyl (Protein N-term)	_(Acetyl (Protein N-term))AAAAAAGAASGLPGPVAQGL_			1	0	0	Q96P70	Q96P70	Q96P70	IPO9	Importin-9	MULTI-MSMS	220616KMo_Nt_25FA_rep1	rep1	831.943	2	831.944	1661.87	-0.83008	-0.00069058	0.051642	4.2963e-05	-0.77844	-0.00064762	831.944	80.126	0.82639	80.126	79.669	80.495	0	391	87	6	0	0	0	5.2022e-152	2	32943	232.17	221.07	1	25690000
AAAAAAGAASGLPGPVAQGL	20	Acetyl (Protein N-term)	_(Acetyl (Protein N-term))AAAAAAGAASGLPGPVAQGL_			1	0	0	Q96P70	Q96P70	Q96P70	IPO9	Importin-9	MULTI-MSMS	220616KMo_Nt_25FA_rep1	rep1	555.299	3	554.965	1661.87	-0.82759	-0.00045928	0.36707	0.00020371	-0.46051	-0.00025557	554.965	80.123	0.6956	80.123	79.753	80.448	0	253	72	5	0	0	0	8.85e-05	1	32997	48.216	43.233	1	3421300
AAAAAAGAASGLPGPVAQGL	20	Acetyl (Protein N-term)	_(Acetyl (Protein N-term))AAAAAAGAASGLPGPVAQGL_			1	0	0	Q96P70	Q96P70	Q96P70	IPO9	Importin-9	MULTI-MSMS	220616KMo_Nt_25FA_rep2	rep2	831.943	2	831.944	1661.87	-0.84719	-0.00070482	0.12595	0.00010478	-0.72124	-0.00060003	831.944	80.088	0.82464	80.088	79.629	80.454	0	484	97	8	0	0	0	7.3331e-112	2	33625	206.36	199.32	1	17812000
AAAAAAGAASGLPGPVAQGL	20	Acetyl (Protein N-term)	_(Acetyl (Protein N-term))AAAAAAGAASGLPGPVAQGL_			1	0	0	Q96P70	Q96P70	Q96P70	IPO9	Importin-9	MULTI-MSMS	220616KMo_Nt_25FA_rep2	rep2	554.965	3	554.965	1661.87	-0.84497	-0.00046893	0.44764	0.00024842	-0.39733	-0.00022051	554.965	80.082	0.63169	80.082	79.745	80.377	1.4211e-14	275	77	4	0	0	0	5.9699e-05	1	33672	52.522	47.539	1	2264900
AAAAAAGAGPEMV	13	Acetyl (Protein N-term)	_(Acetyl (Protein N-term))AAAAAAGAGPEMV_			1	0	0	P28482;P28482-2	P28482	P28482	MAPK1	Mitogen-activated protein kinase 1	MULTI-MSMS	220616KMo_Nt_25FA_rep3	rep3	564.771	2	564.771	1127.53	-1.3807	-0.00077976	0.53992	0.00030493	-0.84074	-0.00047482	564.772	58.941	0.79789	58.941	58.49	59.287	-7.1054e-15	101	32	4	0	0	0	3.3114e-33	2	22219	136.16	132.02	1	5905800
AAAAAAGAGPEMV	13	Acetyl (Protein N-term)	_(Acetyl (Protein N-term))AAAAAAGAGPEMV_			1	0	0	P28482;P28482-2	P28482	P28482	MAPK1	Mitogen-activated protein kinase 1	MULTI-MSMS	220616KMo_Nt_25FA_rep1	rep1	564.771	2	564.771	1127.53	-0.76542	-0.00043229	0.20422	0.00011534	-0.5612	-0.00031695	564.771	58.878	0.6039	58.878	58.722	59.326	0	113	46	3	0	0	0	4.7475e-17	2	21270	112.17	108.03	1	6410600
AAAAAAGAGPEMV	13	Acetyl (Protein N-term)	_(Acetyl (Protein N-term))AAAAAAGAGPEMV_			1	0	0	P28482;P28482-2	P28482	P28482	MAPK1	Mitogen-activated protein kinase 1	MULTI-MSMS	220616KMo_Nt_25FA_rep2	rep2	564.771	2	564.771	1127.53	-0.85063	-0.00048041	0.056625	3.198e-05	-0.794	-0.00044843	564.771	58.878	0.84915	58.878	58.479	59.328	0	112	36	4	0	0	0	1.1555e-24	2	22005	130.27	126.13	1	6746600
AAAAAAGEAR	10	Acetyl (Protein N-term)	_(Acetyl (Protein N-term))AAAAAAGEAR_			1	0	1	P09417;P09417-2	P09417	P09417	QDPR	Dihydropteridine reductase	MULTI-MSMS	220616KMo_Nt_25FA_rep3	rep3	450.73	2	450.73	899.446	-1.1892	-0.00053602	0.94817	0.00042737	-0.24106	-0.00010865	450.731	31.534	0.32656	31.534	31.33	31.656	0	76	40	2	0	0	0	0.0013744	1	6423	58.981	55.789	1	1621400
AAAAAAGEAR	10	Acetyl (Protein N-term)	_(Acetyl (Protein N-term))AAAAAAGEAR_			1	0	1	P09417;P09417-2	P09417	P09417	QDPR	Dihydropteridine reductase	MULTI-MSMS	220616KMo_Nt_25FA_rep1	rep1	450.73	2	450.73	899.446	-0.65248	-0.00029409	0.77508	0.00034935	0.12259	5.5257e-05	450.731	32.322	0.37163	32.322	32.175	32.547	0	17	13	2	0	0	0	0.0049067	1	7046	44.349	38.31	1	1187600
AAAAAAGEAR	10	Acetyl (Protein N-term)	_(Acetyl (Protein N-term))AAAAAAGEAR_			1	0	1	P09417;P09417-2	P09417	P09417	QDPR	Dihydropteridine reductase	MULTI-MSMS	220616KMo_Nt_25FA_rep2	rep2	450.73	2	450.73	899.446	-0.80098	-0.00036102	0.5999	0.00027039	-0.20108	-9.0633e-05	450.731	31.683	0.31149	31.683	31.487	31.799	0	58	34	2	0	0	0	0.0013744	1	6497	58.981	53.992	1	1895500
AAAAAAGPSPGSGPGDSPEGPEGEAPE	27	Acetyl (Protein N-term)	_(Acetyl (Protein N-term))AAAAAAGPSPGSGPGDSPEGPEGEAPE_			1	0	0	Q9UID3	Q9UID3	Q9UID3	VPS51	Vacuolar protein sorting-associated protein 51 homolog	MULTI-MSMS	220616KMo_Nt_25FA_rep3	rep3	792.681	3	792.347	2374.02	-1.3302	-0.001054	0.77761	0.00061614	-0.55259	-0.00043784	792.682	50.239	0.64503	50.239	49.829	50.474	0	257	56	6	0	0	0	3.407e-07	1	16826	45.011	41.674	1	5490600
AAAAAAGPSPGSGPGDSPEGPEGEAPE	27	Acetyl (Protein N-term)	_(Acetyl (Protein N-term))AAAAAAGPSPGSGPGDSPEGPEGEAPE_			1	0	0	Q9UID3	Q9UID3	Q9UID3	VPS51	Vacuolar protein sorting-associated protein 51 homolog	MULTI-MSMS	220616KMo_Nt_25FA_rep2	rep2	792.681	3	792.347	2374.02	-0.87475	-0.0006931	0.38291	0.0003034	-0.49183	-0.0003897	792.682	50.154	0.65936	50.154	49.775	50.435	7.1054e-15	268	61	6	0	0	0	4.4812e-10	1	16670	49.577	46.029	1	5965200
AAAAAAGPSPGSGPGDSPEGPEGEAPER	28	Acetyl (Protein N-term)	_(Acetyl (Protein N-term))AAAAAAGPSPGSGPGDSPEGPEGEAPER_			1	0	1	Q9UID3	Q9UID3	Q9UID3	VPS51	Vacuolar protein sorting-associated protein 51 homolog	MULTI-MSMS	220616KMo_Nt_25FA_rep2	rep2	844.715	3	844.381	2530.12	-0.83392	-0.00070415	0.26839	0.00022662	-0.56553	-0.00047752	844.715	44.735	0.53996	44.735	44.464	45.004	0	125	39	4	0	0	0	3.2434e-07	1	13491	43.162	36.287	1	1516800
AAAAAAGSGTPREEEGPAGEAAASQPQAPTSVPGA	35	Acetyl (Protein N-term)	_(Acetyl (Protein N-term))AAAAAAGSGTPREEEGPAGEAAASQPQAPTSVPGA_			1	0	1	Q9NR33	Q9NR33	Q9NR33	POLE4	DNA polymerase epsilon subunit 4	MULTI-MSMS	220616KMo_Nt_25FA_rep3	rep3	1059.17	3	1058.84	3173.49	-1.2227	-0.0012946	0.53294	0.0005643	-0.68971	-0.00073029	1059.17	52.612	0.91397	52.612	52.104	53.018	0	328	61	7	0	0	0	2.5621e-37	1	18237	111.79	105.95	1	27244000
AAAAAAGSGTPREEEGPAGEAAASQPQAPTSVPGA	35	Acetyl (Protein N-term)	_(Acetyl (Protein N-term))AAAAAAGSGTPREEEGPAGEAAASQPQAPTSVPGA_			1	0	1	Q9NR33	Q9NR33	Q9NR33	POLE4	DNA polymerase epsilon subunit 4	MULTI-MSMS	220616KMo_Nt_25FA_rep3	rep3	794.629	4	794.379	3173.49	-1.2219	-0.00097064	0.43728	0.00034736	-0.7846	-0.00062327	794.63	52.633	0.90048	52.633	52.117	53.018	0	276	60	6	0	0	0	4.7048e-12	1	18271	52.92	47.259	1	13323000
AAAAAAGSGTPREEEGPAGEAAASQPQAPTSVPGA	35	Acetyl (Protein N-term)	_(Acetyl (Protein N-term))AAAAAAGSGTPREEEGPAGEAAASQPQAPTSVPGA_			1	0	1	Q9NR33	Q9NR33	Q9NR33	POLE4	DNA polymerase epsilon subunit 4	MULTI-MSMS	220616KMo_Nt_25FA_rep1	rep1	1059.17	3	1058.84	3173.49	-0.64719	-0.00068527	0.2166	0.00022934	-0.4306	-0.00045593	1059.17	52.985	0.91657	52.985	52.448	53.364	0	330	61	7	0	0	0	5.4631e-30	1	17606	104.29	98.633	1	20071000
AAAAAAGSGTPREEEGPAGEAAASQPQAPTSVPGA	35	Acetyl (Protein N-term)	_(Acetyl (Protein N-term))AAAAAAGSGTPREEEGPAGEAAASQPQAPTSVPGA_			1	0	1	Q9NR33	Q9NR33	Q9NR33	POLE4	DNA polymerase epsilon subunit 4	MULTI-MSMS	220616KMo_Nt_25FA_rep1	rep1	794.88	4	794.379	3173.49	-0.64535	-0.00051265	0.10618	8.4348e-05	-0.53917	-0.0004283	794.63	52.994	0.79336	52.994	52.508	53.301	0	272	54	6	0	0	0	3.9171e-08	1	17632	46.785	41.125	1	9506200
AAAAAAGSGTPREEEGPAGEAAASQPQAPTSVPGA	35	Acetyl (Protein N-term)	_(Acetyl (Protein N-term))AAAAAAGSGTPREEEGPAGEAAASQPQAPTSVPGA_			1	0	1	Q9NR33	Q9NR33	Q9NR33	POLE4	DNA polymerase epsilon subunit 4	MULTI-MSMS	220616KMo_Nt_25FA_rep2	rep2	1059.17	3	1058.84	3173.49	-0.73195	-0.00077502	0.11175	0.00011833	-0.6202	-0.00065669	1059.17	52.686	0.90474	52.686	52.123	53.028	0	345	62	7	0	0	0	1.2358e-46	1	18041	124.12	121.5	1	27284000
AAAAAAGSGTPREEEGPAGEAAASQPQAPTSVPGA	35	Acetyl (Protein N-term)	_(Acetyl (Protein N-term))AAAAAAGSGTPREEEGPAGEAAASQPQAPTSVPGA_			1	0	1	Q9NR33	Q9NR33	Q9NR33	POLE4	DNA polymerase epsilon subunit 4	MULTI-MSMS	220616KMo_Nt_25FA_rep2	rep2	794.629	4	794.379	3173.49	-0.7328	-0.00058212	0.031997	2.5418e-05	-0.70081	-0.00055671	794.63	52.673	0.91935	52.673	52.183	53.102	0	289	61	6	0	0	0	1.1173e-17	1	18102	66.879	61.219	1	17910000
AAAAAATAAAAASI	14	Acetyl (Protein N-term)	_(Acetyl (Protein N-term))AAAAAATAAAAASI_			1	0	0	Q8WVM8	Q8WVM8	Q8WVM8	SCFD1	Sec1 family domain-containing protein 1	MULTI-MSMS	220616KMo_Nt_25FA_rep3	rep3	572.303	2	572.304	1142.59	-1.3861	-0.00079326	0.94078	0.00053841	-0.44531	-0.00025485	572.304	82.556	0.91029	82.556	82.258	83.168	0	298	95	5	0	0	0	7.5426e-26	1	35210	133.58	118.32	1	19847000
AAAAAATAAAAASI	14	Acetyl (Protein N-term)	_(Acetyl (Protein N-term))AAAAAATAAAAASI_			1	0	0	Q8WVM8	Q8WVM8	Q8WVM8	SCFD1	Sec1 family domain-containing protein 1	MULTI-MSMS	220616KMo_Nt_25FA_rep1	rep1	572.304	2	572.304	1142.59	-0.74325	-0.00042536	0.17696	0.00010127	-0.56629	-0.00032409	572.304	82.639	0.95461	82.639	82.206	83.161	0	293	86	5	0	0	0	1.6754e-45	1	34329	158.61	143.35	1	19994000
AAAAAATAAAAASI	14	Acetyl (Protein N-term)	_(Acetyl (Protein N-term))AAAAAATAAAAASI_			1	0	0	Q8WVM8	Q8WVM8	Q8WVM8	SCFD1	Sec1 family domain-containing protein 1	MULTI-MSMS	220616KMo_Nt_25FA_rep2	rep2	572.304	2	572.304	1142.59	-0.88383	-0.00050582	0.38847	0.00022232	-0.49536	-0.00028349	572.304	82.627	0.92765	82.627	82.253	83.181	1.4211e-14	302	99	5	0	0	0	6.9952e-18	1	34940	111.74	93.299	1	21604000
AAAAAATAAAAASIRE	16	Acetyl (Protein N-term)	_(Acetyl (Protein N-term))AAAAAATAAAAASIRE_			1	0	1	Q8WVM8	Q8WVM8	Q8WVM8	SCFD1	Sec1 family domain-containing protein 1	MULTI-MSMS	220616KMo_Nt_25FA_rep3	rep3	714.875	2	714.876	1427.74	-1.4463	-0.0010339	0.6692	0.00047839	-0.7771	-0.00055553	714.876	69.797	0.44407	69.797	69.598	70.042	0	108	48	3	0	0	0	0.00074079	1	28572	45.077	34.846	1	762020
AAAAAATAAAAASIRE	16	Acetyl (Protein N-term)	_(Acetyl (Protein N-term))AAAAAATAAAAASIRE_			1	0	1	Q8WVM8	Q8WVM8	Q8WVM8	SCFD1	Sec1 family domain-containing protein 1	MULTI-MSMS	220616KMo_Nt_25FA_rep2	rep2	714.875	2	714.876	1427.74	-0.98894	-0.00070697	0.42233	0.00030192	-0.56661	-0.00040506	714.876	69.831	0.44383	69.831	69.653	70.097	0	115	46	3	0	0	0	0.00045577	1	28395	50.284	39.76	1	647380
AAAAAAVGPGAGGAGSAVPGGAGPCATVSVFPGA	34	Acetyl (Protein N-term)	_(Acetyl (Protein N-term))AAAAAAVGPGAGGAGSAVPGGAGPCATVSVFPGA_			1	0	0	Q86X55;Q86X55-2;Q86X55-1	Q86X55	Q86X55	CARM1	Histone-arginine methyltransferase CARM1	MULTI-MSMS	220616KMo_Nt_25FA_rep3	rep3	932.126	3	931.792	2792.36	-1.4736	-0.0013731	0.52229	0.00048667	-0.95127	-0.00088638	932.127	81.778	0.81777	81.778	81.313	82.131	0	421	77	7	0	0	0	7.3251e-12	1	34750	51.539	45.378	1	34244000
AAAAAAVGPGAGGAGSAVPGGAGPCATVSVFPGA	34	Acetyl (Protein N-term)	_(Acetyl (Protein N-term))AAAAAAVGPGAGGAGSAVPGGAGPCATVSVFPGA_			1	0	0	Q86X55;Q86X55-2;Q86X55-1	Q86X55	Q86X55	CARM1	Histone-arginine methyltransferase CARM1	MULTI-MSMS	220616KMo_Nt_25FA_rep1	rep1	932.126	3	931.792	2792.36	-0.76467	-0.00071251	-0.074498	-6.9416e-05	-0.83917	-0.00078193	932.127	81.665	0.78452	81.665	81.291	82.075	1.4211e-14	431	72	8	0	0	0	1.3434e-07	1	33797	42.347	36.187	1	39253000
AAAAAAVGPGAGGAGSAVPGGAGPCATVSVFPGA	34	Acetyl (Protein N-term)	_(Acetyl (Protein N-term))AAAAAAVGPGAGGAGSAVPGGAGPCATVSVFPGA_			1	0	0	Q86X55;Q86X55-2;Q86X55-1	Q86X55	Q86X55	CARM1	Histone-arginine methyltransferase CARM1	MULTI-MSMS	220616KMo_Nt_25FA_rep2	rep2	932.126	3	931.792	2792.36	-0.86311	-0.00080424	-0.022038	-2.0534e-05	-0.88515	-0.00082477	932.127	81.625	0.84433	81.625	81.266	82.11	-1.4211e-14	459	84	8	0	0	0	8.8771e-12	1	34447	49.445	46.403	1	49961000
AAAAAEQQQFYLLLGNLLSPDNVV	24	Acetyl (Protein N-term)	_(Acetyl (Protein N-term))AAAAAEQQQFYLLLGNLLSPDNVV_			1	0	0	O00410	O00410	O00410	IPO5	Importin-5	MULTI-MSMS	220616KMo_Nt_25FA_rep3	rep3	863.452	3	863.118	2586.33	-1.2944	-0.0011172	0.36249	0.00031287	-0.93191	-0.00080435	863.453	87.343	0.1146	87.343	87.287	87.401	0	45	11	5	0	0	0	6.7147e-11	1	38059	80.67	72.974	1	41412000
AAAAAEQQQFYLLLGNLLSPDNVV	24	Acetyl (Protein N-term)	_(Acetyl (Protein N-term))AAAAAEQQQFYLLLGNLLSPDNVV_			1	0	0	O00410	O00410	O00410	IPO5	Importin-5	MULTI-MSMS	220616KMo_Nt_25FA_rep3	rep3	1294.67	2	1294.17	2586.33	-1.3027	-0.001686	0.15645	0.00020248	-1.1463	-0.0014835	1294.67	87.353	0.066677	87.353	87.306	87.373	0	14	7	3	0	0	0	7.5647e-45	1	38076	142.45	124.31	1	5280400
AAAAAEQQQFYLLLGNLLSPDNVV	24	Acetyl (Protein N-term)	_(Acetyl (Protein N-term))AAAAAEQQQFYLLLGNLLSPDNVV_			1	0	0	O00410	O00410	O00410	IPO5	Importin-5	MULTI-MSMS	220616KMo_Nt_25FA_rep1	rep1	863.452	3	863.118	2586.33	-0.72133	-0.00062259	0.047493	4.0992e-05	-0.67384	-0.0005816	863.453	87.33	0.1875	87.33	87.25	87.437	0	19	6	5	0	0	0	2.4452e-20	1	37354	98.74	91.942	1	102580000
AAAAAEQQQFYLLLGNLLSPDNVV	24	Acetyl (Protein N-term)	_(Acetyl (Protein N-term))AAAAAEQQQFYLLLGNLLSPDNVV_			1	0	0	O00410	O00410	O00410	IPO5	Importin-5	MULTI-MSMS	220616KMo_Nt_25FA_rep1	rep1	1294.17	2	1294.17	2586.33	-0.72412	-0.00093714	0.62702	0.00081147	-0.097107	-0.00012567	1294.68	87.33	0.09869	87.33	87.25	87.348	0	9	3	4	0	0	0	6.3227e-36	1	37370	134.15	107.12	1	10146000
AAAAAEQQQFYLLLGNLLSPDNVV	24	Acetyl (Protein N-term)	_(Acetyl (Protein N-term))AAAAAEQQQFYLLLGNLLSPDNVV_			1	0	0	O00410	O00410	O00410	IPO5	Importin-5	MULTI-MSMS	220616KMo_Nt_25FA_rep2	rep2	863.118	3	863.118	2586.33	-0.81401	-0.00070259	-0.095076	-8.2062e-05	-0.90909	-0.00078465	863.452	87.338	0.13208	87.338	87.279	87.411	0	46	11	6	0	0	0	2.7757e-06	1	37746	45.784	42.819	1	35865000
AAAAAEQQQFYLLLGNLLSPDNVV	24	Acetyl (Protein N-term)	_(Acetyl (Protein N-term))AAAAAEQQQFYLLLGNLLSPDNVV_			1	0	0	O00410	O00410	O00410	IPO5	Importin-5	MULTI-MSMS	220616KMo_Nt_25FA_rep2	rep2	1294.67	2	1294.17	2586.33	-0.81516	-0.001055	-0.16316	-0.00021116	-0.97832	-0.0012661	1294.67	87.345	0.086861	87.345	87.303	87.39	0	20	7	4	0	0	0	6.627e-35	1	37762	125.28	114.42	1	2664800
AAAAAETPEVL	11	Acetyl (Protein N-term)	_(Acetyl (Protein N-term))AAAAAETPEVL_			1	0	0	Q9NXW9;Q9NXW9-2	Q9NXW9	Q9NXW9	ALKBH4	Alpha-ketoglutarate-dependent dioxygenase alkB homolog 4	MULTI-MSMS	220616KMo_Nt_25FA_rep3	rep3	542.779	2	542.78	1083.54	-1.2775	-0.00069338	0.92365	0.00050134	-0.35381	-0.00019204	542.78	63.452	0.84525	63.452	62.986	63.831	0	171	60	4	0	0	0	1.3499e-16	2	24991	119.89	111.02	1	7967400
AAAAAETPEVL	11	Acetyl (Protein N-term)	_(Acetyl (Protein N-term))AAAAAETPEVL_			1	0	0	Q9NXW9;Q9NXW9-2	Q9NXW9	Q9NXW9	ALKBH4	Alpha-ketoglutarate-dependent dioxygenase alkB homolog 4	MULTI-MSMS	220616KMo_Nt_25FA_rep1	rep1	542.779	2	542.78	1083.54	-0.76202	-0.00041361	0.42038	0.00022817	-0.34164	-0.00018544	542.78	63.399	0.80173	63.399	63.004	63.806	0	163	51	4	0	0	0	7.9193e-07	2	24025	91.041	83.101	1	5814400
AAAAAETPEVL	11	Acetyl (Protein N-term)	_(Acetyl (Protein N-term))AAAAAETPEVL_			1	0	0	Q9NXW9;Q9NXW9-2	Q9NXW9	Q9NXW9	ALKBH4	Alpha-ketoglutarate-dependent dioxygenase alkB homolog 4	MULTI-MSMS	220616KMo_Nt_25FA_rep2	rep2	542.779	2	542.78	1083.54	-0.82767	-0.00044924	0.49915	0.00027093	-0.32852	-0.00017831	542.78	63.465	0.85753	63.465	62.953	63.81	0	185	67	4	0	0	0	2.6059e-16	1	24786	117.17	110.34	1	8367900
AAAAAGAGSGPWAAQE	16	Acetyl (Protein N-term)	_(Acetyl (Protein N-term))AAAAAGAGSGPWAAQE_			1	0	0	P86791;P86790	P86791	P86791	CCZ1;CCZ1B	Vacuolar fusion protein CCZ1 homolog;Vacuolar fusion protein CCZ1 homolog B	MULTI-MSMS	220616KMo_Nt_25FA_rep3	rep3	714.331	2	714.331	1426.65	-1.3314	-0.00095106	0.63001	0.00045003	-0.7014	-0.00050103	714.332	59.482	1.2188	59.482	58.857	60.076	-7.1054e-15	306	100	4	0	0	0	9.0964e-21	3	22452	115.78	108.89	1	1952800
AAAAAGAGSGPWAAQE	16	Acetyl (Protein N-term)	_(Acetyl (Protein N-term))AAAAAGAGSGPWAAQE_			1	0	0	P86791;P86790	P86791	P86791	CCZ1;CCZ1B	Vacuolar fusion protein CCZ1 homolog;Vacuolar fusion protein CCZ1 homolog B	MULTI-MSMS	220616KMo_Nt_25FA_rep1	rep1	714.33	2	714.331	1426.65	-0.75234	-0.00053742	0.044908	3.2079e-05	-0.70743	-0.00050534	714.331	59.436	1.0857	59.436	58.848	59.934	0	172	74	3	0	0	0	2.3818e-09	2	21438	87.568	75.854	1	2784500
AAAAAGAGSGPWAAQE	16	Acetyl (Protein N-term)	_(Acetyl (Protein N-term))AAAAAGAGSGPWAAQE_			1	0	0	P86791;P86790	P86791	P86791	CCZ1;CCZ1B	Vacuolar fusion protein CCZ1 homolog;Vacuolar fusion protein CCZ1 homolog B	MULTI-MSMS	220616KMo_Nt_25FA_rep2	rep2	714.331	2	714.331	1426.65	-0.79234	-0.00056599	0.1319	9.4222e-05	-0.66044	-0.00047177	714.331	59.498	1.1168	59.498	58.923	60.04	0	264	95	3	0	0	0	1.6155e-14	3	22401	105.98	94.127	1	2101400
AAAAAGLGGGGAGPGPEAGDFLA	23	Acetyl (Protein N-term)	_(Acetyl (Protein N-term))AAAAAGLGGGGAGPGPEAGDFLA_			1	0	0	P23610	P23610	P23610	F8A1	Factor VIII intron 22 protein	MULTI-MSMS	220616KMo_Nt_25FA_rep3	rep3	949.459	2	948.958	1895.9	-1.3829	-0.0013123	0.802	0.00076106	-0.58087	-0.00055122	949.46	82.693	0.65506	82.693	82.314	82.969	-1.4211e-14	252	64	5	0	0	0	3.9527e-28	2	35282	122.51	114.79	1	10219000
AAAAAGLGGGGAGPGPEAGDFLA	23	Acetyl (Protein N-term)	_(Acetyl (Protein N-term))AAAAAGLGGGGAGPGPEAGDFLA_			1	0	0	P23610	P23610	P23610	F8A1	Factor VIII intron 22 protein	MULTI-MSMS	220616KMo_Nt_25FA_rep1	rep1	948.958	2	948.958	1895.9	-0.74581	-0.00070775	0.19909	0.00018892	-0.54673	-0.00051882	948.958	82.577	0.57587	82.577	82.261	82.837	0	232	55	5	0	0	0	1.2712e-26	2	34339	113.22	91.667	1	10770000
AAAAAGLGGGGAGPGPEAGDFLA	23	Acetyl (Protein N-term)	_(Acetyl (Protein N-term))AAAAAGLGGGGAGPGPEAGDFLA_			1	0	0	P23610	P23610	P23610	F8A1	Factor VIII intron 22 protein	MULTI-MSMS	220616KMo_Nt_25FA_rep2	rep2	948.957	2	948.958	1895.9	-0.88253	-0.00083749	0.30905	0.00029327	-0.57348	-0.00054421	948.958	82.628	0.65855	82.628	82.299	82.957	0	263	66	5	0	0	0	4.0571e-20	2	34984	99.522	93.799	1	11645000
AAAAAGTATSQ	11	Acetyl (Protein N-term)	_(Acetyl (Protein N-term))AAAAAGTATSQ_			1	0	0	Q9Y2Z0;Q9Y2Z0-2	Q9Y2Z0	Q9Y2Z0	SUGT1	Suppressor of G2 allele of SKP1 homolog	MULTI-MSMS	220616KMo_Nt_25FA_rep3	rep3	481.233	2	481.233	960.451	-1.1881	-0.00057175	1.0484	0.00050454	-0.13967	-6.7214e-05	481.233	32	0.43391	32	31.824	32.258	0	65	26	3	0	0	0	1.4069e-10	1	6715	101.25	65.067	1	8240700
AAAAAGTATSQ	11	Acetyl (Protein N-term)	_(Acetyl (Protein N-term))AAAAAGTATSQ_			1	0	0	Q9Y2Z0;Q9Y2Z0-2	Q9Y2Z0	Q9Y2Z0	SUGT1	Suppressor of G2 allele of SKP1 homolog	MULTI-MSMS	220616KMo_Nt_25FA_rep1	rep1	481.233	2	481.233	960.451	-0.64914	-0.00031239	0.57622	0.00027729	-0.072921	-3.5092e-05	481.233	32.078	0.47157	32.078	31.877	32.349	0	71	31	3	0	0	0	0.0013875	1	6742	47.082	31.643	1	6044300
AAAAAGTATSQ	11	Acetyl (Protein N-term)	_(Acetyl (Protein N-term))AAAAAGTATSQ_			1	0	0	Q9Y2Z0;Q9Y2Z0-2	Q9Y2Z0	Q9Y2Z0	SUGT1	Suppressor of G2 allele of SKP1 homolog	MULTI-SECPEP	220616KMo_Nt_25FA_rep1	rep1	962.216	1	961.459	960.451	-0.64991	-0.00062486	-0.35136	-0.00033782	-1.0013	-0.00096268	961.458	32.082	0.086044	32.082	32.051	32.137	0	7	5	2	0	0	0	0.029019	1	6812	45.718	41.362	1	376060
AAAAAMAEQESA	12	Acetyl (Protein N-term),Oxidation (M)	_(Acetyl (Protein N-term))AAAAAM(Oxidation (M))AEQESA_	AAAAAM(1)AEQESA	AAAAAM(62)AEQESA	1	1	0	Q7L5D6	Q7L5D6	Q7L5D6	GET4	Golgi to ER traffic protein 4 homolog	MULTI-MSMS	220616KMo_Nt_25FA_rep3	rep3	589.753	2	589.753	1177.49	-1.2369	-0.0007295	0.73722	0.00043478	-0.49973	-0.00029472	589.754	44.705	0.71219	44.705	44.262	44.974	-7.1054e-15	97	41	3	0	0	0	0.00051507	2	13473	61.999	53.136	1	3127800
AAAAAMAEQESA	12	Acetyl (Protein N-term),Oxidation (M)	_(Acetyl (Protein N-term))AAAAAM(Oxidation (M))AEQESA_	AAAAAM(1)AEQESA	AAAAAM(63)AEQESA	1	1	0	Q7L5D6	Q7L5D6	Q7L5D6	GET4	Golgi to ER traffic protein 4 homolog	MULTI-MSMS	220616KMo_Nt_25FA_rep1	rep1	589.753	2	589.753	1177.49	-0.72372	-0.00042682	0.11078	6.5335e-05	-0.61294	-0.00036148	589.753	44.746	0.61427	44.746	44.313	44.927	-7.1054e-15	149	53	4	0	0	0	0.00046049	2	12911	63.48	63.48	1	1881800
AAAAAMAEQESA	12	Acetyl (Protein N-term),Oxidation (M)	_(Acetyl (Protein N-term))AAAAAM(Oxidation (M))AEQESA_	AAAAAM(1)AEQESA	AAAAAM(43)AEQESA	1	1	0	Q7L5D6	Q7L5D6	Q7L5D6	GET4	Golgi to ER traffic protein 4 homolog	MULTI-MSMS	220616KMo_Nt_25FA_rep2	rep2	589.753	2	589.753	1177.49	-0.86905	-0.00051253	0.36027	0.00021247	-0.50878	-0.00030006	589.754	44.472	0.36232	44.472	44.234	44.596	0	51	21	4	0	0	0	0.0023364	1	13155	43.246	39.675	1	2365400
AAAAAMAEQESA	12	Acetyl (Protein N-term),Oxidation (M)	_(Acetyl (Protein N-term))AAAAAM(Oxidation (M))AEQESA_	AAAAAM(1)AEQESA	AAAAAM(83)AEQESA	1	1	0	Q7L5D6	Q7L5D6	Q7L5D6	GET4	Golgi to ER traffic protein 4 homolog	MULTI-MSMS	220616KMo_Nt_25FA_rep2	rep2	589.753	2	589.753	1177.49	-0.84376	-0.00049761	0.31397	0.00018517	-0.52979	-0.00031244	589.754	44.758	0.40805	44.758	44.596	45.004	0	84	33	3	0	0	0	1.9434e-05	1	13398	83.206	74.293	1	2540300
AAAAAMAEQESA	12	Acetyl (Protein N-term)	_(Acetyl (Protein N-term))AAAAAMAEQESA_			1	0	0	Q7L5D6	Q7L5D6	Q7L5D6	GET4	Golgi to ER traffic protein 4 homolog	MULTI-MSMS	220616KMo_Nt_25FA_rep3	rep3	581.756	2	581.756	1161.5	-1.3195	-0.00076763	0.67271	0.00039135	-0.6468	-0.00037628	581.756	56.33	0.59692	56.33	55.985	56.582	0	161	46	4	0	0	0	0.00046848	1	20590	63.48	60.643	1	8899600
AAAAAMAEQESA	12	Acetyl (Protein N-term)	_(Acetyl (Protein N-term))AAAAAMAEQESA_			1	0	0	Q7L5D6	Q7L5D6	Q7L5D6	GET4	Golgi to ER traffic protein 4 homolog	MULTI-MSMS	220616KMo_Nt_25FA_rep1	rep1	581.756	2	581.756	1161.5	-0.92594	-0.00053867	0.29371	0.00017087	-0.63223	-0.00036781	581.756	56.267	0.64955	56.267	55.968	56.617	0	85	32	4	0	0	0	0.0006975	2	19481	57.177	53.243	1	10920000
AAAAAMAEQESA	12	Acetyl (Protein N-term)	_(Acetyl (Protein N-term))AAAAAMAEQESA_			1	0	0	Q7L5D6	Q7L5D6	Q7L5D6	GET4	Golgi to ER traffic protein 4 homolog	MULTI-MSMS	220616KMo_Nt_25FA_rep2	rep2	581.756	2	581.756	1161.5	-0.87558	-0.00050937	0.14389	8.3711e-05	-0.73168	-0.00042566	581.756	56.314	0.60746	56.314	55.971	56.578	-7.1054e-15	171	46	5	0	0	0	0.00071383	1	20406	56.721	52.975	1	10193000
AAAAAQGGGGGEPR	14	Acetyl (Protein N-term)	_(Acetyl (Protein N-term))AAAAAQGGGGGEPR_			1	0	1	P27361;P27361-3;P27361-2	P27361	P27361	MAPK3	Mitogen-activated protein kinase 3	MULTI-MSMS	220616KMo_Nt_25FA_rep3	rep3	606.292	2	606.292	1210.57	-1.1904	-0.00072175	0.96606	0.00058572	-0.22437	-0.00013604	606.292	28.52	1.251	28.52	28.051	29.302	-3.5527e-15	408	168	3	0	0	0	9.3132e-09	3	5113	96.015	90.474	1	3526800
AAAAAQGGGGGEPR	14	Acetyl (Protein N-term)	_(Acetyl (Protein N-term))AAAAAQGGGGGEPR_			1	0	1	P27361;P27361-3;P27361-2	P27361	P27361	MAPK3	Mitogen-activated protein kinase 3	MULTI-MSMS	220616KMo_Nt_25FA_rep1	rep1	606.292	2	606.292	1210.57	-0.61454	-0.00037259	0.29744	0.00018033	-0.3171	-0.00019226	606.292	29.132	1.1172	29.132	28.764	29.881	0	405	149	3	0	0	0	3.3195e-09	3	5512	97.456	94.604	1	1864200
AAAAAQGGGGGEPR	14	Acetyl (Protein N-term)	_(Acetyl (Protein N-term))AAAAAQGGGGGEPR_			1	0	1	P27361;P27361-3;P27361-2	P27361	P27361	MAPK3	Mitogen-activated protein kinase 3	MULTI-MSMS	220616KMo_Nt_25FA_rep2	rep2	606.292	2	606.292	1210.57	-0.79848	-0.00048411	0.59233	0.00035913	-0.20614	-0.00012498	606.292	28.593	1.1223	28.593	28.164	29.287	0	407	143	3	0	0	0	7.509e-25	3	5068	127.42	113.31	1	3326100
AAAAASAPQQLSDEELFSQLR	21	Acetyl (Protein N-term)	_(Acetyl (Protein N-term))AAAAASAPQQLSDEELFSQLR_			1	0	1	Q9Y2U8	Q9Y2U8	Q9Y2U8	LEMD3	Inner nuclear membrane protein Man1	MULTI-MSMS	220616KMo_Nt_25FA_rep3	rep3	749.041	3	749.041	2244.1	-1.4156	-0.0010603	0.84954	0.00063634	-0.56603	-0.00042398	749.376	80.36	0.35588	80.36	80.18	80.536	0	160	39	5	0	0	0	4.7094e-09	1	33982	77.39	73.729	1	2092800
AAAAASAPQQLSDEELFSQLR	21	Acetyl (Protein N-term)	_(Acetyl (Protein N-term))AAAAASAPQQLSDEELFSQLR_			1	0	1	Q9Y2U8	Q9Y2U8	Q9Y2U8	LEMD3	Inner nuclear membrane protein Man1	MULTI-MSMS	220616KMo_Nt_25FA_rep1	rep1	749.375	3	749.041	2244.1	-0.79804	-0.00059776	0.32769	0.00024545	-0.47035	-0.00035231	749.042	80.757	0.43684	80.757	80.555	80.992	0	172	44	5	0	0	0	1.1444e-06	1	33233	68.187	64.383	1	3572500
AAAAASAPQQLSDEELFSQLR	21	Acetyl (Protein N-term)	_(Acetyl (Protein N-term))AAAAASAPQQLSDEELFSQLR_			1	0	1	Q9Y2U8	Q9Y2U8	Q9Y2U8	LEMD3	Inner nuclear membrane protein Man1	MULTI-MSMS	220616KMo_Nt_25FA_rep2	rep2	749.375	3	749.041	2244.1	-0.85009	-0.00063675	0.28262	0.00021169	-0.56747	-0.00042506	749.376	80.363	0.35595	80.363	80.187	80.543	0	121	32	5	0	0	0	2.3457e-05	1	33709	50.883	47.83	1	2443300
AAAAASASQDELNQLE	16	Acetyl (Protein N-term)	_(Acetyl (Protein N-term))AAAAASASQDELNQLE_			1	0	0	Q5VYK3	Q5VYK3	Q5VYK3	ECM29	Proteasome-associated protein ECM29 homolog	MULTI-MSMS	220616KMo_Nt_25FA_rep1	rep1	816.383	2	815.881	1629.75	-0.81359	-0.00066379	0.47104	0.00038432	-0.34255	-0.00027948	815.882	68.917	0.50607	68.917	68.699	69.205	0	180	53	4	0	0	0	0.0003451	1	27078	53.683	50.46	1	3300800
AAAAASASQDELNQLE	16	Acetyl (Protein N-term)	_(Acetyl (Protein N-term))AAAAASASQDELNQLE_			1	0	0	Q5VYK3	Q5VYK3	Q5VYK3	ECM29	Proteasome-associated protein ECM29 homolog	MULTI-MSMS	220616KMo_Nt_25FA_rep2	rep2	815.881	2	815.881	1629.75	-0.84522	-0.0006896	0.1099	8.9667e-05	-0.73532	-0.00059993	815.882	68.985	0.60044	68.985	68.69	69.291	0	163	57	4	0	0	0	0.00034292	1	28060	53.751	47.218	1	3403000
AAAAASGAGGAAGAGTGGAGPAG	23	Acetyl (Protein N-term)	_(Acetyl (Protein N-term))AAAAASGAGGAAGAGTGGAGPAG_			1	0	0	Q9Y2K2;Q9Y2K2-7;Q9Y2K2-8	Q9Y2K2	Q9Y2K2	SIK3	Serine/threonine-protein kinase SIK3	MULTI-MSMS	220616KMo_Nt_25FA_rep3	rep3	820.884	2	820.885	1639.76	-1.1988	-0.00098404	0.82646	0.00067843	-0.3723	-0.00030562	820.885	41.842	0.5244	41.842	41.589	42.113	0	142	43	4	0	0	0	2.8304e-11	2	11560	84.718	78.028	1	3655600
AAAAASGAGGAAGAGTGGAGPAG	23	Acetyl (Protein N-term)	_(Acetyl (Protein N-term))AAAAASGAGGAAGAGTGGAGPAG_			1	0	0	Q9Y2K2;Q9Y2K2-7;Q9Y2K2-8	Q9Y2K2	Q9Y2K2	SIK3	Serine/threonine-protein kinase SIK3	MULTI-MSMS	220616KMo_Nt_25FA_rep1	rep1	820.884	2	820.885	1639.76	-0.68094	-0.00055897	0.0016446	1.3501e-06	-0.67929	-0.00055762	820.885	41.821	0.42339	41.821	41.549	41.973	0	118	35	4	0	0	0	3.281e-15	1	11104	95.401	86.7	1	3157100
AAAAASHLNLDAL	13	Acetyl (Protein N-term)	_(Acetyl (Protein N-term))AAAAASHLNLDAL_			1	0	0	Q13049	Q13049	Q13049	TRIM32	E3 ubiquitin-protein ligase TRIM32	MULTI-MSMS	220616KMo_Nt_25FA_rep3	rep3	640.335	2	640.336	1278.66	-1.1964	-0.00076609	0.75562	0.00048385	-0.44077	-0.00028224	640.336	73.257	0.57777	73.257	72.926	73.504	0	199	58	4	0	0	0	2.9028e-17	2	30457	116.3	105.47	1	4428900
AAAAASHLNLDAL	13	Acetyl (Protein N-term)	_(Acetyl (Protein N-term))AAAAASHLNLDAL_			1	0	0	Q13049	Q13049	Q13049	TRIM32	E3 ubiquitin-protein ligase TRIM32	MULTI-MSMS	220616KMo_Nt_25FA_rep1	rep1	640.335	2	640.336	1278.66	-0.65655	-0.00042041	0.22828	0.00014618	-0.42827	-0.00027424	640.336	74.208	0.55324	74.208	73.929	74.482	-1.4211e-14	221	65	4	0	0	0	8.9068e-12	1	29954	104.17	93.338	1	3843600
AAAAASHLNLDAL	13	Acetyl (Protein N-term)	_(Acetyl (Protein N-term))AAAAASHLNLDAL_			1	0	0	Q13049	Q13049	Q13049	TRIM32	E3 ubiquitin-protein ligase TRIM32	MULTI-MSMS	220616KMo_Nt_25FA_rep2	rep2	640.336	2	640.336	1278.66	-0.76745	-0.00049143	0.33482	0.0002144	-0.43263	-0.00027703	640.336	73.325	0.60661	73.325	73.025	73.632	0	174	56	4	0	0	0	2.0669e-17	1	30287	118.18	105.65	1	3982500
AAAAAVGNAVPCGA	14	Acetyl (Protein N-term)	_(Acetyl (Protein N-term))AAAAAVGNAVPCGA_			1	0	0	Q9HD20	Q9HD20	Q9HD20	ATP13A1	Manganese-transporting ATPase 13A1	MULTI-MSMS	220616KMo_Nt_25FA_rep3	rep3	621.3	2	621.301	1240.59	-1.2329	-0.00076601	-0.25079	-0.00015582	-1.4837	-0.00092183	621.301	56.862	0.79574	56.862	56.408	57.204	-7.1054e-15	144	49	5	0	0	0	1.2374e-08	1	20834	92.439	84.872	1	19678000
AAAAAVGNAVPCGA	14	Acetyl (Protein N-term)	_(Acetyl (Protein N-term))AAAAAVGNAVPCGA_			1	0	0	Q9HD20	Q9HD20	Q9HD20	ATP13A1	Manganese-transporting ATPase 13A1	MULTI-MSMS	220616KMo_Nt_25FA_rep1	rep1	621.3	2	621.301	1240.59	-0.83919	-0.00052139	0.18639	0.0001158	-0.6528	-0.00040559	621.301	56.857	0.61257	56.857	56.519	57.131	7.1054e-15	152	44	4	0	0	0	1.2933e-13	3	19996	109.86	104.5	1	16796000
AAAAAVGNAVPCGA	14	Acetyl (Protein N-term)	_(Acetyl (Protein N-term))AAAAAVGNAVPCGA_			1	0	0	Q9HD20	Q9HD20	Q9HD20	ATP13A1	Manganese-transporting ATPase 13A1	MULTI-MSMS	220616KMo_Nt_25FA_rep2	rep2	621.3	2	621.301	1240.59	-0.71926	-0.00044687	-0.68845	-0.00042774	-1.4077	-0.00087461	621.3	56.816	0.7708	56.816	56.406	57.177	0	138	47	5	0	0	0	3.9348e-05	1	20630	73.248	66.658	1	21254000
AAAADSFSGGPAGV	14	Acetyl (Protein N-term)	_(Acetyl (Protein N-term))AAAADSFSGGPAGV_			1	0	0	Q96E14	Q96E14	Q96E14	RMI2	RecQ-mediated genome instability protein 2	MULTI-MSMS	220616KMo_Nt_25FA_rep3	rep3	610.283	2	610.283	1218.55	-1.4064	-0.0008583	1.02	0.00062246	-0.38645	-0.00023584	610.284	62.672	0.92618	62.672	62.168	63.095	0	160	50	4	0	0	0	5.8736e-57	1	24484	162.97	153.55	1	13384000
AAAADSFSGGPAGV	14	Acetyl (Protein N-term)	_(Acetyl (Protein N-term))AAAADSFSGGPAGV_			1	0	0	Q96E14	Q96E14	Q96E14	RMI2	RecQ-mediated genome instability protein 2	MULTI-MSMS	220616KMo_Nt_25FA_rep1	rep1	610.283	2	610.283	1218.55	-0.77059	-0.00047028	0.36915	0.00022529	-0.40144	-0.00024499	610.283	62.604	1.1741	62.604	61.859	63.033	-7.1054e-15	163	60	4	0	0	0	1.1675e-25	1	23499	132.76	126.02	1	7799900
AAAADSFSGGPAGV	14	Acetyl (Protein N-term)	_(Acetyl (Protein N-term))AAAADSFSGGPAGV_			1	0	0	Q96E14	Q96E14	Q96E14	RMI2	RecQ-mediated genome instability protein 2	MULTI-MSMS	220616KMo_Nt_25FA_rep2	rep2	610.283	2	610.283	1218.55	-0.85878	-0.0005241	0.50603	0.00030882	-0.35276	-0.00021528	610.283	62.658	0.86347	62.658	62.175	63.039	0	138	42	4	0	0	0	4.3646e-72	2	24268	183.47	175.53	1	12115000
AAAAECDVVMAATEPELLDDQEA	23	Acetyl (Protein N-term),Oxidation (M)	_(Acetyl (Protein N-term))AAAAECDVVM(Oxidation (M))AATEPELLDDQEA_	AAAAECDVVM(1)AATEPELLDDQEA	AAAAECDVVM(47)AATEPELLDDQEA	1	1	0	Q99615	Q99615	Q99615	DNAJC7	DnaJ homolog subfamily C member 7	MULTI-MSMS	220616KMo_Nt_25FA_rep1	rep1	826.695	3	826.361	2476.06	-0.84826	-0.00070097	-0.65524	-0.00054146	-1.5035	-0.0012424	826.695	85.755	0.33197	85.755	85.598	85.93	0	22	6	6	0	0	0	2.7911e-06	1	36211	47.392	44.51	1	13861000
AAAAECDVVMAATEPELLDDQEAK	24	Acetyl (Protein N-term),Oxidation (M)	_(Acetyl (Protein N-term))AAAAECDVVM(Oxidation (M))AATEPELLDDQEAK_	AAAAECDVVM(1)AATEPELLDDQEAK	AAAAECDVVM(150)AATEPELLDDQEAK	1	1	1	Q99615	Q99615	Q99615	DNAJC7	DnaJ homolog subfamily C member 7	MULTI-MSMS	220616KMo_Nt_25FA_rep3	rep3	869.393	3	869.06	2604.16	-1.3955	-0.0012128	0.41271	0.00035867	-0.98279	-0.0008541	869.395	80.341	0.59724	80.341	79.963	80.56	-1.4211e-14	372	68	7	0	0	0	1.5703e-45	2	34030	146.39	138.68	1	10380000
AAAAECDVVMAATEPELLDDQEAK	24	Acetyl (Protein N-term),Oxidation (M)	_(Acetyl (Protein N-term))AAAAECDVVM(Oxidation (M))AATEPELLDDQEAK_	AAAAECDVVM(1)AATEPELLDDQEAK	AAAAECDVVM(160)AATEPELLDDQEAK	1	1	1	Q99615	Q99615	Q99615	DNAJC7	DnaJ homolog subfamily C member 7	MULTI-MSMS	220616KMo_Nt_25FA_rep3	rep3	869.393	3	869.06	2604.16	-1.515	-0.0013166	0.53768	0.00046728	-0.97729	-0.00084933	869.395	80.714	0.61213	80.714	80.486	81.098	0	310	60	7	0	0	0	1.04e-56	1	34210	157.73	150.02	1	11793000
AAAAECDVVMAATEPELLDDQEAK	24	Acetyl (Protein N-term),Oxidation (M)	_(Acetyl (Protein N-term))AAAAECDVVM(Oxidation (M))AATEPELLDDQEAK_	AAAAECDVVM(1)AATEPELLDDQEAK	AAAAECDVVM(150)AATEPELLDDQEAK	1	1	1	Q99615	Q99615	Q99615	DNAJC7	DnaJ homolog subfamily C member 7	MULTI-MSMS	220616KMo_Nt_25FA_rep1	rep1	869.393	3	869.06	2604.16	-0.80351	-0.0006983	-0.26677	-0.00023184	-1.0703	-0.00093013	869.394	80.565	0.57778	80.565	80.2	80.778	0	309	54	8	0	0	0	1.5703e-45	2	33231	146.39	138.59	1	16562000
AAAAECDVVMAATEPELLDDQEAK	24	Acetyl (Protein N-term),Oxidation (M)	_(Acetyl (Protein N-term))AAAAECDVVM(Oxidation (M))AATEPELLDDQEAK_	AAAAECDVVM(1)AATEPELLDDQEAK	AAAAECDVVM(150)AATEPELLDDQEAK	1	1	1	Q99615	Q99615	Q99615	DNAJC7	DnaJ homolog subfamily C member 7	MULTI-MSMS	220616KMo_Nt_25FA_rep1	rep1	869.393	3	869.06	2604.16	-0.78366	-0.00068105	-0.23909	-0.00020778	-1.0227	-0.00088883	869.394	80.966	0.49387	80.966	80.742	81.236	0	270	46	7	0	0	0	5.8517e-56	1	33405	148.89	141.09	1	16390000
AAAAECDVVMAATEPELLDDQEAK	24	Acetyl (Protein N-term),Oxidation (M)	_(Acetyl (Protein N-term))AAAAECDVVM(Oxidation (M))AATEPELLDDQEAK_	AAAAECDVVM(1)AATEPELLDDQEAK	AAAAECDVVM(150)AATEPELLDDQEAK	1	1	1	Q99615	Q99615	Q99615	DNAJC7	DnaJ homolog subfamily C member 7	MULTI-MSMS	220616KMo_Nt_25FA_rep2	rep2	869.393	3	869.06	2604.16	-0.84533	-0.00073464	-0.08198	-7.1245e-05	-0.92731	-0.00080588	869.394	80.354	0.59355	80.354	79.95	80.543	0	336	61	7	0	0	0	5.3267e-56	1	33758	149.85	142.14	1	14280000
AAAAECDVVMAATEPELLDDQEAK	24	Acetyl (Protein N-term),Oxidation (M)	_(Acetyl (Protein N-term))AAAAECDVVM(Oxidation (M))AATEPELLDDQEAK_	AAAAECDVVM(1)AATEPELLDDQEAK	AAAAECDVVM(150)AATEPELLDDQEAK	1	1	1	Q99615	Q99615	Q99615	DNAJC7	DnaJ homolog subfamily C member 7	MULTI-MSMS	220616KMo_Nt_25FA_rep2	rep2	869.393	3	869.06	2604.16	-0.84828	-0.0007372	-0.042441	-3.6883e-05	-0.89072	-0.00077409	869.394	80.677	0.66727	80.677	80.488	81.156	0	282	65	7	0	0	0	5.8517e-56	1	33946	148.89	141.09	1	11948000
AAAAECDVVMAATEPELLDDQEAK	24	Acetyl (Protein N-term)	_(Acetyl (Protein N-term))AAAAECDVVMAATEPELLDDQEAK_			1	0	1	Q99615	Q99615	Q99615	DNAJC7	DnaJ homolog subfamily C member 7	MULTI-MSMS	220616KMo_Nt_25FA_rep3	rep3	1295.09	2	1295.09	2588.16	-1.4711	-0.0019052	0.96298	0.0012472	-0.50812	-0.00065806	1295.59	85.234	0.25101	85.234	85.078	85.329	-1.4211e-14	84	19	6	0	0	0	1.2072e-14	1	36504	89.466	78.679	1	1917200
AAAAECDVVMAATEPELLDDQEAK	24	Acetyl (Protein N-term)	_(Acetyl (Protein N-term))AAAAECDVVMAATEPELLDDQEAK_			1	0	1	Q99615	Q99615	Q99615	DNAJC7	DnaJ homolog subfamily C member 7	MULTI-MSMS	220616KMo_Nt_25FA_rep1	rep1	864.061	3	863.728	2588.16	-0.70491	-0.00060885	-0.6039	-0.00052161	-1.3088	-0.0011305	864.062	85.266	0.69604	85.266	84.984	85.68	1.4211e-14	128	26	8	0	0	0	3.3175e-06	1	35708	43.888	40.553	1	141420000
AAAAECDVVMAATEPELLDDQEAK	24	Acetyl (Protein N-term)	_(Acetyl (Protein N-term))AAAAECDVVMAATEPELLDDQEAK_			1	0	1	Q99615	Q99615	Q99615	DNAJC7	DnaJ homolog subfamily C member 7	MULTI-MSMS	220616KMo_Nt_25FA_rep1	rep1	1295.59	2	1295.09	2588.16	-0.70747	-0.00091623	-0.11475	-0.00014861	-0.82222	-0.0010648	1295.59	85.264	0.31873	85.264	85.05	85.369	0	48	13	5	0	0	0	2.3921e-99	1	35785	185.12	173.21	1	6583300
AAAAECDVVMAATEPELLDDQEAK	24	Acetyl (Protein N-term)	_(Acetyl (Protein N-term))AAAAECDVVMAATEPELLDDQEAK_			1	0	1	Q99615	Q99615	Q99615	DNAJC7	DnaJ homolog subfamily C member 7	MULTI-MSMS	220616KMo_Nt_25FA_rep2	rep2	864.061	3	863.728	2588.16	-0.81872	-0.00070715	-0.2999	-0.00025903	-1.1186	-0.00096618	864.062	85.164	0.46336	85.164	84.93	85.393	0	178	29	8	0	0	0	6.8324e-07	1	36122	48.597	45.632	1	62864000
AAAAECDVVMAATEPELLDDQEAK	24	Acetyl (Protein N-term)	_(Acetyl (Protein N-term))AAAAECDVVMAATEPELLDDQEAK_			1	0	1	Q99615	Q99615	Q99615	DNAJC7	DnaJ homolog subfamily C member 7	MULTI-MSMS	220616KMo_Nt_25FA_rep2	rep2	1295.09	2	1295.09	2588.16	-0.81946	-0.0010613	0.32772	0.00042443	-0.49174	-0.00063685	1295.59	85.196	0.24685	85.196	85.048	85.295	0	78	17	5	0	0	0	4.0376e-20	1	36180	101.36	89.917	1	2341500
AAAAEGVLAT	10	Acetyl (Protein N-term)	_(Acetyl (Protein N-term))AAAAEGVLAT_			1	0	0	Q6QNY1	Q6QNY1	Q6QNY1	BLOC1S2	Biogenesis of lysosome-related organelles complex 1 subunit 2	MULTI-MSMS	220616KMo_Nt_25FA_rep3	rep3	458.243	2	458.243	914.471	-1.0777	-0.00049385	0.68951	0.00031596	-0.38819	-0.00017789	458.243	60.784	0.75698	60.784	60.39	61.147	0	135	44	5	0	0	0	0.00036304	1	23259	68.915	45.896	1	32178000
AAAAEGVLAT	10	Acetyl (Protein N-term)	_(Acetyl (Protein N-term))AAAAEGVLAT_			1	0	0	Q6QNY1	Q6QNY1	Q6QNY1	BLOC1S2	Biogenesis of lysosome-related organelles complex 1 subunit 2	MULTI-MSMS	220616KMo_Nt_25FA_rep1	rep1	458.242	2	458.243	914.471	-0.71258	-0.00032654	0.3452	0.00015819	-0.36738	-0.00016835	458.243	60.716	0.71491	60.716	60.382	61.097	0	184	54	4	0	0	0	0.00036304	2	22307	68.915	47.144	1	25800000
AAAAEGVLAT	10	Acetyl (Protein N-term)	_(Acetyl (Protein N-term))AAAAEGVLAT_			1	0	0	Q6QNY1	Q6QNY1	Q6QNY1	BLOC1S2	Biogenesis of lysosome-related organelles complex 1 subunit 2	MULTI-MSMS	220616KMo_Nt_25FA_rep2	rep2	458.243	2	458.243	914.471	-0.81269	-0.00037241	0.39783	0.0001823	-0.41487	-0.00019011	458.243	60.723	0.76513	60.723	60.375	61.14	0	127	42	5	0	0	0	0.00036304	2	23075	68.915	45.896	1	23136000
AAAAEGVLAT	10	Acetyl (Protein N-term)	_(Acetyl (Protein N-term))AAAAEGVLAT_			1	0	0	Q6QNY1	Q6QNY1	Q6QNY1	BLOC1S2	Biogenesis of lysosome-related organelles complex 1 subunit 2	MULTI-SECPEP	220616KMo_Nt_25FA_rep2	rep2	915.897	1	915.478	914.471	-0.81533	-0.00074642	0.33916	0.00031049	-0.47617	-0.00043592	915.478	60.697	0.63758	60.697	60.398	61.035	-7.1054e-15	91	33	4	0	0	0	0.0093785	1	23131	51.787	40.566	1	5444400
AAAAELSLLE	10	Acetyl (Protein N-term)	_(Acetyl (Protein N-term))AAAAELSLLE_			1	0	0	O43324;O43324-2	O43324	O43324	EEF1E1	Eukaryotic translation elongation factor 1 epsilon-1	MULTI-MSMS	220616KMo_Nt_25FA_rep3	rep3	515.276	2	515.277	1028.54	-1.4574	-0.00075098	0.76813	0.0003958	-0.6893	-0.00035518	515.277	86.167	0.30008	86.167	86.042	86.342	0	13	5	4	0	0	0	1.497e-06	1	37260	89.123	63.184	1	325300000
AAAAELSLLE	10	Acetyl (Protein N-term)	_(Acetyl (Protein N-term))AAAAELSLLE_			1	0	0	O43324;O43324-2	O43324	O43324	EEF1E1	Eukaryotic translation elongation factor 1 epsilon-1	MULTI-MSMS	220616KMo_Nt_25FA_rep1	rep1	515.276	2	515.277	1028.54	-0.81773	-0.00042136	0.3247	0.00016731	-0.49303	-0.00025405	515.277	86.155	0.25085	86.155	86.03	86.281	0	14	4	5	0	0	0	2.5156e-24	1	36503	133.79	104.41	1	232870000
AAAAELSLLE	10	Acetyl (Protein N-term)	_(Acetyl (Protein N-term))AAAAELSLLE_			1	0	0	O43324;O43324-2	O43324	O43324	EEF1E1	Eukaryotic translation elongation factor 1 epsilon-1	MULTI-MSMS	220616KMo_Nt_25FA_rep2	rep2	515.276	2	515.277	1028.54	-0.91816	-0.00047311	0.45982	0.00023693	-0.45834	-0.00023617	515.277	86.165	0.35014	86.165	86.041	86.391	0	19	6	5	0	0	0	1.7632e-32	1	36937	138.55	109.17	1	172170000
AAAAGAAAAAAAEGEAPAEMGALLLEKET	29	Acetyl (Protein N-term),Oxidation (M)	_(Acetyl (Protein N-term))AAAAGAAAAAAAEGEAPAEM(Oxidation (M))GALLLEKET_	AAAAGAAAAAAAEGEAPAEM(1)GALLLEKET	AAAAGAAAAAAAEGEAPAEM(65)GALLLEKET	1	1	1	Q96KQ7;Q96KQ7-2;Q96KQ7-3	Q96KQ7	Q96KQ7	EHMT2	Histone-lysine N-methyltransferase EHMT2	MULTI-MSMS	220616KMo_Nt_25FA_rep3	rep3	895.775	3	895.441	2683.3	-1.4799	-0.0013251	0.70561	0.00063183	-0.77427	-0.00069332	895.776	85.265	0.29273	85.265	85.116	85.409	1.4211e-14	80	18	6	0	0	0	4.8106e-12	1	36524	64.68	61.152	1	6853200
AAAAGAAAAAAAEGEAPAEMGALLLEKET	29	Acetyl (Protein N-term),Oxidation (M)	_(Acetyl (Protein N-term))AAAAGAAAAAAAEGEAPAEM(Oxidation (M))GALLLEKET_	AAAAGAAAAAAAEGEAPAEM(1)GALLLEKET	AAAAGAAAAAAAEGEAPAEM(120)GALLLEKET	1	1	1	Q96KQ7;Q96KQ7-2;Q96KQ7-3	Q96KQ7	Q96KQ7	EHMT2	Histone-lysine N-methyltransferase EHMT2	MULTI-MSMS	220616KMo_Nt_25FA_rep1	rep1	895.44	3	895.441	2683.3	-0.72379	-0.00064811	-0.27668	-0.00024775	-1.0005	-0.00089586	895.775	85.312	0.27739	85.312	85.188	85.466	0	26	8	5	0	0	0	4.4276e-32	2	35874	116.08	101.5	1	9038300
AAAAGAAAAAAAEGEAPAEMGALLLEKET	29	Acetyl (Protein N-term),Oxidation (M)	_(Acetyl (Protein N-term))AAAAGAAAAAAAEGEAPAEM(Oxidation (M))GALLLEKET_	AAAAGAAAAAAAEGEAPAEM(1)GALLLEKET	AAAAGAAAAAAAEGEAPAEM(55)GALLLEKET	1	1	1	Q96KQ7;Q96KQ7-2;Q96KQ7-3	Q96KQ7	Q96KQ7	EHMT2	Histone-lysine N-methyltransferase EHMT2	MULTI-MSMS	220616KMo_Nt_25FA_rep2	rep2	895.775	3	895.441	2683.3	-0.82294	-0.00073689	0.075121	6.7267e-05	-0.74782	-0.00066963	895.775	85.255	0.22746	85.255	85.096	85.323	0	68	15	6	0	0	0	9.5691e-11	1	36217	55.358	48.782	1	5941000
AAAAGAAAAAAAEGEAPAEMGALLLEKET	29	Acetyl (Protein N-term)	_(Acetyl (Protein N-term))AAAAGAAAAAAAEGEAPAEMGALLLEKET_			1	0	1	Q96KQ7;Q96KQ7-2;Q96KQ7-3	Q96KQ7	Q96KQ7	EHMT2	Histone-lysine N-methyltransferase EHMT2	MULTI-SECPEP	220616KMo_Nt_25FA_rep1	rep1	890.082	3	890.109	2667.31	-0.84352	-0.00075083	0.15313	0.00013631	-0.69039	-0.00061452	890.444	85.856	0.24889	85.856	85.731	85.98	0	5	4	2	0	0	0	7.352e-11	1	36240	66.017	62.803	1	41899000
AAAAGAAAAAAAEGEAPAEMGALLLEKET	29	Acetyl (Protein N-term)	_(Acetyl (Protein N-term))AAAAGAAAAAAAEGEAPAEMGALLLEKET_			1	0	1	Q96KQ7;Q96KQ7-2;Q96KQ7-3	Q96KQ7	Q96KQ7	EHMT2	Histone-lysine N-methyltransferase EHMT2	MULTI-MSMS	220616KMo_Nt_25FA_rep2	rep2	890.082	3	890.109	2667.31	-0.88592	-0.00078857	1.1329	0.0010084	0.24702	0.00021987	890.444	85.866	0.20076	85.866	85.741	85.941	0	9	3	4	0	0	0	8.5502e-41	1	36682	130.15	117.84	1	8806900
AAAAGDGGGEGGAGLGSAAGLGPGPGL	27	Acetyl (Protein N-term)	_(Acetyl (Protein N-term))AAAAGDGGGEGGAGLGSAAGLGPGPGL_			1	0	0	Q9HCJ3;Q9HCJ3-2	Q9HCJ3	Q9HCJ3	RAVER2	Ribonucleoprotein PTB-binding 2	MULTI-MSMS	220616KMo_Nt_25FA_rep3	rep3	703.006	3	703.007	2106	-1.2439	-0.00087445	0.59347	0.00041721	-0.6504	-0.00045723	703.341	74.01	0.76268	74.01	73.653	74.416	0	360	77	6	0	0	0	3.2386e-14	1	30837	79.341	70.34	1	17827000
AAAAGDGGGEGGAGLGSAAGLGPGPGL	27	Acetyl (Protein N-term)	_(Acetyl (Protein N-term))AAAAGDGGGEGGAGLGSAAGLGPGPGL_			1	0	0	Q9HCJ3;Q9HCJ3-2	Q9HCJ3	Q9HCJ3	RAVER2	Ribonucleoprotein PTB-binding 2	MULTI-MSMS	220616KMo_Nt_25FA_rep3	rep3	1054.51	2	1054.01	2106	-1.2418	-0.0013089	0.8654	0.00091214	-0.3764	-0.00039673	1054.51	74.03	0.62306	74.03	73.706	74.329	1.4211e-14	262	64	5	0	0	0	8.4478e-50	1	30895	141.38	135.89	1	3792600
AAAAGDGGGEGGAGLGSAAGLGPGPGL	27	Acetyl (Protein N-term)	_(Acetyl (Protein N-term))AAAAGDGGGEGGAGLGSAAGLGPGPGL_			1	0	0	Q9HCJ3;Q9HCJ3-2	Q9HCJ3	Q9HCJ3	RAVER2	Ribonucleoprotein PTB-binding 2	MULTI-MSMS	220616KMo_Nt_25FA_rep1	rep1	703.006	3	703.007	2106	-0.67742	-0.00047623	0.050147	3.5253e-05	-0.62727	-0.00044098	703.341	73.823	0.80264	73.823	73.414	74.216	0	443	93	6	0	0	0	4.5114e-14	1	29745	76.733	71.524	1	14772000
AAAAGDGGGEGGAGLGSAAGLGPGPGL	27	Acetyl (Protein N-term)	_(Acetyl (Protein N-term))AAAAGDGGGEGGAGLGSAAGLGPGPGL_			1	0	0	Q9HCJ3;Q9HCJ3-2	Q9HCJ3	Q9HCJ3	RAVER2	Ribonucleoprotein PTB-binding 2	MULTI-MSMS	220616KMo_Nt_25FA_rep1	rep1	1054.01	2	1054.01	2106	-0.67936	-0.00071605	0.32396	0.00034146	-0.35539	-0.00037459	1054.51	73.818	0.6529	73.818	73.476	74.129	1.4211e-14	291	76	5	0	0	0	2.8824e-32	1	29780	121.28	116.1	1	3136200
AAAAGDGGGEGGAGLGSAAGLGPGPGL	27	Acetyl (Protein N-term)	_(Acetyl (Protein N-term))AAAAGDGGGEGGAGLGSAAGLGPGPGL_			1	0	0	Q9HCJ3;Q9HCJ3-2	Q9HCJ3	Q9HCJ3	RAVER2	Ribonucleoprotein PTB-binding 2	MULTI-MSMS	220616KMo_Nt_25FA_rep2	rep2	1054.51	2	1054.01	2106	-0.79446	-0.00083736	0.42478	0.00044772	-0.36967	-0.00038964	1054.01	74.048	0.64613	74.048	73.695	74.341	0	283	69	5	0	0	0	4.8193e-124	2	30631	204.48	199.17	1	3745900
AAAAGDGGGEGGAGLGSAAGLGPGPGL	27	Acetyl (Protein N-term)	_(Acetyl (Protein N-term))AAAAGDGGGEGGAGLGSAAGLGPGPGL_			1	0	0	Q9HCJ3;Q9HCJ3-2	Q9HCJ3	Q9HCJ3	RAVER2	Ribonucleoprotein PTB-binding 2	MULTI-MSMS	220616KMo_Nt_25FA_rep2	rep2	703.34	3	703.007	2106	-0.79368	-0.00055797	0.14619	0.00010278	-0.64749	-0.00045519	703.341	74.053	0.81738	74.053	73.583	74.401	0	409	87	6	0	0	0	2.7939e-18	1	30580	90.464	81.82	1	17388000
AAAAGGGGPGTAVGATGSGIAAAAAGLAVY	30	Acetyl (Protein N-term)	_(Acetyl (Protein N-term))AAAAGGGGPGTAVGATGSGIAAAAAGLAVY_			1	0	0	Q92922	Q92922	Q92922	SMARCC1	SWI/SNF complex subunit SMARCC1	MULTI-MSMS	220616KMo_Nt_25FA_rep3	rep3	1201.11	2	1200.61	2399.21	-1.5178	-0.0018223	1.1625	0.0013957	-0.35526	-0.00042653	1201.11	85.917	0.20074	85.917	85.792	85.993	0	8	3	3	0	0	0	2.9928e-11	1	37098	55.841	48.471	1	5837500
AAAAGGGSCPGPGSA	15	Acetyl (Protein N-term)	_(Acetyl (Protein N-term))AAAAGGGSCPGPGSA_			1	0	0	Q9UMN6;Q9UMN6-2	Q9UMN6	Q9UMN6	KMT2B	Histone-lysine N-methyltransferase 2B	MULTI-MSMS	220616KMo_Nt_25FA_rep3	rep3	615.264	2	615.264	1228.51	-1.2153	-0.00074776	0.77262	0.00047537	-0.44272	-0.00027239	615.265	34.827	0.5931	34.827	34.492	35.085	0	152	68	3	0	0	0	0.0010807	1	8018	45.161	45.161	1	690780
AAAAGGPCV	9	Acetyl (Protein N-term)	_(Acetyl (Protein N-term))AAAAGGPCV_			1	0	0	Q5SRE5;Q5SRE5-2	Q5SRE5	Q5SRE5	NUP188	Nucleoporin NUP188 homolog	MULTI-MSMS	220616KMo_Nt_25FA_rep3	rep3	408.189	2	408.189	814.364	-1.208	-0.00049308	1.0268	0.00041914	-0.18115	-7.3943e-05	408.19	41.94	0.58395	41.94	41.67	42.254	0	135	54	3	0	0	0	0.00031148	1	11795	71.067	61.826	1	6149000
AAAAGGPCV	9	Acetyl (Protein N-term)	_(Acetyl (Protein N-term))AAAAGGPCV_			1	0	0	Q5SRE5;Q5SRE5-2	Q5SRE5	Q5SRE5	NUP188	Nucleoporin NUP188 homolog	MULTI-MSMS	220616KMo_Nt_25FA_rep2	rep2	408.189	2	408.189	814.364	-0.84595	-0.00034531	0.70238	0.0002867	-0.14357	-5.8603e-05	408.19	41.967	0.59831	41.967	41.669	42.268	-7.1054e-15	139	57	3	0	0	0	0.00099544	1	11782	58.661	54.808	1	6121100
AAAAMAAAAGGGAGAA	16	Acetyl (Protein N-term),Oxidation (M)	_(Acetyl (Protein N-term))AAAAM(Oxidation (M))AAAAGGGAGAA_	AAAAM(1)AAAAGGGAGAA	AAAAM(41)AAAAGGGAGAA	1	1	0	Q9NX46	Q9NX46	Q9NX46	ADPRHL2	Poly(ADP-ribose) glycohydrolase ARH3	MULTI-MSMS	220616KMo_Nt_25FA_rep3	rep3	609.282	2	609.283	1216.55	-1.2063	-0.00073496	1.2374	0.00075392	0.031111	1.8955e-05	609.283	46.484	0.40763	46.484	46.277	46.685	0	35	20	2	0	0	0	0.00098449	1	14638	40.724	35.94	1	825780
AAAAMAAAAGGGAGAA	16	Acetyl (Protein N-term),Oxidation (M)	_(Acetyl (Protein N-term))AAAAM(Oxidation (M))AAAAGGGAGAA_	AAAAM(1)AAAAGGGAGAA	AAAAM(46)AAAAGGGAGAA	1	1	0	Q9NX46	Q9NX46	Q9NX46	ADPRHL2	Poly(ADP-ribose) glycohydrolase ARH3	MULTI-MSMS	220616KMo_Nt_25FA_rep2	rep2	609.282	2	609.283	1216.55	-0.80941	-0.00049316	0.46038	0.0002805	-0.34903	-0.00021266	609.283	46.494	0.42796	46.494	46.255	46.683	0	31	20	2	0	0	0	0.00065972	1	14543	46.158	41.546	1	767720
AAAAMAAAAGGGAGAA	16	Acetyl (Protein N-term)	_(Acetyl (Protein N-term))AAAAMAAAAGGGAGAA_			1	0	0	Q9NX46	Q9NX46	Q9NX46	ADPRHL2	Poly(ADP-ribose) glycohydrolase ARH3	MULTI-MSMS	220616KMo_Nt_25FA_rep3	rep3	601.285	2	601.285	1200.56	-1.1381	-0.00068431	0.58617	0.00035246	-0.55191	-0.00033185	601.286	64.576	0.58862	64.576	64.276	64.865	0	65	21	4	0	0	0	3.2221e-05	1	25547	69.954	59.688	1	4092500
AAAAMAAAAGGGAGAA	16	Acetyl (Protein N-term)	_(Acetyl (Protein N-term))AAAAMAAAAGGGAGAA_			1	0	0	Q9NX46	Q9NX46	Q9NX46	ADPRHL2	Poly(ADP-ribose) glycohydrolase ARH3	MULTI-MSMS	220616KMo_Nt_25FA_rep1	rep1	601.284	2	601.285	1200.56	-0.74081	-0.00044544	0.29904	0.00017981	-0.44178	-0.00026563	601.285	64.517	0.62021	64.517	64.202	64.822	0	75	25	4	0	0	0	3.2221e-05	2	24539	69.954	65.17	1	3946000
AAAAMAAAAGGGAGAA	16	Acetyl (Protein N-term)	_(Acetyl (Protein N-term))AAAAMAAAAGGGAGAA_			1	0	0	Q9NX46	Q9NX46	Q9NX46	ADPRHL2	Poly(ADP-ribose) glycohydrolase ARH3	MULTI-MSMS	220616KMo_Nt_25FA_rep2	rep2	601.285	2	601.285	1200.56	-0.80451	-0.00048374	0.20742	0.00012472	-0.59709	-0.00035902	601.285	64.581	0.59273	64.581	64.256	64.849	-1.4211e-14	66	22	4	0	0	0	0.00022039	2	25324	57.598	50.703	1	4287000
AAAAPAAAAASSEAPAASATAEPEAGDQDSREV	33	Acetyl (Protein N-term)	_(Acetyl (Protein N-term))AAAAPAAAAASSEAPAASATAEPEAGDQDSREV_			1	0	1	Q15283;Q15283-2	Q15283	Q15283	RASA2	Ras GTPase-activating protein 2	MULTI-MSMS	220616KMo_Nt_25FA_rep3	rep3	1018.8	3	1018.47	3052.39	-1.2405	-0.0012634	0.56112	0.00057149	-0.67941	-0.00069196	1018.8	52.471	0.71324	52.471	52.032	52.746	-7.1054e-15	205	50	6	0	0	0	5.1298e-21	2	18090	85.745	83.492	1	3344000
AAAAPAAAAASSEAPAASATAEPEAGDQDSREV	33	Acetyl (Protein N-term)	_(Acetyl (Protein N-term))AAAAPAAAAASSEAPAASATAEPEAGDQDSREV_			1	0	1	Q15283;Q15283-2	Q15283	Q15283	RASA2	Ras GTPase-activating protein 2	MULTI-MSMS	220616KMo_Nt_25FA_rep1	rep1	1019.14	3	1018.47	3052.39	-0.66782	-0.00068015	0.35718	0.00036378	-0.31064	-0.00031638	1018.8	52.763	0.60102	52.763	52.365	52.966	0	227	48	6	0	0	0	1.1004e-11	1	17569	49.445	47.192	1	3009100
AAAAPAAAAASSEAPAASATAEPEAGDQDSREV	33	Acetyl (Protein N-term)	_(Acetyl (Protein N-term))AAAAPAAAAASSEAPAASATAEPEAGDQDSREV_			1	0	1	Q15283;Q15283-2	Q15283	Q15283	RASA2	Ras GTPase-activating protein 2	MULTI-MSMS	220616KMo_Nt_25FA_rep2	rep2	1018.8	3	1018.47	3052.39	-0.76546	-0.0007796	0.17817	0.00018146	-0.58729	-0.00059814	1018.8	52.468	0.55815	52.468	52.104	52.662	7.1054e-15	221	48	6	0	0	0	4.6268e-17	2	17869	63.901	61.525	1	3102200
AAAAPVAADDDER	13	Acetyl (Protein N-term)	_(Acetyl (Protein N-term))AAAAPVAADDDER_			1	0	1	Q9H5N1;Q9H5N1-2	Q9H5N1	Q9H5N1	RABEP2	Rab GTPase-binding effector protein 2	MULTI-MSMS	220616KMo_Nt_25FA_rep3	rep3	657.302	2	657.302	1312.59	-1.2245	-0.00080483	0.93272	0.00061308	-0.29173	-0.00019175	657.303	35.449	0.34457	35.449	35.262	35.607	0	96	40	3	0	0	0	0.0041747	1	8322	44.309	39.697	1	695360
AAAAPVAADDDER	13	Acetyl (Protein N-term)	_(Acetyl (Protein N-term))AAAAPVAADDDER_			1	0	1	Q9H5N1;Q9H5N1-2	Q9H5N1	Q9H5N1	RABEP2	Rab GTPase-binding effector protein 2	MULTI-MSMS	220616KMo_Nt_25FA_rep2	rep2	657.302	2	657.302	1312.59	-0.75149	-0.00049396	0.56086	0.00036865	-0.19064	-0.00012531	657.303	35.497	0.32319	35.497	35.349	35.673	0	89	36	3	0	0	0	0.0041747	1	8396	44.309	39.697	1	626460
AAAAQLSLTQLSSGNPVYEKYY	22	Acetyl (Protein N-term)	_(Acetyl (Protein N-term))AAAAQLSLTQLSSGNPVYEKYY_			1	0	1	P42566	P42566	P42566	EPS15	Epidermal growth factor receptor substrate 15	MULTI-MSMS	220616KMo_Nt_25FA_rep3	rep3	806.406	3	806.073	2415.2	-1.4116	-0.0011379	0.57227	0.00046129	-0.83937	-0.00067659	806.407	84.056	0.45911	84.056	83.848	84.307	-1.4211e-14	96	29	4	0	0	0	1.7801e-20	2	35851	106.73	103.59	1	13407000
AAAAQLSLTQLSSGNPVYEKYY	22	Acetyl (Protein N-term)	_(Acetyl (Protein N-term))AAAAQLSLTQLSSGNPVYEKYY_			1	0	1	P42566	P42566	P42566	EPS15	Epidermal growth factor receptor substrate 15	MULTI-MSMS	220616KMo_Nt_25FA_rep1	rep1	806.072	3	806.073	2415.2	-0.68666	-0.0005535	-0.2338	-0.00018846	-0.92046	-0.00074196	806.407	84.388	0.41103	84.388	84.171	84.582	0	96	19	7	0	0	0	7.3293e-06	1	35213	44.729	41.585	1	17392000
AAAAQLSLTQLSSGNPVYEKYY	22	Acetyl (Protein N-term)	_(Acetyl (Protein N-term))AAAAQLSLTQLSSGNPVYEKYY_			1	0	1	P42566	P42566	P42566	EPS15	Epidermal growth factor receptor substrate 15	MULTI-MSMS	220616KMo_Nt_25FA_rep1	rep1	1209.11	2	1208.61	2415.2	-0.69015	-0.00083412	0.12495	0.00015102	-0.5652	-0.0006831	1209.11	84.417	0.29849	84.417	84.237	84.536	0	37	12	4	0	0	0	7.3975e-45	1	35278	145.29	138.41	1	1864400
AAAAQLSLTQLSSGNPVYEKYY	22	Acetyl (Protein N-term)	_(Acetyl (Protein N-term))AAAAQLSLTQLSSGNPVYEKYY_			1	0	1	P42566	P42566	P42566	EPS15	Epidermal growth factor receptor substrate 15	MULTI-MSMS	220616KMo_Nt_25FA_rep2	rep2	806.74	3	806.073	2415.2	-0.90555	-0.00072994	0.13853	0.00011167	-0.76701	-0.00061827	806.407	84.048	0.42481	84.048	83.872	84.297	0	123	31	6	0	0	0	6.9139e-08	1	35548	66.644	63.546	1	11427000
AAAAQLSLTQLSSGNPVYEKYY	22	Acetyl (Protein N-term)	_(Acetyl (Protein N-term))AAAAQLSLTQLSSGNPVYEKYY_			1	0	1	P42566	P42566	P42566	EPS15	Epidermal growth factor receptor substrate 15	MULTI-MSMS	220616KMo_Nt_25FA_rep2	rep2	1209.11	2	1208.61	2415.2	-0.907	-0.0010962	0.57263	0.00069208	-0.33437	-0.00040412	1209.11	84.046	0.28312	84.046	83.951	84.234	1.4211e-14	31	17	3	0	0	0	2.2929e-20	1	35616	106.13	101.15	1	1041400
AAAAVGAGHGAGGPGAASSSGGA	23	Acetyl (Protein N-term)	_(Acetyl (Protein N-term))AAAAVGAGHGAGGPGAASSSGGA_			1	0	0	Q96K37	Q96K37	Q96K37	SLC35E1	Solute carrier family 35 member E1	MULTI-MSMS	220616KMo_Nt_25FA_rep2	rep2	875.908	2	875.909	1749.8	-0.70277	-0.00061556	0.39108	0.00034255	-0.31168	-0.00027301	875.909	37.761	0.41607	37.761	37.512	37.928	0	110	39	4	0	0	0	6.035e-06	1	9420	44.616	35.427	1	907910
AAAAVSESWPELELAE	16	Acetyl (Protein N-term)	_(Acetyl (Protein N-term))AAAAVSESWPELELAE_			1	0	0	Q8N1G4	Q8N1G4	Q8N1G4	LRRC47	Leucine-rich repeat-containing protein 47	MULTI-MSMS	220616KMo_Nt_25FA_rep3	rep3	858.006	2	857.912	1713.81	-1.3912	-0.0011936	0.6322	0.00054237	-0.75903	-0.00065118	857.913	86.367	0.15084	86.367	86.242	86.392	0	8	2	4	0	0	0	7.1156e-21	2	37344	117.31	97.653	1	9546000
AAAAVSESWPELELAERE	18	Acetyl (Protein N-term)	_(Acetyl (Protein N-term))AAAAVSESWPELELAERE_			1	0	1	Q8N1G4	Q8N1G4	Q8N1G4	LRRC47	Leucine-rich repeat-containing protein 47	MULTI-MSMS	220616KMo_Nt_25FA_rep3	rep3	1000.98	2	1000.48	1998.95	-1.4149	-0.0014156	0.91071	0.00091115	-0.50422	-0.00050446	1000.99	84.198	0.96406	84.198	83.551	84.515	0	256	86	5	0	0	0	6.9822e-52	4	35835	159.64	144.76	1	3824000
AAAAVSESWPELELAERE	18	Acetyl (Protein N-term)	_(Acetyl (Protein N-term))AAAAVSESWPELELAERE_			1	0	1	Q8N1G4	Q8N1G4	Q8N1G4	LRRC47	Leucine-rich repeat-containing protein 47	MULTI-MSMS	220616KMo_Nt_25FA_rep3	rep3	667.659	3	667.325	1998.95	-1.4173	-0.00094583	0.82055	0.00054757	-0.59679	-0.00039825	667.66	84.068	1.1763	84.068	83.394	84.571	0	370	109	5	0	0	0	5.1115e-15	2	36013	100.35	94.086	1	7593800
AAAAVSESWPELELAERE	18	Acetyl (Protein N-term)	_(Acetyl (Protein N-term))AAAAVSESWPELELAERE_			1	0	1	Q8N1G4	Q8N1G4	Q8N1G4	LRRC47	Leucine-rich repeat-containing protein 47	MULTI-MSMS	220616KMo_Nt_25FA_rep1	rep1	1000.48	2	1000.48	1998.95	-0.68995	-0.00069029	0.153	0.00015308	-0.53695	-0.00053721	1000.99	84.459	0.94696	84.459	83.825	84.772	0	229	63	5	0	0	0	1.5624e-60	3	35488	160.69	152.77	1	5701100
AAAAVSESWPELELAERE	18	Acetyl (Protein N-term)	_(Acetyl (Protein N-term))AAAAVSESWPELELAERE_			1	0	1	Q8N1G4	Q8N1G4	Q8N1G4	LRRC47	Leucine-rich repeat-containing protein 47	MULTI-MSMS	220616KMo_Nt_25FA_rep1	rep1	667.659	3	667.325	1998.95	-0.69275	-0.00046229	0.072378	4.83e-05	-0.62037	-0.00041399	667.659	84.518	1.2081	84.518	83.614	84.822	1.4211e-14	312	95	5	0	0	0	4.5155e-29	2	35357	126.63	121.92	1	11224000
AAAAVSESWPELELAERE	18	Acetyl (Protein N-term)	_(Acetyl (Protein N-term))AAAAVSESWPELELAERE_			1	0	1	Q8N1G4	Q8N1G4	Q8N1G4	LRRC47	Leucine-rich repeat-containing protein 47	MULTI-MSMS	220616KMo_Nt_25FA_rep2	rep2	1000.98	2	1000.48	1998.95	-0.8964	-0.00089684	0.4158	0.000416	-0.4806	-0.00048084	1000.48	84.045	0.97094	84.045	83.545	84.516	0	265	88	5	0	0	0	7.3123e-76	4	35594	183.66	175.75	1	3331200
AAAAVSESWPELELAERE	18	Acetyl (Protein N-term)	_(Acetyl (Protein N-term))AAAAVSESWPELELAERE_			1	0	1	Q8N1G4	Q8N1G4	Q8N1G4	LRRC47	Leucine-rich repeat-containing protein 47	MULTI-MSMS	220616KMo_Nt_25FA_rep2	rep2	667.659	3	667.325	1998.95	-0.89565	-0.00059769	0.29989	0.00020013	-0.59576	-0.00039757	667.66	84.014	1.0892	84.014	83.488	84.577	0	394	102	6	0	0	0	2.0045e-21	2	35719	111.92	107.02	1	8993700
AAAAVSSAK	9	Acetyl (Protein N-term)	_(Acetyl (Protein N-term))AAAAVSSAK_			1	0	1	P49914	P49914	P49914	MTHFS	5-formyltetrahydrofolate cyclo-ligase	MULTI-MSMS	220616KMo_Nt_25FA_rep3	rep3	409.224	2	409.224	816.434	-1.1904	-0.00048713	1.2536	0.000513	0.06321	2.5867e-05	409.225	30.279	0.41119	30.279	30.104	30.515	0	51	27	3	0	0	0	0.0015442	1	5876	60.91	49.992	1	4054400
AAAAVSSAK	9	Acetyl (Protein N-term)	_(Acetyl (Protein N-term))AAAAVSSAK_			1	0	1	P49914	P49914	P49914	MTHFS	5-formyltetrahydrofolate cyclo-ligase	MULTI-MSMS	220616KMo_Nt_25FA_rep2	rep2	409.224	2	409.224	816.434	-0.80186	-0.00032814	0.88625	0.00036267	0.084389	3.4534e-05	409.225	30.481	0.45549	30.481	30.258	30.713	0	85	37	3	0	0	0	0.00073728	1	5992	69.598	58.68	1	4294000
AAAAVVEFQ	9	Acetyl (Protein N-term)	_(Acetyl (Protein N-term))AAAAVVEFQ_			1	0	0	O00231;O00231-2	O00231	O00231	PSMD11	26S proteasome non-ATPase regulatory subunit 11	MULTI-MSMS	220616KMo_Nt_25FA_rep1	rep1	474.245	2	474.245	946.476	-0.84059	-0.00039865	0.61554	0.00029192	-0.22505	-0.00010673	474.246	69.8	0.90613	69.8	69.375	70.281	0	300	82	5	0	0	0	7.5217e-11	3	27629	105.39	92.901	1	26564000
AAAAVVEFQ	9	Acetyl (Protein N-term)	_(Acetyl (Protein N-term))AAAAVVEFQ_			1	0	0	O00231;O00231-2	O00231	O00231	PSMD11	26S proteasome non-ATPase regulatory subunit 11	MULTI-MSMS	220616KMo_Nt_25FA_rep2	rep2	474.245	2	474.245	946.476	-0.98908	-0.00046907	0.73835	0.00035016	-0.25073	-0.00011891	474.246	69.888	0.96751	69.888	69.454	70.421	0	339	93	5	0	0	0	4.2981e-11	3	28459	107.59	95.104	1	27703000
AAADGALPEAAALEQPAELPASV	23	Acetyl (Protein N-term)	_(Acetyl (Protein N-term))AAADGALPEAAALEQPAELPASV_			1	0	0	P23025	P23025	P23025	XPA	DNA repair protein complementing XP-A cells	MULTI-MSMS	220616KMo_Nt_25FA_rep3	rep3	735.708	3	735.374	2203.1	-1.4976	-0.0011013	-0.45903	-0.00033756	-1.9567	-0.0014389	735.707	85.523	0.37706	85.523	85.365	85.742	-1.4211e-14	22	7	5	0	0	0	2.3021e-06	1	36740	47.688	34.514	1	26323000
AAADGALPEAAALEQPAELPASV	23	Acetyl (Protein N-term)	_(Acetyl (Protein N-term))AAADGALPEAAALEQPAELPASV_			1	0	0	P23025	P23025	P23025	XPA	DNA repair protein complementing XP-A cells	MULTI-MSMS	220616KMo_Nt_25FA_rep3	rep3	1103.06	2	1102.56	2203.1	-1.4974	-0.001651	-1.1801	-0.0013011	-2.6775	-0.0029521	1102.56	85.523	0.37706	85.523	85.365	85.742	0	18	7	3	0	0	0	1.9877e-44	1	36747	139.48	117.72	1	14207000
AAADGALPEAAALEQPAELPASV	23	Acetyl (Protein N-term)	_(Acetyl (Protein N-term))AAADGALPEAAALEQPAELPASV_			1	0	0	P23025	P23025	P23025	XPA	DNA repair protein complementing XP-A cells	MULTI-MSMS	220616KMo_Nt_25FA_rep1	rep1	735.708	3	735.374	2203.1	-0.76677	-0.00056386	0.0057292	4.2131e-06	-0.76104	-0.00055965	735.708	85.44	0.22368	85.44	85.292	85.516	0	19	4	6	0	0	0	3.8319e-07	1	35971	56.017	46.503	1	29024000
AAADGALPEAAALEQPAELPASV	23	Acetyl (Protein N-term)	_(Acetyl (Protein N-term))AAADGALPEAAALEQPAELPASV_			1	0	0	P23025	P23025	P23025	XPA	DNA repair protein complementing XP-A cells	MULTI-MSMS	220616KMo_Nt_25FA_rep1	rep1	1102.56	2	1102.56	2203.1	-0.76471	-0.00084314	0.34126	0.00037626	-0.42345	-0.00046688	1102.56	85.44	0.27222	85.44	85.244	85.516	0	18	6	5	0	0	0	5.7177e-69	1	35976	159.66	144.63	1	15180000
AAADGALPEAAALEQPAELPASV	23	Acetyl (Protein N-term)	_(Acetyl (Protein N-term))AAADGALPEAAALEQPAELPASV_			1	0	0	P23025	P23025	P23025	XPA	DNA repair protein complementing XP-A cells	MULTI-MSMS	220616KMo_Nt_25FA_rep2	rep2	735.708	3	735.374	2203.1	-0.83906	-0.00061702	-1.513	-0.0011126	-2.352	-0.0017296	735.707	85.495	0.36801	85.495	85.323	85.691	0	30	8	6	0	0	0	5.4664e-07	1	36436	53.037	37.615	1	28002000
AAADGALPEAAALEQPAELPASV	23	Acetyl (Protein N-term)	_(Acetyl (Protein N-term))AAADGALPEAAALEQPAELPASV_			1	0	0	P23025	P23025	P23025	XPA	DNA repair protein complementing XP-A cells	MULTI-MSMS	220616KMo_Nt_25FA_rep2	rep2	1103.06	2	1102.56	2203.1	-0.8413	-0.00092758	-1.5744	-0.0017359	-2.4157	-0.0026635	1102.56	85.522	0.39741	85.522	85.393	85.791	0	13	8	2	0	0	0	4.1626e-35	1	36441	131.32	110.48	1	21414000
AAADGDDSLYPIAVLIDEL	19	Acetyl (Protein N-term)	_(Acetyl (Protein N-term))AAADGDDSLYPIAVLIDEL_			1	0	0	P30153	P30153	P30153	PPP2R1A	Serine/threonine-protein phosphatase 2A 65 kDa regulatory subunit A alpha isoform	MULTI-MSMS	220616KMo_Nt_25FA_rep1	rep1	1002	2	1002	2001.98	-0.68058	-0.00068194	0.072638	7.2783e-05	-0.60794	-0.00060916	1002.5	87.882	0.14843	87.882	87.796	87.944	0	35	13	4	0	0	0	4.7089e-10	2	37667	85.813	80.428	1	4606100
AAADGGGPGGASVGTEEDGGGVGH	24	Acetyl (Protein N-term)	_(Acetyl (Protein N-term))AAADGGGPGGASVGTEEDGGGVGH_			1	0	0	A6NHR9;A6NHR9-2	A6NHR9	A6NHR9	SMCHD1	Structural maintenance of chromosomes flexible hinge domain-containing protein 1	MULTI-MSMS	220616KMo_Nt_25FA_rep3	rep3	675.625	3	675.291	2022.85	-1.1377	-0.00076827	0.53481	0.00036116	-0.60287	-0.00040712	675.626	40.943	0.56745	40.943	40.596	41.164	-7.1054e-15	232	56	6	0	0	0	5.0223e-07	2	11019	49.089	46.262	1	8261200
AAADGGGPGGASVGTEEDGGGVGH	24	Acetyl (Protein N-term)	_(Acetyl (Protein N-term))AAADGGGPGGASVGTEEDGGGVGH_			1	0	0	A6NHR9;A6NHR9-2	A6NHR9	A6NHR9	SMCHD1	Structural maintenance of chromosomes flexible hinge domain-containing protein 1	MULTI-MSMS	220616KMo_Nt_25FA_rep3	rep3	1012.93	2	1012.43	2022.85	-1.1352	-0.0011493	0.78007	0.00078977	-0.35512	-0.00035954	1012.43	40.943	0.632	40.943	40.553	41.185	0	254	61	6	0	0	0	9.1929e-157	1	11172	227.57	226.32	1	7884400
AAADGGGPGGASVGTEEDGGGVGH	24	Acetyl (Protein N-term)	_(Acetyl (Protein N-term))AAADGGGPGGASVGTEEDGGGVGH_			1	0	0	A6NHR9;A6NHR9-2	A6NHR9	A6NHR9	SMCHD1	Structural maintenance of chromosomes flexible hinge domain-containing protein 1	MULTI-MSMS	220616KMo_Nt_25FA_rep1	rep1	1012.43	2	1012.43	2022.85	-0.65345	-0.00066157	0.22767	0.0002305	-0.42578	-0.00043107	1012.93	41.04	0.55471	41.04	40.725	41.279	0	206	52	5	0	0	0	3.9209e-229	2	10886	262.07	258.85	1	6398800
AAADGGGPGGASVGTEEDGGGVGH	24	Acetyl (Protein N-term)	_(Acetyl (Protein N-term))AAADGGGPGGASVGTEEDGGGVGH_			1	0	0	A6NHR9;A6NHR9-2	A6NHR9	A6NHR9	SMCHD1	Structural maintenance of chromosomes flexible hinge domain-containing protein 1	MULTI-MSMS	220616KMo_Nt_25FA_rep1	rep1	675.625	3	675.291	2022.85	-0.65243	-0.00044058	0.10569	7.1375e-05	-0.54673	-0.0003692	675.626	41.036	0.5399	41.036	40.732	41.272	0	198	50	5	0	0	0	1.5265e-20	1	10889	103.17	99.136	1	7010800
AAADGGGPGGASVGTEEDGGGVGH	24	Acetyl (Protein N-term)	_(Acetyl (Protein N-term))AAADGGGPGGASVGTEEDGGGVGH_			1	0	0	A6NHR9;A6NHR9-2	A6NHR9	A6NHR9	SMCHD1	Structural maintenance of chromosomes flexible hinge domain-containing protein 1	MULTI-MSMS	220616KMo_Nt_25FA_rep2	rep2	1012.93	2	1012.43	2022.85	-0.74234	-0.00075157	0.31818	0.00032214	-0.42416	-0.00042943	1012.43	40.935	0.58299	40.935	40.594	41.177	0	270	61	6	0	0	0	5.8237e-257	1	11129	275.63	273.41	1	7508900
AAADGGGPGGASVGTEEDGGGVGH	24	Acetyl (Protein N-term)	_(Acetyl (Protein N-term))AAADGGGPGGASVGTEEDGGGVGH_			1	0	0	A6NHR9;A6NHR9-2	A6NHR9	A6NHR9	SMCHD1	Structural maintenance of chromosomes flexible hinge domain-containing protein 1	MULTI-MSMS	220616KMo_Nt_25FA_rep2	rep2	675.625	3	675.291	2022.85	-0.74193	-0.00050102	0.074573	5.0358e-05	-0.66736	-0.00045066	675.626	40.937	0.57104	40.937	40.58	41.151	0	225	61	5	0	0	0	4.3223e-35	1	11137	128.14	124.11	1	7336900
AAAEAANCIMEVSCGQAESSEKPNAEDMTS	30	Acetyl (Protein N-term),Oxidation (M)	_(Acetyl (Protein N-term))AAAEAANCIMEVSCGQAESSEKPNAEDM(Oxidation (M))TS_	AAAEAANCIM(0.001)EVSCGQAESSEKPNAEDM(0.999)TS	AAAEAANCIM(-30)EVSCGQAESSEKPNAEDM(30)TS	1	1	1	Q99873-5;Q99873-3	Q99873-5	Q99873-5			MULTI-MSMS	220616KMo_Nt_25FA_rep3	rep3	1073.11	3	1072.77	3215.3	-1.3017	-0.0013964	0.64032	0.00068691	-0.66135	-0.00070948	1073.11	76.428	0.67006	76.428	76.08	76.75	1.4211e-14	414	72	7	0	0	0	4.3107e-11	1	32227	52.402	51.784	2	6031700
AAAEAANCIMEVSCGQAESSEKPNAEDMTS	30	Acetyl (Protein N-term),Oxidation (M)	_(Acetyl (Protein N-term))AAAEAANCIMEVSCGQAESSEKPNAEDM(Oxidation (M))TS_	AAAEAANCIM(0.002)EVSCGQAESSEKPNAEDM(0.998)TS	AAAEAANCIM(-28)EVSCGQAESSEKPNAEDM(28)TS	1	1	1	Q99873-5;Q99873-3	Q99873-5	Q99873-5			MULTI-MSMS	220616KMo_Nt_25FA_rep1	rep1	1073.11	3	1072.77	3215.3	-0.77191	-0.00082808	0.045485	4.8795e-05	-0.72642	-0.00077929	1073.44	76.522	0.63069	76.522	76.255	76.886	0	374	66	7	0	0	0	5.3512e-11	1	31345	50.144	50.144	2	4577300
AAAEAANCIMEVSCGQAESSEKPNAEDMTS	30	Acetyl (Protein N-term)	_(Acetyl (Protein N-term))AAAEAANCIMEVSCGQAESSEKPNAEDMTS_			1	0	1	Q99873-5;Q99873-3	Q99873-5	Q99873-5			MULTI-MSMS	220616KMo_Nt_25FA_rep3	rep3	1067.78	3	1067.44	3199.3	-1.2836	-0.0013702	0.64562	0.00068916	-0.63799	-0.00068101	1068.11	79.174	0.68896	79.174	78.807	79.496	0	427	81	6	0	0	0	4.315e-11	1	33587	52.329	52.329	1	5145200
AAAEAANCIMEVSCGQAESSEKPNAEDMTS	30	Acetyl (Protein N-term)	_(Acetyl (Protein N-term))AAAEAANCIMEVSCGQAESSEKPNAEDMTS_			1	0	1	Q99873-5;Q99873-3	Q99873-5	Q99873-5			MULTI-MSMS	220616KMo_Nt_25FA_rep1	rep1	1068.11	3	1067.44	3199.3	-0.83485	-0.00089116	0.059119	6.3106e-05	-0.77573	-0.00082805	1067.78	79.347	0.73879	79.347	79.036	79.775	0	434	77	7	0	0	0	1.1264e-12	1	32680	64.733	62.42	1	7390300
AAAEAANCIMEVSCGQAESSEKPNAEDMTS	30	Acetyl (Protein N-term)	_(Acetyl (Protein N-term))AAAEAANCIMEVSCGQAESSEKPNAEDMTS_			1	0	1	Q99873-5;Q99873-3	Q99873-5	Q99873-5			MULTI-MSMS	220616KMo_Nt_25FA_rep2	rep2	1067.78	3	1067.44	3199.3	-0.91806	-0.00097998	0.28471	0.00030391	-0.63335	-0.00067607	1067.78	79.133	0.69402	79.133	78.809	79.503	-1.4211e-14	458	86	6	0	0	0	1.5015e-11	1	33294	58.477	57.673	1	4966900
AAAEAGGDDARCV	13	Acetyl (Protein N-term)	_(Acetyl (Protein N-term))AAAEAGGDDARCV_			1	0	1	A6NDG6	A6NDG6	A6NDG6	PGP	Phosphoglycolate phosphatase	MULTI-MSMS	220616KMo_Nt_25FA_rep3	rep3	652.78	2	652.78	1303.55	-1.2369	-0.00080743	0.63956	0.00041749	-0.59735	-0.00038994	652.781	36.821	0.46246	36.821	36.589	37.051	0	163	45	5	0	0	0	0.00050926	1	9089	65.347	60.896	1	10065000
AAAEAGGDDARCV	13	Acetyl (Protein N-term)	_(Acetyl (Protein N-term))AAAEAGGDDARCV_			1	0	1	A6NDG6	A6NDG6	A6NDG6	PGP	Phosphoglycolate phosphatase	MULTI-MSMS	220616KMo_Nt_25FA_rep1	rep1	652.78	2	652.78	1303.55	-0.65577	-0.00042807	-0.12151	-7.9321e-05	-0.77728	-0.0005074	652.78	37.436	0.4385	37.436	37.218	37.656	0	163	50	4	0	0	0	0.00076671	1	9117	60.518	49.028	1	7424300
AAAEAGGDDARCV	13	Acetyl (Protein N-term)	_(Acetyl (Protein N-term))AAAEAGGDDARCV_			1	0	1	A6NDG6	A6NDG6	A6NDG6	PGP	Phosphoglycolate phosphatase	MULTI-MSMS	220616KMo_Nt_25FA_rep2	rep2	652.78	2	652.78	1303.55	-0.71004	-0.0004635	0.13437	8.7717e-05	-0.57566	-0.00037578	652.781	36.952	0.45767	36.952	36.719	37.176	0	168	45	5	0	0	0	0.00077011	1	9011	60.434	49.282	1	9474300
AAAEEEDGGPEGPN	14	Acetyl (Protein N-term)	_(Acetyl (Protein N-term))AAAEEEDGGPEGPN_			1	0	0	Q99942	Q99942	Q99942	RNF5	E3 ubiquitin-protein ligase RNF5	MULTI-MSMS	220616KMo_Nt_25FA_rep3	rep3	692.778	2	692.779	1383.54	-1.2123	-0.00083985	0.61081	0.00042315	-0.60149	-0.0004167	692.779	37.35	0.5466	37.35	37.066	37.613	0	234	60	5	0	0	0	1.2578e-05	2	9295	78.655	78.655	1	3397600
AAAEEEDGGPEGPN	14	Acetyl (Protein N-term)	_(Acetyl (Protein N-term))AAAEEEDGGPEGPN_			1	0	0	Q99942	Q99942	Q99942	RNF5	E3 ubiquitin-protein ligase RNF5	MULTI-MSMS	220616KMo_Nt_25FA_rep1	rep1	692.778	2	692.779	1383.54	-0.65776	-0.00045569	0.23987	0.00016618	-0.4179	-0.00028951	692.779	37.231	0.56657	37.231	36.932	37.499	0	209	66	4	0	0	0	0.00081995	2	9156	53.683	53.683	1	2914900
AAAEEEDGGPEGPN	14	Acetyl (Protein N-term)	_(Acetyl (Protein N-term))AAAEEEDGGPEGPN_			1	0	0	Q99942	Q99942	Q99942	RNF5	E3 ubiquitin-protein ligase RNF5	MULTI-MSMS	220616KMo_Nt_25FA_rep2	rep2	692.778	2	692.779	1383.54	-0.7022	-0.00048647	0.24069	0.00016674	-0.46151	-0.00031973	692.779	37.353	0.57677	37.353	37.054	37.631	7.1054e-15	225	62	5	0	0	0	0.00059694	1	9335	59.426	59.426	1	3678300
AAAEEEDGGPEGPNRE	16	Acetyl (Protein N-term)	_(Acetyl (Protein N-term))AAAEEEDGGPEGPNRE_			1	0	1	Q99942	Q99942	Q99942	RNF5	E3 ubiquitin-protein ligase RNF5	MULTI-MSMS	220616KMo_Nt_25FA_rep3	rep3	835.35	2	835.35	1668.69	-1.2237	-0.0010223	0.69154	0.00057768	-0.5322	-0.00044457	835.351	35.037	0.66919	35.037	34.663	35.332	0	306	77	5	0	0	0	2.8886e-126	2	8200	213.73	210.7	1	11224000
AAAEEEDGGPEGPNRE	16	Acetyl (Protein N-term)	_(Acetyl (Protein N-term))AAAEEEDGGPEGPNRE_			1	0	1	Q99942	Q99942	Q99942	RNF5	E3 ubiquitin-protein ligase RNF5	MULTI-MSMS	220616KMo_Nt_25FA_rep1	rep1	835.35	2	835.35	1668.69	-0.68812	-0.00057482	0.0045222	3.7776e-06	-0.6836	-0.00057105	835.35	35.509	0.63462	35.509	35.153	35.788	0	352	82	6	0	0	0	5.6501e-74	2	8420	177.93	174.89	1	9576900
AAAEEEDGGPEGPNRE	16	Acetyl (Protein N-term)	_(Acetyl (Protein N-term))AAAEEEDGGPEGPNRE_			1	0	1	Q99942	Q99942	Q99942	RNF5	E3 ubiquitin-protein ligase RNF5	MULTI-MSMS	220616KMo_Nt_25FA_rep2	rep2	835.35	2	835.35	1668.69	-0.76506	-0.00063909	0.28025	0.00023411	-0.48481	-0.00040499	835.351	35.15	0.65392	35.15	34.779	35.433	0	318	74	6	0	0	0	2.9291e-126	2	8287	213.63	210.59	1	11640000
AAAEEGCSVGAEAD	14	Acetyl (Protein N-term)	_(Acetyl (Protein N-term))AAAEEGCSVGAEAD_			1	0	0	P40855	P40855	P40855	PEX19	Peroxisomal biogenesis factor 19	MULTI-MSMS	220616KMo_Nt_25FA_rep3	rep3	689.775	2	689.775	1377.54	-1.1436	-0.00078884	0.43525	0.00030022	-0.70837	-0.00048862	689.775	40.994	1.2847	40.994	40.701	41.986	0	310	100	6	0	0	0	4.3887e-10	2	11208	98.048	93.436	1	39029000
AAAEEGCSVGAEAD	14	Acetyl (Protein N-term)	_(Acetyl (Protein N-term))AAAEEGCSVGAEAD_			1	0	0	P40855	P40855	P40855	PEX19	Peroxisomal biogenesis factor 19	MULTI-MSMS	220616KMo_Nt_25FA_rep1	rep1	689.775	2	689.775	1377.54	-0.64573	-0.00044541	-0.16994	-0.00011722	-0.81567	-0.00056263	689.775	40.893	1.1849	40.893	40.609	41.794	0	377	121	6	0	0	0	4.4407e-18	1	10820	115.78	114.19	1	37296000
AAAEEGCSVGAEAD	14	Acetyl (Protein N-term)	_(Acetyl (Protein N-term))AAAEEGCSVGAEAD_			1	0	0	P40855	P40855	P40855	PEX19	Peroxisomal biogenesis factor 19	MULTI-MSMS	220616KMo_Nt_25FA_rep2	rep2	689.775	2	689.775	1377.54	-0.74549	-0.00051422	-0.038359	-2.6459e-05	-0.78385	-0.00054068	689.775	40.964	1.0659	40.964	40.651	41.717	-7.1054e-15	310	84	6	0	0	0	4.9544e-18	1	11164	114.97	110.36	1	33130000
AAAEPASSGQQAPAGQGQGQ	20	Acetyl (Protein N-term)	_(Acetyl (Protein N-term))AAAEPASSGQQAPAGQGQGQ_			1	0	0	Q15329;Q15329-2	Q15329	Q15329	E2F5	Transcription factor E2F5	MULTI-MSMS	220616KMo_Nt_25FA_rep3	rep3	926.924	2	926.925	1851.83	-1.1923	-0.0011052	0.86042	0.00079755	-0.33186	-0.00030761	926.926	32.526	0.39725	32.526	32.382	32.78	0	95	42	3	0	0	0	0.0001452	1	7049	43.544	37.937	1	530200
AAAETQSL	8	Acetyl (Protein N-term)	_(Acetyl (Protein N-term))AAAETQSL_			1	0	0	Q13523	Q13523	Q13523	PRPF4B	Serine/threonine-protein kinase PRP4 homolog	MULTI-MSMS	220616KMo_Nt_25FA_rep3	rep3	416.706	2	416.706	831.397	-1.1728	-0.00048871	1.0387	0.00043283	-0.13409	-5.5877e-05	416.706	45.261	0.39786	45.261	45.137	45.534	0	38	19	3	0	0	0	0.0025894	1	13767	52.683	34.916	1	11980000
AAAGAAATHLEVA	13	Acetyl (Protein N-term)	_(Acetyl (Protein N-term))AAAGAAATHLEVA_			1	0	0	Q96S52	Q96S52	Q96S52	PIGS	GPI transamidase component PIG-S	MULTI-MSMS	220616KMo_Nt_25FA_rep1	rep1	597.809	2	597.809	1193.6	-0.64104	-0.00038322	0.33002	0.00019729	-0.31102	-0.00018593	597.809	53.015	0.38347	53.015	52.798	53.181	0	68	24	3	0	0	0	4.0473e-05	1	17590	73.665	62.443	1	2498300
AAALGASGGAGAGDDDFDQFDKPGAE	26	Acetyl (Protein N-term)	_(Acetyl (Protein N-term))AAALGASGGAGAGDDDFDQFDKPGAE_			1	0	1	Q96EV2;Q96EV2-2	Q96EV2	Q96EV2	RBM33	RNA-binding protein 33	MULTI-MSMS	220616KMo_Nt_25FA_rep3	rep3	818.356	3	818.023	2451.05	-1.2864	-0.0010523	0.46595	0.00038116	-0.82049	-0.00067118	818.357	67.67	0.67772	67.67	67.334	68.012	1.4211e-14	147	31	7	0	0	0	4.6558e-89	2	27577	179.47	176.58	1	39596000
AAALGASGGAGAGDDDFDQFDKPGAE	26	Acetyl (Protein N-term)	_(Acetyl (Protein N-term))AAALGASGGAGAGDDDFDQFDKPGAE_			1	0	1	Q96EV2;Q96EV2-2	Q96EV2	Q96EV2	RBM33	RNA-binding protein 33	MULTI-MSMS	220616KMo_Nt_25FA_rep3	rep3	1227.03	2	1226.53	2451.05	-1.2857	-0.001577	0.57324	0.00070309	-0.7125	-0.0008739	1227.03	67.661	0.36614	67.661	67.492	67.858	0	53	16	5	0	0	0	1.247e-49	2	27427	140.74	135.94	1	1642000
AAALGASGGAGAGDDDFDQFDKPGAE	26	Acetyl (Protein N-term)	_(Acetyl (Protein N-term))AAALGASGGAGAGDDDFDQFDKPGAE_			1	0	1	Q96EV2;Q96EV2-2	Q96EV2	Q96EV2	RBM33	RNA-binding protein 33	MULTI-MSMS	220616KMo_Nt_25FA_rep1	rep1	818.356	3	818.023	2451.05	-0.70464	-0.00057641	-0.14242	-0.0001165	-0.84706	-0.00069291	818.357	67.643	0.75664	67.643	67.276	68.032	0	142	40	6	0	0	0	1.7199e-33	2	26597	122.73	119.85	1	38686000
AAALGASGGAGAGDDDFDQFDKPGAE	26	Acetyl (Protein N-term)	_(Acetyl (Protein N-term))AAALGASGGAGAGDDDFDQFDKPGAE_			1	0	1	Q96EV2;Q96EV2-2	Q96EV2	Q96EV2	RBM33	RNA-binding protein 33	MULTI-MSMS	220616KMo_Nt_25FA_rep1	rep1	1227.03	2	1226.53	2451.05	-0.70373	-0.00086315	-0.17659	-0.00021659	-0.88033	-0.0010797	1227.03	67.623	0.42447	67.623	67.388	67.813	0	36	15	3	0	0	0	7.2626e-61	1	26429	149.3	144.5	1	2310600
AAALGASGGAGAGDDDFDQFDKPGAE	26	Acetyl (Protein N-term)	_(Acetyl (Protein N-term))AAALGASGGAGAGDDDFDQFDKPGAE_			1	0	1	Q96EV2;Q96EV2-2	Q96EV2	Q96EV2	RBM33	RNA-binding protein 33	MULTI-MSMS	220616KMo_Nt_25FA_rep2	rep2	818.356	3	818.023	2451.05	-0.70618	-0.00057767	-0.12302	-0.00010063	-0.8292	-0.0006783	818.357	67.679	0.66969	67.679	67.317	67.986	0	118	26	6	0	0	0	4.2291e-61	2	27399	152.95	149.05	1	49894000
AAALGASGGAGAGDDDFDQFDKPGAE	26	Acetyl (Protein N-term)	_(Acetyl (Protein N-term))AAALGASGGAGAGDDDFDQFDKPGAE_			1	0	1	Q96EV2;Q96EV2-2	Q96EV2	Q96EV2	RBM33	RNA-binding protein 33	MULTI-MSMS	220616KMo_Nt_25FA_rep2	rep2	1226.53	2	1226.53	2451.05	-0.7057	-0.00086557	-0.19922	-0.00024435	-0.90492	-0.0011099	1227.03	67.649	0.39767	67.649	67.465	67.862	0	40	14	4	0	0	0	9.5017e-75	2	27268	170.45	165.65	1	2266100
AAAMDVDTPSGTNSGAG	17	Acetyl (Protein N-term),Oxidation (M)	_(Acetyl (Protein N-term))AAAM(Oxidation (M))DVDTPSGTNSGAG_	AAAM(1)DVDTPSGTNSGAG	AAAM(41)DVDTPSGTNSGAG	1	1	0	P62877	P62877	P62877	RBX1	E3 ubiquitin-protein ligase RBX1;E3 ubiquitin-protein ligase RBX1, N-terminally processed	MULTI-MSMS	220616KMo_Nt_25FA_rep3	rep3	790.33	2	790.331	1578.65	-1.1441	-0.00090425	0.41486	0.00032788	-0.72928	-0.00057637	790.331	38.691	0.55004	38.691	38.389	38.939	0	199	57	4	0	0	0	0.0007051	1	9951	40.589	38.435	1	1634500
AAAMDVDTPSGTNSGAG	17	Acetyl (Protein N-term)	_(Acetyl (Protein N-term))AAAMDVDTPSGTNSGAG_			1	0	0	P62877	P62877	P62877	RBX1	E3 ubiquitin-protein ligase RBX1;E3 ubiquitin-protein ligase RBX1, N-terminally processed	MULTI-MSMS	220616KMo_Nt_25FA_rep2	rep2	782.333	2	782.333	1562.65	-0.87348	-0.00068335	0.19243	0.00015055	-0.68105	-0.00053281	782.334	49.957	0.50899	49.957	49.713	50.222	7.1054e-15	159	51	4	0	0	0	0.00048712	1	16463	45.973	41.521	1	1444500
AAAMDVDTPSGTNSGAGK	18	Acetyl (Protein N-term),Oxidation (M)	_(Acetyl (Protein N-term))AAAM(Oxidation (M))DVDTPSGTNSGAGK_	AAAM(1)DVDTPSGTNSGAGK	AAAM(180)DVDTPSGTNSGAGK	1	1	1	P62877	P62877	P62877	RBX1	E3 ubiquitin-protein ligase RBX1;E3 ubiquitin-protein ligase RBX1, N-terminally processed	MULTI-MSMS	220616KMo_Nt_25FA_rep3	rep3	854.378	2	854.378	1706.74	-1.1921	-0.0010185	0.29055	0.00024824	-0.90158	-0.00077029	854.379	33.579	0.90442	33.579	33.126	34.03	0	382	100	5	0	0	0	4.8148e-75	2	7563	180.54	177.11	1	23998000
AAAMDVDTPSGTNSGAGK	18	Acetyl (Protein N-term),Oxidation (M)	_(Acetyl (Protein N-term))AAAM(Oxidation (M))DVDTPSGTNSGAGK_	AAAM(1)DVDTPSGTNSGAGK	AAAM(56)DVDTPSGTNSGAGK	1	1	1	P62877	P62877	P62877	RBX1	E3 ubiquitin-protein ligase RBX1;E3 ubiquitin-protein ligase RBX1, N-terminally processed	MULTI-MSMS	220616KMo_Nt_25FA_rep3	rep3	569.921	3	569.921	1706.74	-1.1992	-0.00068345	0.70104	0.00039954	-0.49817	-0.00028392	569.922	33.586	0.66744	33.586	33.186	33.854	0	241	70	4	0	0	0	0.0001123	1	7607	56.407	54.045	1	5543400
AAAMDVDTPSGTNSGAGK	18	Acetyl (Protein N-term),Oxidation (M)	_(Acetyl (Protein N-term))AAAM(Oxidation (M))DVDTPSGTNSGAGK_	AAAM(1)DVDTPSGTNSGAGK	AAAM(200)DVDTPSGTNSGAGK	1	1	1	P62877	P62877	P62877	RBX1	E3 ubiquitin-protein ligase RBX1;E3 ubiquitin-protein ligase RBX1, N-terminally processed	MULTI-MSMS	220616KMo_Nt_25FA_rep1	rep1	854.377	2	854.378	1706.74	-0.66417	-0.00056745	-0.18515	-0.00015819	-0.84932	-0.00072564	854.378	34.084	0.72914	34.084	33.6	34.329	0	359	79	6	0	0	0	1.874e-91	2	7744	195.88	193.47	1	14522000
AAAMDVDTPSGTNSGAGK	18	Acetyl (Protein N-term),Oxidation (M)	_(Acetyl (Protein N-term))AAAM(Oxidation (M))DVDTPSGTNSGAGK_	AAAM(1)DVDTPSGTNSGAGK	AAAM(41)DVDTPSGTNSGAGK	1	1	1	P62877	P62877	P62877	RBX1	E3 ubiquitin-protein ligase RBX1;E3 ubiquitin-protein ligase RBX1, N-terminally processed	MULTI-MSMS	220616KMo_Nt_25FA_rep1	rep1	569.921	3	569.921	1706.74	-0.67124	-0.00038255	0.047431	2.7032e-05	-0.62381	-0.00035552	569.921	34.022	0.58076	34.022	33.7	34.281	0	237	64	5	0	0	0	0.00043984	1	7774	41.412	41.412	1	3335900
AAAMDVDTPSGTNSGAGK	18	Acetyl (Protein N-term),Oxidation (M)	_(Acetyl (Protein N-term))AAAM(Oxidation (M))DVDTPSGTNSGAGK_	AAAM(1)DVDTPSGTNSGAGK	AAAM(200)DVDTPSGTNSGAGK	1	1	1	P62877	P62877	P62877	RBX1	E3 ubiquitin-protein ligase RBX1;E3 ubiquitin-protein ligase RBX1, N-terminally processed	MULTI-MSMS	220616KMo_Nt_25FA_rep2	rep2	854.378	2	854.378	1706.74	-0.79492	-0.00067916	-0.024977	-2.134e-05	-0.8199	-0.0007005	854.378	33.675	0.94703	33.675	33.219	34.166	0	391	104	5	0	0	0	1.0749e-107	2	7617	199.8	197.39	1	19912000
AAAMDVDTPSGTNSGAGK	18	Acetyl (Protein N-term),Oxidation (M)	_(Acetyl (Protein N-term))AAAM(Oxidation (M))DVDTPSGTNSGAGK_	AAAM(1)DVDTPSGTNSGAGK	AAAM(64)DVDTPSGTNSGAGK	1	1	1	P62877	P62877	P62877	RBX1	E3 ubiquitin-protein ligase RBX1;E3 ubiquitin-protein ligase RBX1, N-terminally processed	MULTI-MSMS	220616KMo_Nt_25FA_rep2	rep2	569.921	3	569.921	1706.74	-0.8026	-0.00045742	0.34066	0.00019415	-0.46194	-0.00026327	569.921	33.695	0.71499	33.695	33.262	33.977	0	235	75	4	0	0	0	2.4028e-05	1	7643	63.918	59.116	1	7275100
AAAMDVDTPSGTNSGAGK	18	Acetyl (Protein N-term)	_(Acetyl (Protein N-term))AAAMDVDTPSGTNSGAGK_			1	0	1	P62877	P62877	P62877	RBX1	E3 ubiquitin-protein ligase RBX1;E3 ubiquitin-protein ligase RBX1, N-terminally processed	MULTI-MSMS	220616KMo_Nt_25FA_rep3	rep3	846.38	2	846.381	1690.75	-1.2802	-0.0010835	0.29468	0.00024941	-0.98553	-0.00083413	846.381	43.148	0.62689	43.148	42.694	43.321	0	127	37	5	0	0	0	1.3728e-147	2	12442	224.39	211.44	1	13742000
AAAMDVDTPSGTNSGAGK	18	Acetyl (Protein N-term)	_(Acetyl (Protein N-term))AAAMDVDTPSGTNSGAGK_			1	0	1	P62877	P62877	P62877	RBX1	E3 ubiquitin-protein ligase RBX1;E3 ubiquitin-protein ligase RBX1, N-terminally processed	MULTI-MSMS	220616KMo_Nt_25FA_rep1	rep1	846.38	2	846.381	1690.75	-0.71259	-0.00060312	-0.25014	-0.00021171	-0.96273	-0.00081484	846.381	43.468	0.54824	43.468	43.168	43.717	0	76	23	4	0	0	0	1.7721e-147	2	12229	221.8	212.11	1	16573000
AAAMDVDTPSGTNSGAGK	18	Acetyl (Protein N-term)	_(Acetyl (Protein N-term))AAAMDVDTPSGTNSGAGK_			1	0	1	P62877	P62877	P62877	RBX1	E3 ubiquitin-protein ligase RBX1;E3 ubiquitin-protein ligase RBX1, N-terminally processed	MULTI-MSMS	220616KMo_Nt_25FA_rep2	rep2	846.38	2	846.381	1690.75	-0.95761	-0.0008105	-0.014908	-1.2618e-05	-0.97252	-0.00082312	846.381	43.137	0.62554	43.137	42.743	43.369	7.1054e-15	118	37	5	0	0	0	1.372e-148	2	12448	232.42	222.73	1	17207000
AAAPPLSKAEYL	12	Acetyl (Protein N-term)	_(Acetyl (Protein N-term))AAAPPLSKAEYL_			1	0	1	Q9BRD0;Q9BRD0-2	Q9BRD0	Q9BRD0	BUD13	BUD13 homolog	MSMS	220616KMo_Nt_25FA_rep3	rep3	636.845	2	636.845	1271.68	NaN	NaN	NaN	NaN	NaN	NaN	NaN	61.454	1	61.454	60.954	61.954	0				0	0	0	0.0016493	1	23634	46.158	36.944	1
AAASGSVLQ	9	Acetyl (Protein N-term)	_(Acetyl (Protein N-term))AAASGSVLQ_			1	0	0	Q5VWZ2;Q5VWZ2-2	Q5VWZ2	Q5VWZ2	LYPLAL1	Lysophospholipase-like protein 1	MULTI-MSMS	220616KMo_Nt_25FA_rep3	rep3	423.222	2	423.222	844.429	-1.2667	-0.0005361	1.1467	0.00048532	-0.11999	-5.0782e-05	423.222	44.465	0.52356	44.465	44.15	44.674	-7.1054e-15	39	22	2	0	0	0	0.0041419	1	13170	41.502	17.53	1	2280400
AAASGSVLQ	9	Acetyl (Protein N-term)	_(Acetyl (Protein N-term))AAASGSVLQ_			1	0	0	Q5VWZ2;Q5VWZ2-2	Q5VWZ2	Q5VWZ2	LYPLAL1	Lysophospholipase-like protein 1	MULTI-MSMS	220616KMo_Nt_25FA_rep3	rep3	845.366	1	845.436	844.429	-1.2699	-0.0010736	0.70145	0.00059303	-0.56846	-0.0004806	845.437	44.388	0.55893	44.388	44.115	44.674	-7.1054e-15	55	23	3	0	0	0	7.1077e-11	1	13318	106.36	73.886	1	2924600
AAASGSVLQ	9	Acetyl (Protein N-term)	_(Acetyl (Protein N-term))AAASGSVLQ_			1	0	0	Q5VWZ2;Q5VWZ2-2	Q5VWZ2	Q5VWZ2	LYPLAL1	Lysophospholipase-like protein 1	MULTI-SECPEP	220616KMo_Nt_25FA_rep2	rep2	845.367	1	845.436	844.429	-0.85997	-0.00072705	0.37129	0.0003139	-0.48868	-0.00041315	845.437	44.468	0.48175	44.468	44.178	44.66	0	69	27	3	0	0	0	1.427e-23	1	13222	136.11	93.113	1	2819300
AAASGYTDL	9	Acetyl (Protein N-term)	_(Acetyl (Protein N-term))AAASGYTDL_			1	0	0	Q6P6C2;Q6P6C2-1	Q6P6C2	Q6P6C2	ALKBH5	RNA demethylase ALKBH5	MULTI-MSMS	220616KMo_Nt_25FA_rep1	rep1	455.711	2	455.711	909.408	-0.7302	-0.00033276	0.46298	0.00021098	-0.26722	-0.00012177	455.711	58.178	0.57452	58.178	57.87	58.445	0	147	52	4	0	0	0	0.0016422	1	20801	51.572	47.453	1	4220000
AAASGYTDLRE	11	Acetyl (Protein N-term)	_(Acetyl (Protein N-term))AAASGYTDLRE_			1	0	1	Q6P6C2;Q6P6C2-1	Q6P6C2	Q6P6C2	ALKBH5	RNA demethylase ALKBH5	MULTI-MSMS	220616KMo_Nt_25FA_rep3	rep3	598.283	2	598.283	1194.55	-1.2349	-0.00073883	0.72925	0.0004363	-0.50568	-0.00030254	598.284	47.143	0.3714	47.143	46.944	47.316	0	65	26	3	0	0	0	0.00067523	1	14978	53.327	50.071	1	1598200
AAASGYTDLRE	11	Acetyl (Protein N-term)	_(Acetyl (Protein N-term))AAASGYTDLRE_			1	0	1	Q6P6C2;Q6P6C2-1	Q6P6C2	Q6P6C2	ALKBH5	RNA demethylase ALKBH5	MULTI-MSMS	220616KMo_Nt_25FA_rep1	rep1	598.283	2	598.283	1194.55	-0.71411	-0.00042724	0.51953	0.00031082	-0.19458	-0.00011641	598.283	47.712	0.37708	47.712	47.498	47.876	-7.1054e-15	81	32	3	0	0	0	0.00063915	1	14657	54.416	50.845	1	1260200
AAASGYTDLRE	11	Acetyl (Protein N-term)	_(Acetyl (Protein N-term))AAASGYTDLRE_			1	0	1	Q6P6C2;Q6P6C2-1	Q6P6C2	Q6P6C2	ALKBH5	RNA demethylase ALKBH5	MULTI-MSMS	220616KMo_Nt_25FA_rep2	rep2	598.283	2	598.283	1194.55	-0.81327	-0.00048657	0.3474	0.00020784	-0.46588	-0.00027873	598.283	47.16	0.34729	47.16	46.997	47.344	0	63	24	3	0	0	0	0.0016552	1	14898	46.158	42.587	1	1644300
AAASVSAASGSHLSNSFAEPS	21	Acetyl (Protein N-term)	_(Acetyl (Protein N-term))AAASVSAASGSHLSNSFAEPS_			1	0	0	Q86XR8;Q86XR8-3;Q86XR8-2	Q86XR8	Q86XR8	CEP57	Centrosomal protein of 57 kDa	MULTI-MSMS	220616KMo_Nt_25FA_rep1	rep1	995.961	2	995.461	1988.91	-0.84463	-0.0008408	0.23254	0.00023148	-0.6121	-0.00060932	995.963	56.819	0.31044	56.819	56.662	56.973	0	44	22	3	0	0	0	2.8067e-12	1	19899	86.772	73.11	1	1947700
AAASVTPPGSLELLQPGFS	19	Acetyl (Protein N-term)	_(Acetyl (Protein N-term))AAASVTPPGSLELLQPGFS_			1	0	0	Q12933;Q12933-4;Q12933-3;Q12933-2	Q12933	Q12933	TRAF2	TNF receptor-associated factor 2	MULTI-MSMS	220616KMo_Nt_25FA_rep1	rep1	942.49	2	942.491	1882.97	-0.82298	-0.00077565	0.20126	0.00018969	-0.62172	-0.00058597	942.491	86.105	0.25034	86.105	85.98	86.23	0	11	4	3	0	0	0	0.00022331	1	36524	43.897	30.916	1	7339900
AAATADPGAGNPQPGDSSGGGAGGGLPSPGEQELS	35	Acetyl (Protein N-term)	_(Acetyl (Protein N-term))AAATADPGAGNPQPGDSSGGGAGGGLPSPGEQELS_			1	0	0	Q6VN20;Q6VN20-3	Q6VN20	Q6VN20	RANBP10	Ran-binding protein 10	MULTI-MSMS	220616KMo_Nt_25FA_rep2	rep2	1026.46	3	1026.13	3075.37	-0.78423	-0.00080472	0.46407	0.0004762	-0.32015	-0.00032852	1026.46	59.69	0.83037	59.69	59.187	60.018	-1.4211e-14	438	79	7	0	0	0	7.5126e-08	1	22343	44.616	42.533	1	7994700
AAATGAVAASAASGQAEG	18	Acetyl (Protein N-term)	_(Acetyl (Protein N-term))AAATGAVAASAASGQAEG_			1	0	0	Q9NWH9	Q9NWH9	Q9NWH9	SLTM	SAFB-like transcription modulator	MULTI-MSMS	220616KMo_Nt_25FA_rep3	rep3	752.359	2	751.858	1501.7	-1.3174	-0.00099052	0.70616	0.00053094	-0.61126	-0.00045958	751.858	49.467	0.62287	49.467	49.194	49.816	0	138	39	5	0	0	0	4.479e-07	2	16276	74.944	68.841	1	6015200
AAATGAVAASAASGQAEG	18	Acetyl (Protein N-term)	_(Acetyl (Protein N-term))AAATGAVAASAASGQAEG_			1	0	0	Q9NWH9	Q9NWH9	Q9NWH9	SLTM	SAFB-like transcription modulator	MULTI-MSMS	220616KMo_Nt_25FA_rep1	rep1	751.858	2	751.858	1501.7	-0.76365	-0.00057415	0.16733	0.00012581	-0.59632	-0.00044834	751.858	49.491	0.53035	49.491	49.224	49.754	0	151	43	5	0	0	0	2.9747e-07	1	15579	78.653	72.549	1	5747200
AAATGAVAASAASGQAEG	18	Acetyl (Protein N-term)	_(Acetyl (Protein N-term))AAATGAVAASAASGQAEG_			1	0	0	Q9NWH9	Q9NWH9	Q9NWH9	SLTM	SAFB-like transcription modulator	MULTI-MSMS	220616KMo_Nt_25FA_rep2	rep2	751.857	2	751.858	1501.7	-0.86861	-0.00065307	0.27089	0.00020367	-0.59772	-0.0004494	751.858	49.462	0.5588	49.462	49.169	49.727	0	152	41	5	0	0	0	2.991e-05	1	16334	61.344	55.111	1	6578500
AAATGAVAASAASGQAEGK	19	Acetyl (Protein N-term)	_(Acetyl (Protein N-term))AAATGAVAASAASGQAEGK_			1	0	1	Q9NWH9	Q9NWH9	Q9NWH9	SLTM	SAFB-like transcription modulator	MULTI-MSMS	220616KMo_Nt_25FA_rep3	rep3	815.905	2	815.905	1629.8	-1.221	-0.00099621	0.15331	0.00012508	-1.0677	-0.00087113	815.905	44.845	0.52821	44.845	44.549	45.077	0	172	33	6	0	0	0	8.9338e-224	2	13463	265.12	249.23	1	43092000
AAATGAVAASAASGQAEGK	19	Acetyl (Protein N-term)	_(Acetyl (Protein N-term))AAATGAVAASAASGQAEGK_			1	0	1	Q9NWH9	Q9NWH9	Q9NWH9	SLTM	SAFB-like transcription modulator	MSMS	220616KMo_Nt_25FA_rep3	rep3	815.905	2	815.905	1629.8	NaN	NaN	NaN	NaN	NaN	NaN	NaN	45.102	1	45.102	44.602	45.602	0				0	0	0	1.3627e-23	1	13698	97.86	89.131	1
AAATGAVAASAASGQAEGK	19	Acetyl (Protein N-term)	_(Acetyl (Protein N-term))AAATGAVAASAASGQAEGK_			1	0	1	Q9NWH9	Q9NWH9	Q9NWH9	SLTM	SAFB-like transcription modulator	MULTI-MSMS	220616KMo_Nt_25FA_rep1	rep1	815.906	2	815.905	1629.8	-0.72495	-0.00059149	-0.23647	-0.00019294	-0.96142	-0.00078443	815.905	45.313	0.52133	45.313	45.07	45.591	0	206	42	6	0	0	0	8.9867e-52	2	13188	153.7	137.81	1	37823000
AAATGAVAASAASGQAEGK	19	Acetyl (Protein N-term)	_(Acetyl (Protein N-term))AAATGAVAASAASGQAEGK_			1	0	1	Q9NWH9	Q9NWH9	Q9NWH9	SLTM	SAFB-like transcription modulator	MULTI-MSMS	220616KMo_Nt_25FA_rep2	rep2	815.905	2	815.905	1629.8	-0.83151	-0.00067843	-0.25517	-0.0002082	-1.0867	-0.00088663	815.905	44.88	0.4891	44.88	44.629	45.118	0	197	37	6	0	0	0	1.9873e-93	2	13401	187.63	169.36	1	44957000
AAATGDPGLS	10	Acetyl (Protein N-term)	_(Acetyl (Protein N-term))AAATGDPGLS_			1	0	0	O95352;O95352-3;O95352-2	O95352	O95352	ATG7	Ubiquitin-like modifier-activating enzyme ATG7	MULTI-MSMS	220616KMo_Nt_25FA_rep2	rep2	451.217	2	451.217	900.419	-0.74642	-0.0003368	0.52941	0.00023888	-0.21701	-9.7919e-05	451.217	41.091	0.88047	41.091	40.437	41.318	7.1054e-15	170	87	4	0	0	0	0.00070327	1	11215	58.981	51.041	1	5000900
AAAVAAPLAAGGEEAAATTSVPGSPGLPGR	30	Acetyl (Protein N-term)	_(Acetyl (Protein N-term))AAAVAAPLAAGGEEAAATTSVPGSPGLPGR_			1	0	1	O75427	O75427	O75427	LRCH4	Leucine-rich repeat and calponin homology domain-containing protein 4	MULTI-MSMS	220616KMo_Nt_25FA_rep3	rep3	887.461	3	887.128	2658.36	-1.1534	-0.0010232	0.62003	0.00055004	-0.53337	-0.00047316	887.463	72.234	0.62122	72.234	71.903	72.524	-1.4211e-14	305	72	5	0	0	0	8.2419e-13	1	30038	65.775	63.052	1	2597100
AAAVAAPLAAGGEEAAATTSVPGSPGLPGR	30	Acetyl (Protein N-term)	_(Acetyl (Protein N-term))AAAVAAPLAAGGEEAAATTSVPGSPGLPGR_			1	0	1	O75427	O75427	O75427	LRCH4	Leucine-rich repeat and calponin homology domain-containing protein 4	MULTI-MSMS	220616KMo_Nt_25FA_rep1	rep1	887.461	3	887.128	2658.36	-0.74087	-0.00065724	0.2742	0.00024325	-0.46667	-0.000414	887.462	72.554	0.6887	72.554	72.175	72.863	0	347	79	6	0	0	0	1.1083e-12	2	29071	63.029	59.631	1	3280100
AAAVAAPLAAGGEEAAATTSVPGSPGLPGR	30	Acetyl (Protein N-term)	_(Acetyl (Protein N-term))AAAVAAPLAAGGEEAAATTSVPGSPGLPGR_			1	0	1	O75427	O75427	O75427	LRCH4	Leucine-rich repeat and calponin homology domain-containing protein 4	MULTI-MSMS	220616KMo_Nt_25FA_rep2	rep2	887.462	3	887.128	2658.36	-0.75737	-0.00067189	0.20853	0.000185	-0.54884	-0.00048689	887.462	72.201	0.61233	72.201	71.893	72.505	1.4211e-14	319	73	5	0	0	0	4.3039e-12	2	29812	60.621	58.114	1	2227100
AAAVAVAAAS	10	Acetyl (Protein N-term)	_(Acetyl (Protein N-term))AAAVAVAAAS_			1	0	0	Q7Z5L9;Q7Z5L9-2	Q7Z5L9	Q7Z5L9	IRF2BP2	Interferon regulatory factor 2-binding protein 2	MULTI-MSMS	220616KMo_Nt_25FA_rep3	rep3	422.232	2	422.232	842.45	-1.2871	-0.00054346	1.0507	0.00044362	-0.23645	-9.9836e-05	422.233	56.543	0.76093	56.543	56.071	56.832	0	159	56	4	0	0	0	0.00046717	2	20661	65.672	38.535	1	13578000
AAAVAVAAAS	10	Acetyl (Protein N-term)	_(Acetyl (Protein N-term))AAAVAVAAAS_			1	0	0	Q7Z5L9;Q7Z5L9-2	Q7Z5L9	Q7Z5L9	IRF2BP2	Interferon regulatory factor 2-binding protein 2	MULTI-SECPEP	220616KMo_Nt_25FA_rep3	rep3	843.044	1	843.457	842.45	-1.2884	-0.0010867	0.65069	0.00054883	-0.63767	-0.00053785	843.458	56.522	1.2601	56.522	56.099	57.359	0	219	91	5	0	0	0	0.030633	1	20913	43	28.225	1	29640000
AAAVAVAAAS	10	Acetyl (Protein N-term)	_(Acetyl (Protein N-term))AAAVAVAAAS_			1	0	0	Q7Z5L9;Q7Z5L9-2	Q7Z5L9	Q7Z5L9	IRF2BP2	Interferon regulatory factor 2-binding protein 2	MULTI-MSMS	220616KMo_Nt_25FA_rep1	rep1	422.232	2	422.232	842.45	-0.89662	-0.00037858	0.672	0.00028374	-0.22462	-9.484e-05	422.232	56.421	0.56083	56.421	56.21	56.77	0	96	30	4	0	0	0	0.00084115	2	19788	55.604	38.526	1	11201000
AAAVAVAAAS	10	Acetyl (Protein N-term)	_(Acetyl (Protein N-term))AAAVAVAAAS_			1	0	0	Q7Z5L9;Q7Z5L9-2	Q7Z5L9	Q7Z5L9	IRF2BP2	Interferon regulatory factor 2-binding protein 2	MULTI-SECPEP	220616KMo_Nt_25FA_rep1	rep1	842.709	1	843.457	842.45	-0.89107	-0.00075158	0.27032	0.000228	-0.62075	-0.00052357	843.457	56.429	0.73052	56.429	56.152	56.883	0	122	42	4	0	0	0	1.4892e-11	1	19761	105.27	86.944	1	26936000
AAAVAVAAAS	10	Acetyl (Protein N-term)	_(Acetyl (Protein N-term))AAAVAVAAAS_			1	0	0	Q7Z5L9;Q7Z5L9-2	Q7Z5L9	Q7Z5L9	IRF2BP2	Interferon regulatory factor 2-binding protein 2	MULTI-MSMS	220616KMo_Nt_25FA_rep2	rep2	422.232	2	422.232	842.45	-0.82615	-0.00034883	0.59058	0.00024936	-0.23557	-9.9467e-05	422.232	56.495	0.72091	56.495	56.068	56.789	0	159	54	4	0	0	0	0.000348	2	20465	69.383	40.007	1	12876000
AAAVAVAAAS	10	Acetyl (Protein N-term)	_(Acetyl (Protein N-term))AAAVAVAAAS_			1	0	0	Q7Z5L9;Q7Z5L9-2	Q7Z5L9	Q7Z5L9	IRF2BP2	Interferon regulatory factor 2-binding protein 2	MULTI-MSMS	220616KMo_Nt_25FA_rep2	rep2	843.378	1	843.457	842.45	-0.81705	-0.00068915	0.19505	0.00016452	-0.622	-0.00052463	843.457	56.453	1.1698	56.453	56.037	57.206	-7.1054e-15	209	80	4	0	0	0	0.0010299	2	20617	54.525	39.75	1	29987000
AAAVAVAAASR	11	Acetyl (Protein N-term)	_(Acetyl (Protein N-term))AAAVAVAAASR_			1	0	1	Q7Z5L9;Q7Z5L9-2	Q7Z5L9	Q7Z5L9	IRF2BP2	Interferon regulatory factor 2-binding protein 2	MULTI-MSMS	220616KMo_Nt_25FA_rep1	rep1	500.282	2	500.283	998.551	-0.58692	-0.00029363	-0.078692	-3.9368e-05	-0.66561	-0.000333	500.283	53.689	0.34713	53.689	53.469	53.816	-7.1054e-15	31	22	2	0	0	0	0.0020532	1	18083	48.283	39.069	1	400960
AAAVLSGPSAGSAAGVPGGTGGLSAVSSGP	30	Acetyl (Protein N-term)	_(Acetyl (Protein N-term))AAAVLSGPSAGSAAGVPGGTGGLSAVSSGP_			1	0	0	Q8IZL8	Q8IZL8	Q8IZL8	PELP1	Proline-, glutamic acid- and leucine-rich protein 1	MULTI-MSMS	220616KMo_Nt_25FA_rep3	rep3	818.416	3	818.082	2451.22	-1.3228	-0.0010822	0.74203	0.00060704	-0.5808	-0.00047514	818.417	76.987	0.81391	76.987	76.594	77.408	0	308	89	5	0	0	0	3.092e-07	1	32474	40.756	33.957	1	2521700
AAAVLSGPSAGSAAGVPGGTGGLSAVSSGPRL	32	Acetyl (Protein N-term)	_(Acetyl (Protein N-term))AAAVLSGPSAGSAAGVPGGTGGLSAVSSGPRL_			1	0	1	Q8IZL8	Q8IZL8	Q8IZL8	PELP1	Proline-, glutamic acid- and leucine-rich protein 1	MULTI-MSMS	220616KMo_Nt_25FA_rep1	rep1	908.144	3	907.81	2720.41	-0.72389	-0.00065716	0.10935	9.9268e-05	-0.61454	-0.00055789	908.145	75.842	0.80933	75.842	75.42	76.229	0	313	55	7	0	0	0	6.0119e-37	2	30893	117.49	114.28	1	11559000
AAAVLSGPSAGSAAGVPGGTGGLSAVSSGPRL	32	Acetyl (Protein N-term)	_(Acetyl (Protein N-term))AAAVLSGPSAGSAAGVPGGTGGLSAVSSGPRL_			1	0	1	Q8IZL8	Q8IZL8	Q8IZL8	PELP1	Proline-, glutamic acid- and leucine-rich protein 1	MULTI-MSMS	220616KMo_Nt_25FA_rep2	rep2	907.81	3	907.81	2720.41	-0.86843	-0.00078837	0.15385	0.00013967	-0.71458	-0.0006487	908.145	75.135	0.6428	75.135	74.852	75.494	0	72	32	3	0	0	0	3.2599e-12	2	31082	58.498	55.696	1	6360700
AAAVSSVV	8	Acetyl (Protein N-term)	_(Acetyl (Protein N-term))AAAVSSVV_			1	0	0	A6NDU8	A6NDU8	A6NDU8	C5orf51	UPF0600 protein C5orf51	MULTI-MSMS	220616KMo_Nt_25FA_rep3	rep3	745.333	1	745.409	744.402	-1.2552	-0.0009356	0.79505	0.00059264	-0.4601	-0.00034297	745.41	60.059	0.78134	60.059	59.518	60.299	0	142	74	3	0	0	0	0.0053933	1	22816	44.611	17.649	1	8360300
AAAWGSSLTAATQ	13	Acetyl (Protein N-term)	_(Acetyl (Protein N-term))AAAWGSSLTAATQ_			1	0	0	Q86U28;Q86U28-2	Q86U28	Q86U28	ISCA2	Iron-sulfur cluster assembly 2 homolog, mitochondrial	MULTI-MSMS	220616KMo_Nt_25FA_rep3	rep3	638.812	2	638.812	1275.61	-1.2251	-0.00078259	0.77022	0.00049203	-0.45484	-0.00029056	638.812	73.771	0.77562	73.771	73.355	74.131	0	221	66	4	0	0	0	4.8461e-34	1	30694	145.72	136.62	1	6674000
AAAWGSSLTAATQ	13	Acetyl (Protein N-term)	_(Acetyl (Protein N-term))AAAWGSSLTAATQ_			1	0	0	Q86U28;Q86U28-2	Q86U28	Q86U28	ISCA2	Iron-sulfur cluster assembly 2 homolog, mitochondrial	MULTI-MSMS	220616KMo_Nt_25FA_rep1	rep1	638.812	2	638.812	1275.61	-0.69154	-0.00044177	0.19173	0.00012248	-0.49982	-0.00031929	638.812	73.557	0.70275	73.557	73.173	73.876	0	255	79	4	0	0	0	3.0219e-33	2	29643	137.14	127.34	1	4548300
AAAWGSSLTAATQ	13	Acetyl (Protein N-term)	_(Acetyl (Protein N-term))AAAWGSSLTAATQ_			1	0	0	Q86U28;Q86U28-2	Q86U28	Q86U28	ISCA2	Iron-sulfur cluster assembly 2 homolog, mitochondrial	MULTI-MSMS	220616KMo_Nt_25FA_rep2	rep2	638.812	2	638.812	1275.61	-0.77808	-0.00049704	0.26769	0.000171	-0.51039	-0.00032604	638.812	73.704	0.82652	73.704	73.321	74.148	1.4211e-14	239	75	4	0	0	0	1.278e-33	1	30450	143.04	132.38	1	7288800
AAAYLDPNLNHTPNSST	17	Acetyl (Protein N-term)	_(Acetyl (Protein N-term))AAAYLDPNLNHTPNSST_			1	0	0	Q05397;Q05397-5;Q05397-7	Q05397	Q05397	PTK2	Focal adhesion kinase 1	MULTI-MSMS	220616KMo_Nt_25FA_rep3	rep3	914.429	2	914.429	1826.84	-1.2067	-0.0011035	0.34642	0.00031678	-0.8603	-0.00078668	914.429	61.722	0.44775	61.722	61.508	61.956	7.1054e-15	35	14	3	0	0	0	7.5511e-21	1	23826	112.51	98.087	1	3249100
AAAYLDPNLNHTPNSST	17	Acetyl (Protein N-term)	_(Acetyl (Protein N-term))AAAYLDPNLNHTPNSST_			1	0	0	Q05397;Q05397-5;Q05397-7	Q05397	Q05397	PTK2	Focal adhesion kinase 1	MULTI-MSMS	220616KMo_Nt_25FA_rep2	rep2	914.427	2	914.429	1826.84	-0.88443	-0.00080875	-0.20916	-0.00019126	-1.0936	-0.001	914.428	61.733	0.55209	61.733	61.414	61.966	0	45	20	4	0	0	0	0.00023387	1	23594	54.143	39.724	1	2234000
AADISESSGADC	12	Acetyl (Protein N-term)	_(Acetyl (Protein N-term))AADISESSGADC_			1	0	0	O43583	O43583	O43583	DENR	Density-regulated protein	MULTI-MSMS	220616KMo_Nt_25FA_rep3	rep3	612.738	2	612.738	1223.46	-1.1597	-0.00071058	0.36691	0.00022482	-0.79277	-0.00048576	612.738	41.27	1.6913	41.27	40.637	42.328	0	315	143	5	0	0	0	4.6975e-56	2	11381	167.23	166.23	1	114310000
AADISESSGADC	12	Acetyl (Protein N-term)	_(Acetyl (Protein N-term))AADISESSGADC_			1	0	0	O43583	O43583	O43583	DENR	Density-regulated protein	MULTI-MSMS	220616KMo_Nt_25FA_rep1	rep1	612.738	2	612.738	1223.46	-0.65002	-0.00039829	-0.14826	-9.0842e-05	-0.79827	-0.00048913	612.738	40.943	1.3587	40.943	40.46	41.818	0	388	142	6	0	0	0	2.7655e-70	2	10832	180.87	180.08	1	96195000
AADISESSGADC	12	Acetyl (Protein N-term)	_(Acetyl (Protein N-term))AADISESSGADC_			1	0	0	O43583	O43583	O43583	DENR	Density-regulated protein	MULTI-MSMS	220616KMo_Nt_25FA_rep2	rep2	612.737	2	612.738	1223.46	-0.75434	-0.00046221	-0.046645	-2.8581e-05	-0.80099	-0.0004908	612.738	41.204	1.3836	41.204	40.633	42.017	0	312	110	6	0	0	0	6.9722e-105	1	11266	208.37	207.58	1	117770000
AADISESSGADCKGDP	16	Acetyl (Protein N-term)	_(Acetyl (Protein N-term))AADISESSGADCKGDP_			1	0	1	O43583	O43583	O43583	DENR	Density-regulated protein	MULTI-MSMS	220616KMo_Nt_25FA_rep3	rep3	811.838	2	811.336	1620.66	-1.1003	-0.00089272	0.49265	0.0003997	-0.60766	-0.00049301	811.336	39.437	0.67354	39.437	39.207	39.88	0	183	57	4	0	0	0	4.7145e-05	2	10441	68.069	53.096	1	2697700
AADISESSGADCKGDP	16	Acetyl (Protein N-term)	_(Acetyl (Protein N-term))AADISESSGADCKGDP_			1	0	1	O43583	O43583	O43583	DENR	Density-regulated protein	MULTI-MSMS	220616KMo_Nt_25FA_rep1	rep1	811.837	2	811.336	1620.66	-0.61388	-0.00049806	0.1825	0.00014807	-0.43138	-0.00034999	811.838	39.939	0.64449	39.939	39.681	40.325	7.1054e-15	187	58	5	0	0	0	0.00076901	2	10232	44.616	34.384	1	1975900
AADISESSGADCKGDP	16	Acetyl (Protein N-term)	_(Acetyl (Protein N-term))AADISESSGADCKGDP_			1	0	1	O43583	O43583	O43583	DENR	Density-regulated protein	MULTI-MSMS	220616KMo_Nt_25FA_rep2	rep2	811.336	2	811.336	1620.66	-0.7231	-0.00058668	0.068608	5.5664e-05	-0.65449	-0.00053101	811.336	39.51	0.66517	39.51	39.282	39.947	0	220	62	5	0	0	0	0.00033218	2	10468	54.143	39.171	1	2625900
AADSDDGAVSAPAASDGGVS	20	Unmodified	_AADSDDGAVSAPAASDGGVS_			0	0	0	Q96GM8	Q96GM8	Q96GM8	TOE1	Target of EGR1 protein 1	MULTI-MSMS	220616KMo_Nt_25FA_rep3	rep3	860.368	2	860.369	1718.72	-1.2308	-0.0010589	0.84014	0.00072283	-0.39065	-0.0003361	860.37	36.541	0.53706	36.541	36.236	36.773	-7.1054e-15	233	56	5	0	0	0	0.00013658	1	8919	62.694	46.804	1	5505500
AADTQVSETL	10	Acetyl (Protein N-term)	_(Acetyl (Protein N-term))AADTQVSETL_			1	0	0	Q92616	Q92616	Q92616	GCN1L1	Translational activator GCN1	MULTI-MSMS	220616KMo_Nt_25FA_rep3	rep3	538.759	2	538.759	1075.5	-1.2631	-0.0006805	0.97662	0.00052616	-0.28646	-0.00015433	538.759	54.52	0.55009	54.52	54.248	54.798	0	173	52	4	0	0	0	0.0007769	1	19507	57.177	49.948	1	4394800
AADTQVSETL	10	Acetyl (Protein N-term)	_(Acetyl (Protein N-term))AADTQVSETL_			1	0	0	Q92616	Q92616	Q92616	GCN1L1	Translational activator GCN1	MULTI-MSMS	220616KMo_Nt_25FA_rep1	rep1	538.759	2	538.759	1075.5	-0.54044	-0.00029117	0.27819	0.00014988	-0.26225	-0.00014129	538.759	54.507	0.60908	54.507	54.211	54.82	0	152	56	4	0	0	0	0.00063384	1	18619	60.682	49.809	1	3913800
AADTQVSETL	10	Acetyl (Protein N-term)	_(Acetyl (Protein N-term))AADTQVSETL_			1	0	0	Q92616	Q92616	Q92616	GCN1L1	Translational activator GCN1	MULTI-MSMS	220616KMo_Nt_25FA_rep2	rep2	538.759	2	538.759	1075.5	-0.4216	-0.00022714	0.18118	9.7615e-05	-0.24042	-0.00012953	538.759	54.543	0.57368	54.543	54.213	54.786	0	166	52	4	0	0	0	0.0024974	1	19332	44.395	39.8	1	4919300
AADTQVSETLK	11	Acetyl (Protein N-term)	_(Acetyl (Protein N-term))AADTQVSETLK_			1	0	1	Q92616	Q92616	Q92616	GCN1L1	Translational activator GCN1	MULTI-MSMS	220616KMo_Nt_25FA_rep3	rep3	602.806	2	602.806	1203.6	-1.2695	-0.00076529	0.74159	0.00044703	-0.52796	-0.00031826	602.807	42.974	0.57554	42.974	42.67	43.246	0	119	32	5	0	0	0	2.2167e-23	2	12191	129.85	118	1	21335000
AADTQVSETLK	11	Acetyl (Protein N-term)	_(Acetyl (Protein N-term))AADTQVSETLK_			1	0	1	Q92616	Q92616	Q92616	GCN1L1	Translational activator GCN1	MULTI-MSMS	220616KMo_Nt_25FA_rep1	rep1	602.806	2	602.806	1203.6	-0.71786	-0.00043273	0.1378	8.3068e-05	-0.58005	-0.00034966	602.806	43.587	0.44377	43.587	43.355	43.798	-7.1054e-15	65	19	5	0	0	0	2.9567e-56	2	12152	170.99	150.09	1	22990000
AADTQVSETLK	11	Acetyl (Protein N-term)	_(Acetyl (Protein N-term))AADTQVSETLK_			1	0	1	Q92616	Q92616	Q92616	GCN1L1	Translational activator GCN1	MULTI-MSMS	220616KMo_Nt_25FA_rep2	rep2	602.806	2	602.806	1203.6	-0.96163	-0.00057968	0.41524	0.00025031	-0.54639	-0.00032937	602.807	43.007	0.55194	43.007	42.77	43.322	0	100	32	5	0	0	0	4.7537e-23	2	12197	123.86	102.96	1	21402000
AADVSVTH	8	Acetyl (Protein N-term)	_(Acetyl (Protein N-term))AADVSVTH_			1	0	0	Q8IY67-2;Q8IY67;Q8IY67-3	Q8IY67-2	Q8IY67-2	RAVER1	Ribonucleoprotein PTB-binding 1	MULTI-MSMS	220616KMo_Nt_25FA_rep3	rep3	421.206	2	421.206	840.398	-1.2053	-0.00050768	0.81815	0.00034461	-0.38714	-0.00016307	421.207	33.98	0.65315	33.98	33.705	34.358	0	292	82	6	0	0	0	6.5551e-35	1	7775	146.21	135.91	1	42544000
AADVSVTH	8	Acetyl (Protein N-term)	_(Acetyl (Protein N-term))AADVSVTH_			1	0	0	Q8IY67-2;Q8IY67;Q8IY67-3	Q8IY67-2	Q8IY67-2	RAVER1	Ribonucleoprotein PTB-binding 1	MULTI-MSMS	220616KMo_Nt_25FA_rep1	rep1	421.206	2	421.206	840.398	-0.67727	-0.00028527	0.41373	0.00017426	-0.26354	-0.000111	421.206	34.452	0.61701	34.452	34.155	34.772	0	176	59	5	0	0	0	3.1862e-05	2	8026	76.847	68.163	1	36179000
AADVSVTH	8	Acetyl (Protein N-term)	_(Acetyl (Protein N-term))AADVSVTH_			1	0	0	Q8IY67-2;Q8IY67;Q8IY67-3	Q8IY67-2	Q8IY67-2	RAVER1	Ribonucleoprotein PTB-binding 1	MULTI-MSMS	220616KMo_Nt_25FA_rep2	rep2	421.206	2	421.206	840.398	-0.79901	-0.00033655	0.40763	0.0001717	-0.39138	-0.00016485	421.206	34.072	0.54728	34.072	33.792	34.34	0	262	67	5	0	0	0	6.5551e-35	2	7831	146.21	135.91	1	51616000
AAEAADLGLGAAVPVELR	18	Acetyl (Protein N-term)	_(Acetyl (Protein N-term))AAEAADLGLGAAVPVELR_			1	0	1	Q9Y5Q8;Q9Y5Q8-2;Q9Y5Q8-3	Q9Y5Q8	Q9Y5Q8	GTF3C5	General transcription factor 3C polypeptide 5	MULTI-MSMS	220616KMo_Nt_25FA_rep3	rep3	882.977	2	882.978	1763.94	-1.3729	-0.0012122	0.68047	0.00060084	-0.6924	-0.00061137	883.48	83.257	0.31369	83.257	83.113	83.427	-1.4211e-14	106	31	4	0	0	0	9.3088e-29	3	35426	127.02	118.71	1	2931300
AAEAADLGLGAAVPVELR	18	Acetyl (Protein N-term)	_(Acetyl (Protein N-term))AAEAADLGLGAAVPVELR_			1	0	1	Q9Y5Q8;Q9Y5Q8-2;Q9Y5Q8-3	Q9Y5Q8	Q9Y5Q8	GTF3C5	General transcription factor 3C polypeptide 5	MULTI-MSMS	220616KMo_Nt_25FA_rep1	rep1	883.479	2	882.978	1763.94	-0.72073	-0.00063639	0.99033	0.00087444	0.2696	0.00023806	883.48	83.562	0.31205	83.562	83.387	83.7	-1.4211e-14	56	23	4	0	0	0	1.5091e-21	4	34797	119.01	95.41	1	2122200
AAEAADLGLGAAVPVELR	18	Acetyl (Protein N-term)	_(Acetyl (Protein N-term))AAEAADLGLGAAVPVELR_			1	0	1	Q9Y5Q8;Q9Y5Q8-2;Q9Y5Q8-3	Q9Y5Q8	Q9Y5Q8	GTF3C5	General transcription factor 3C polypeptide 5	MULTI-MSMS	220616KMo_Nt_25FA_rep2	rep2	883.48	2	882.978	1763.94	-0.90172	-0.0007962	0.25707	0.00022699	-0.64465	-0.00056921	882.978	83.265	0.31241	83.265	83.145	83.457	0	110	34	4	0	0	0	1.1932e-14	2	35143	99.531	91.226	1	2886200
AAEAAGGKY	9	Acetyl (Protein N-term)	_(Acetyl (Protein N-term))AAEAAGGKY_			1	0	1	Q96A65;Q96A65-2	Q96A65	Q96A65	EXOC4	Exocyst complex component 4	MULTI-SECPEP	220616KMo_Nt_25FA_rep1	rep1	440.094	2	440.214	878.413	-0.68602	-0.000302	0.50868	0.00022393	-0.17735	-7.8071e-05	440.214	35.226	0.47941	35.226	34.984	35.464	0	169	58	4	0	0	0	0.0014936	1	8338	58.917	53.379	1	7566900
AAEADGPLK	9	Acetyl (Protein N-term)	_(Acetyl (Protein N-term))AAEADGPLK_			1	0	1	O75352;O75352-2	O75352	O75352	MPDU1	Mannose-P-dolichol utilization defect 1 protein	MULTI-MSMS	220616KMo_Nt_25FA_rep3	rep3	457.235	2	457.235	912.455	-1.2429	-0.00056832	1.1472	0.00052453	-0.095772	-4.3791e-05	457.235	36.446	0.63651	36.446	36.084	36.721	7.1054e-15	208	71	4	0	0	0	0.002966	1	8854	52.937	50.032	1	4990800
AAEADGPLK	9	Acetyl (Protein N-term)	_(Acetyl (Protein N-term))AAEADGPLK_			1	0	1	O75352;O75352-2	O75352	O75352	MPDU1	Mannose-P-dolichol utilization defect 1 protein	MULTI-MSMS	220616KMo_Nt_25FA_rep2	rep2	457.235	2	457.235	912.455	-0.72261	-0.0003304	0.69849	0.00031938	-0.024115	-1.1026e-05	457.235	36.638	0.62182	36.638	36.239	36.861	7.1054e-15	191	66	4	0	0	0	0.0035692	1	8955	49.554	46.31	1	4109900
AAEAGVVGAGASPDGDW	17	Acetyl (Protein N-term)	_(Acetyl (Protein N-term))AAEAGVVGAGASPDGDW_			1	0	0	Q16576-2	Q16576-2	Q16576-2	RBBP7	Histone-binding protein RBBP7	MULTI-MSMS	220616KMo_Nt_25FA_rep1	rep1	786.351	2	786.352	1570.69	-0.75391	-0.00059284	0.10404	8.1814e-05	-0.64987	-0.00051103	786.352	70.789	0.52303	70.789	70.504	71.027	0	85	28	4	0	0	0	4.5786e-05	1	28152	64.82	58.131	1	1526400
AAEALAAEAVAS	12	Acetyl (Protein N-term)	_(Acetyl (Protein N-term))AAEALAAEAVAS_			1	0	0	A2RTX5;A2RTX5-2	A2RTX5	A2RTX5	TARSL2	Probable threonine--tRNA ligase 2, cytoplasmic	MULTI-MSMS	220616KMo_Nt_25FA_rep3	rep3	558.282	2	558.283	1114.55	-1.3077	-0.00073007	0.90769	0.00050675	-0.40001	-0.00022332	558.283	76.698	0.84066	76.698	76.28	77.121	0	343	94	5	0	0	0	6.3659e-05	1	32308	76.827	65.233	1	9415100
AAEALAAEAVAS	12	Acetyl (Protein N-term)	_(Acetyl (Protein N-term))AAEALAAEAVAS_			1	0	0	A2RTX5;A2RTX5-2	A2RTX5	A2RTX5	TARSL2	Probable threonine--tRNA ligase 2, cytoplasmic	MULTI-MSMS	220616KMo_Nt_25FA_rep1	rep1	558.282	2	558.283	1114.55	-0.7677	-0.00042859	0.42265	0.00023596	-0.34505	-0.00019264	558.283	76.523	0.78159	76.523	76.158	76.94	0	262	79	4	0	0	0	5.743e-05	1	31290	77.732	69.2	1	7799800
AAEALAAEAVAS	12	Acetyl (Protein N-term)	_(Acetyl (Protein N-term))AAEALAAEAVAS_			1	0	0	A2RTX5;A2RTX5-2	A2RTX5	A2RTX5	TARSL2	Probable threonine--tRNA ligase 2, cytoplasmic	MULTI-MSMS	220616KMo_Nt_25FA_rep2	rep2	558.282	2	558.283	1114.55	-0.78882	-0.00044039	0.40074	0.00022373	-0.38808	-0.00021666	558.283	76.673	0.83854	76.673	76.247	77.086	0	352	99	5	0	0	0	5.743e-05	1	32051	77.732	69.2	1	7381800
AAEATAVAGSGAVGGCLA	18	Acetyl (Protein N-term)	_(Acetyl (Protein N-term))AAEATAVAGSGAVGGCLA_			1	0	0	Q9Y259;Q9Y259-2	Q9Y259	Q9Y259	CHKB	Choline/ethanolamine kinase	MULTI-MSMS	220616KMo_Nt_25FA_rep3	rep3	787.877	2	787.878	1573.74	-1.1305	-0.00089067	0.75105	0.00059173	-0.37943	-0.00029894	787.878	64.823	0.38446	64.823	64.618	65.002	0	22	12	2	0	0	0	6.7497e-06	1	25791	70.977	61.29	1	909730
AAEATAVAGSGAVGGCLAKDGLQQS	25	Acetyl (Protein N-term)	_(Acetyl (Protein N-term))AAEATAVAGSGAVGGCLAKDGLQQS_			1	0	1	Q9Y259;Q9Y259-2	Q9Y259	Q9Y259	CHKB	Choline/ethanolamine kinase	MULTI-MSMS	220616KMo_Nt_25FA_rep3	rep3	778.381	3	777.713	2330.12	-1.1318	-0.00088022	0.34591	0.00026902	-0.7859	-0.0006112	778.382	64.864	0.36068	64.864	64.675	65.036	0	38	12	4	0	0	0	7.341e-08	1	25854	57.293	48.903	1	1366600
AAEATAVAGSGAVGGCLAKDGLQQS	25	Acetyl (Protein N-term)	_(Acetyl (Protein N-term))AAEATAVAGSGAVGGCLAKDGLQQS_			1	0	1	Q9Y259;Q9Y259-2	Q9Y259	Q9Y259	CHKB	Choline/ethanolamine kinase	MULTI-MSMS	220616KMo_Nt_25FA_rep2	rep2	778.381	3	777.713	2330.12	-0.82552	-0.00064202	-0.023427	-1.822e-05	-0.84895	-0.00066024	778.048	64.863	0.3587	64.863	64.704	65.063	0	58	17	5	0	0	0	1.3993e-06	1	25675	45.395	36.901	1	1372400
AAEDELQLP	9	Acetyl (Protein N-term)	_(Acetyl (Protein N-term))AAEDELQLP_			1	0	0	P78318	P78318	P78318	IGBP1	Immunoglobulin-binding protein 1	MULTI-MSMS	220616KMo_Nt_25FA_rep3	rep3	514.251	2	514.251	1026.49	-1.2628	-0.00064941	1.114	0.00057287	-0.14883	-7.6537e-05	514.251	74.683	2.4239	74.683	74.103	76.526	0	478	208	3	0	0	0	0.00042998	4	31091	68.422	61.192	1	24112000
AAEDELQLP	9	Acetyl (Protein N-term)	_(Acetyl (Protein N-term))AAEDELQLP_			1	0	0	P78318	P78318	P78318	IGBP1	Immunoglobulin-binding protein 1	MULTI-MSMS	220616KMo_Nt_25FA_rep1	rep1	514.251	2	514.251	1026.49	-0.65786	-0.00033831	0.48983	0.00025189	-0.16803	-8.6412e-05	514.251	74.627	2.2568	74.627	74.028	76.285	0	473	182	4	0	0	0	0.00094576	4	30007	59.205	55.271	1	20229000
AAEDELQLP	9	Acetyl (Protein N-term)	_(Acetyl (Protein N-term))AAEDELQLP_			1	0	0	P78318	P78318	P78318	IGBP1	Immunoglobulin-binding protein 1	MULTI-MSMS	220616KMo_Nt_25FA_rep2	rep2	514.251	2	514.251	1026.49	-0.84273	-0.00043337	0.6638	0.00034136	-0.17892	-9.2012e-05	514.251	74.643	2.6266	74.643	74.1	76.727	0	419	239	3	0	0	0	0.00031839	4	31063	70.912	64.487	1	19689000
AAEEEEVDSADTGE	14	Acetyl (Protein N-term)	_(Acetyl (Protein N-term))AAEEEEVDSADTGE_			1	0	0	Q8WTS1	Q8WTS1	Q8WTS1	ABHD5	1-acylglycerol-3-phosphate O-acyltransferase ABHD5	MULTI-MSMS	220616KMo_Nt_25FA_rep3	rep3	747.291	2	747.292	1492.57	-1.1993	-0.00089625	0.64667	0.00048325	-0.55266	-0.000413	747.292	46.253	0.37577	46.253	46.089	46.464	0	37	16	3	0	0	0	0.0011988	1	14443	47.706	47.706	1	2922700
AAEEEEVDSADTGE	14	Acetyl (Protein N-term)	_(Acetyl (Protein N-term))AAEEEEVDSADTGE_			1	0	0	Q8WTS1	Q8WTS1	Q8WTS1	ABHD5	1-acylglycerol-3-phosphate O-acyltransferase ABHD5	MULTI-MSMS	220616KMo_Nt_25FA_rep1	rep1	747.291	2	747.292	1492.57	-0.72634	-0.00054279	0.25287	0.00018896	-0.47348	-0.00035382	747.292	46.055	0.34194	46.055	45.93	46.272	0	24	11	3	0	0	0	0.00016892	1	13764	70.056	65.444	1	2629100
AAEEEEVDSADTGE	14	Acetyl (Protein N-term)	_(Acetyl (Protein N-term))AAEEEEVDSADTGE_			1	0	0	Q8WTS1	Q8WTS1	Q8WTS1	ABHD5	1-acylglycerol-3-phosphate O-acyltransferase ABHD5	MULTI-MSMS	220616KMo_Nt_25FA_rep2	rep2	747.291	2	747.292	1492.57	-0.8124	-0.0006071	0.41234	0.00030814	-0.40006	-0.00029896	747.292	46.248	0.41152	46.248	46.028	46.44	0	37	15	3	0	0	0	0.00081729	1	14344	53.751	53.751	1	3138800
AAEEPQQQKQEPLGSDSEGVNCLAYDEAIMAQQD	34	Acetyl (Protein N-term),Oxidation (M)	_(Acetyl (Protein N-term))AAEEPQQQKQEPLGSDSEGVNCLAYDEAIM(Oxidation (M))AQQD_	AAEEPQQQKQEPLGSDSEGVNCLAYDEAIM(1)AQQD	AAEEPQQQKQEPLGSDSEGVNCLAYDEAIM(48)AQQD	1	1	1	Q96FW1	Q96FW1	Q96FW1	OTUB1	Ubiquitin thioesterase OTUB1	MULTI-MSMS	220616KMo_Nt_25FA_rep3	rep3	953.171	4	952.67	3806.65	-1.3862	-0.0013206	0.73012	0.00069556	-0.65607	-0.00062502	953.173	68.411	0.56028	68.411	68.192	68.752	0	412	61	8	0	0	0	2.4671e-08	2	27859	48.088	46.717	1	14527000
AAEEPQQQKQEPLGSDSEGVNCLAYDEAIMAQQD	34	Acetyl (Protein N-term),Oxidation (M)	_(Acetyl (Protein N-term))AAEEPQQQKQEPLGSDSEGVNCLAYDEAIM(Oxidation (M))AQQD_	AAEEPQQQKQEPLGSDSEGVNCLAYDEAIM(1)AQQD	AAEEPQQQKQEPLGSDSEGVNCLAYDEAIM(56)AQQD	1	1	1	Q96FW1	Q96FW1	Q96FW1	OTUB1	Ubiquitin thioesterase OTUB1	MULTI-MSMS	220616KMo_Nt_25FA_rep3	rep3	1270.56	3	1269.89	3806.65	-1.3793	-0.0017515	0.82231	0.0010442	-0.55695	-0.00070727	1270.56	68.441	0.52101	68.441	68.231	68.752	0	402	57	8	0	0	0	4.1472e-12	1	27879	55.765	54.394	1	9003300
AAEEPQQQKQEPLGSDSEGVNCLAYDEAIMAQQD	34	Acetyl (Protein N-term),Oxidation (M)	_(Acetyl (Protein N-term))AAEEPQQQKQEPLGSDSEGVNCLAYDEAIM(Oxidation (M))AQQD_	AAEEPQQQKQEPLGSDSEGVNCLAYDEAIM(1)AQQD	AAEEPQQQKQEPLGSDSEGVNCLAYDEAIM(51)AQQD	1	1	1	Q96FW1	Q96FW1	Q96FW1	OTUB1	Ubiquitin thioesterase OTUB1	MULTI-MSMS	220616KMo_Nt_25FA_rep1	rep1	1270.56	3	1269.89	3806.65	-0.78133	-0.00099221	0.23667	0.00030054	-0.54467	-0.00069167	1270.56	68.539	0.5623	68.539	68.335	68.897	0	392	62	8	0	0	0	7.5753e-12	1	26890	51.089	49.506	1	12168000
AAEEPQQQKQEPLGSDSEGVNCLAYDEAIMAQQD	34	Acetyl (Protein N-term),Oxidation (M)	_(Acetyl (Protein N-term))AAEEPQQQKQEPLGSDSEGVNCLAYDEAIM(Oxidation (M))AQQD_	AAEEPQQQKQEPLGSDSEGVNCLAYDEAIM(1)AQQD	AAEEPQQQKQEPLGSDSEGVNCLAYDEAIM(57)AQQD	1	1	1	Q96FW1	Q96FW1	Q96FW1	OTUB1	Ubiquitin thioesterase OTUB1	MULTI-MSMS	220616KMo_Nt_25FA_rep1	rep1	952.921	4	952.67	3806.65	-0.78309	-0.00074603	0.17954	0.00017104	-0.60355	-0.00057499	952.921	68.545	0.57959	68.545	68.335	68.914	0	434	63	8	0	0	0	3.4496e-12	1	26899	57.484	56.113	1	13663000
AAEEPQQQKQEPLGSDSEGVNCLAYDEAIMAQQD	34	Acetyl (Protein N-term),Oxidation (M)	_(Acetyl (Protein N-term))AAEEPQQQKQEPLGSDSEGVNCLAYDEAIM(Oxidation (M))AQQD_	AAEEPQQQKQEPLGSDSEGVNCLAYDEAIM(1)AQQD	AAEEPQQQKQEPLGSDSEGVNCLAYDEAIM(45)AQQD	1	1	1	Q96FW1	Q96FW1	Q96FW1	OTUB1	Ubiquitin thioesterase OTUB1	MULTI-MSMS	220616KMo_Nt_25FA_rep2	rep2	1270.56	3	1269.89	3806.65	-0.74265	-0.00094309	0.1065	0.00013524	-0.63615	-0.00080784	1270.56	68.473	0.53905	68.473	68.232	68.771	0	403	61	8	0	0	0	8.1625e-08	1	27650	44.969	43.386	1	8044000
AAEEPQQQKQEPLGSDSEGVNCLAYDEAIMAQQD	34	Acetyl (Protein N-term),Oxidation (M)	_(Acetyl (Protein N-term))AAEEPQQQKQEPLGSDSEGVNCLAYDEAIM(Oxidation (M))AQQD_	AAEEPQQQKQEPLGSDSEGVNCLAYDEAIM(1)AQQD	AAEEPQQQKQEPLGSDSEGVNCLAYDEAIM(44)AQQD	1	1	1	Q96FW1	Q96FW1	Q96FW1	OTUB1	Ubiquitin thioesterase OTUB1	MULTI-MSMS	220616KMo_Nt_25FA_rep2	rep2	953.172	4	952.67	3806.65	-0.74203	-0.00070691	0.099204	9.4509e-05	-0.64283	-0.0006124	953.172	68.466	0.56399	68.466	68.218	68.782	1.4211e-14	436	64	9	0	0	0	1.1395e-07	1	27652	44.267	42.564	1	10861000
AAEEPQQQKQEPLGSDSEGVNCLAYDEAIMAQQD	34	Acetyl (Protein N-term)	_(Acetyl (Protein N-term))AAEEPQQQKQEPLGSDSEGVNCLAYDEAIMAQQD_			1	0	1	Q96FW1	Q96FW1	Q96FW1	OTUB1	Ubiquitin thioesterase OTUB1	MULTI-MSMS	220616KMo_Nt_25FA_rep3	rep3	1265.23	3	1264.56	3790.66	-1.2948	-0.0016374	0.53164	0.00067229	-0.76317	-0.00096507	1265.23	76.294	0.67469	76.294	75.952	76.627	0	425	69	8	0	0	0	1.6274e-07	1	32008	40.764	39.019	1	12818000
AAEEPQQQKQEPLGSDSEGVNCLAYDEAIMAQQD	34	Acetyl (Protein N-term)	_(Acetyl (Protein N-term))AAEEPQQQKQEPLGSDSEGVNCLAYDEAIMAQQD_			1	0	1	Q96FW1	Q96FW1	Q96FW1	OTUB1	Ubiquitin thioesterase OTUB1	MULTI-MSMS	220616KMo_Nt_25FA_rep3	rep3	949.172	4	948.672	3790.66	-1.3022	-0.0012353	0.5728	0.0005434	-0.72938	-0.00069194	949.174	76.284	0.64055	76.284	75.962	76.602	0	418	65	8	0	0	0	3.2219e-12	1	32187	57.078	55.374	1	14124000
AAEEPQQQKQEPLGSDSEGVNCLAYDEAIMAQQD	34	Acetyl (Protein N-term)	_(Acetyl (Protein N-term))AAEEPQQQKQEPLGSDSEGVNCLAYDEAIMAQQD_			1	0	1	Q96FW1	Q96FW1	Q96FW1	OTUB1	Ubiquitin thioesterase OTUB1	MULTI-MSMS	220616KMo_Nt_25FA_rep1	rep1	1264.89	3	1264.56	3790.66	-0.76305	-0.00096492	-0.1619	-0.00020473	-0.92494	-0.0011696	1265.23	76.414	0.63955	76.414	76.141	76.781	0	405	61	8	0	0	0	9.7457e-24	2	31295	90.363	85.357	1	23778000
AAEEPQQQKQEPLGSDSEGVNCLAYDEAIMAQQD	34	Acetyl (Protein N-term)	_(Acetyl (Protein N-term))AAEEPQQQKQEPLGSDSEGVNCLAYDEAIMAQQD_			1	0	1	Q96FW1	Q96FW1	Q96FW1	OTUB1	Ubiquitin thioesterase OTUB1	MULTI-MSMS	220616KMo_Nt_25FA_rep1	rep1	949.172	4	948.672	3790.66	-0.76469	-0.00072544	-0.039861	-3.7815e-05	-0.80455	-0.00076326	949.173	76.439	0.70406	76.439	76.101	76.806	0	433	66	8	0	0	0	1.8158e-17	2	31275	68.046	66.35	1	22272000
AAEEPQQQKQEPLGSDSEGVNCLAYDEAIMAQQD	34	Acetyl (Protein N-term)	_(Acetyl (Protein N-term))AAEEPQQQKQEPLGSDSEGVNCLAYDEAIMAQQD_			1	0	1	Q96FW1	Q96FW1	Q96FW1	OTUB1	Ubiquitin thioesterase OTUB1	MULTI-MSMS	220616KMo_Nt_25FA_rep2	rep2	1264.89	3	1264.56	3790.66	-0.8344	-0.0010551	0.082158	0.00010389	-0.75224	-0.00095125	1265.23	76.324	0.61628	76.324	76.016	76.632	0	446	69	8	0	0	0	6.955e-12	2	31791	51.871	50.168	1	13804000
AAEEPQQQKQEPLGSDSEGVNCLAYDEAIMAQQD	34	Acetyl (Protein N-term)	_(Acetyl (Protein N-term))AAEEPQQQKQEPLGSDSEGVNCLAYDEAIMAQQD_			1	0	1	Q96FW1	Q96FW1	Q96FW1	OTUB1	Ubiquitin thioesterase OTUB1	MULTI-MSMS	220616KMo_Nt_25FA_rep2	rep2	949.173	4	948.672	3790.66	-0.83435	-0.00079153	0.089184	8.4606e-05	-0.74517	-0.00070692	949.173	76.313	0.62431	76.313	76.008	76.632	0	455	70	8	0	0	0	4.9838e-12	1	31935	54.703	52.999	1	14597000
AAEEVLQTVDHY	12	Acetyl (Protein N-term)	_(Acetyl (Protein N-term))AAEEVLQTVDHY_			1	0	0	Q96G01;Q96G01-4;Q96G01-3;Q96G01-2	Q96G01	Q96G01	BICD1	Protein bicaudal D homolog 1	MULTI-MSMS	220616KMo_Nt_25FA_rep3	rep3	708.835	2	708.836	1415.66	-1.3667	-0.00096876	0.85962	0.00060933	-0.50708	-0.00035944	708.836	83.193	0.31767	83.193	83.005	83.323	0	61	35	2	0	0	0	0.0018761	1	35420	45.368	35.136	1	582510
AAEEVLQTVDHY	12	Acetyl (Protein N-term)	_(Acetyl (Protein N-term))AAEEVLQTVDHY_			1	0	0	Q96G01;Q96G01-4;Q96G01-3;Q96G01-2	Q96G01	Q96G01	BICD1	Protein bicaudal D homolog 1	MULTI-MSMS	220616KMo_Nt_25FA_rep1	rep1	709.337	2	708.836	1415.66	-0.70936	-0.00050282	0.1525	0.0001081	-0.55686	-0.00039472	708.836	83.747	0.29799	83.747	83.572	83.87	0	80	33	3	0	0	0	6.6004e-11	1	34927	102.61	97.996	1	475070
AAEEVLQTVDHY	12	Acetyl (Protein N-term)	_(Acetyl (Protein N-term))AAEEVLQTVDHY_			1	0	0	Q96G01;Q96G01-4;Q96G01-3;Q96G01-2	Q96G01	Q96G01	BICD1	Protein bicaudal D homolog 1	MULTI-MSMS	220616KMo_Nt_25FA_rep2	rep2	708.835	2	708.836	1415.66	-0.89283	-0.00063287	0.34174	0.00024224	-0.55109	-0.00039063	708.836	83.225	0.28304	83.225	83.065	83.348	-1.4211e-14	59	35	2	0	0	0	8.3209e-05	1	35156	73.985	69.534	1	396750
AAEIQPKPLT	10	Acetyl (Protein N-term)	_(Acetyl (Protein N-term))AAEIQPKPLT_			1	0	1	Q96P53	Q96P53	Q96P53	WDFY2	WD repeat and FYVE domain-containing protein 2	MULTI-MSMS	220616KMo_Nt_25FA_rep3	rep3	555.313	2	555.314	1108.61	-1.2502	-0.00069426	0.97219	0.00053987	-0.27803	-0.00015439	555.314	47.538	0.50377	47.538	47.257	47.761	0	103	41	3	0	0	0	0.0031846	1	15193	42.109	33.246	1	1195800
AAEPNKTEIQTLF	13	Acetyl (Protein N-term)	_(Acetyl (Protein N-term))AAEPNKTEIQTLF_			1	0	1	Q8N6H7	Q8N6H7	Q8N6H7	ARFGAP2	ADP-ribosylation factor GTPase-activating protein 2	MULTI-MSMS	220616KMo_Nt_25FA_rep3	rep3	752.388	2	752.388	1502.76	-1.2583	-0.00094671	0.72084	0.00054235	-0.53743	-0.00040436	752.389	71.371	1.0162	71.371	71.032	72.048	0	274	83	4	0	0	0	1.4738e-05	1	29649	81.338	66.671	1	5192600
AAEPNKTEIQTLF	13	Acetyl (Protein N-term)	_(Acetyl (Protein N-term))AAEPNKTEIQTLF_			1	0	1	Q8N6H7	Q8N6H7	Q8N6H7	ARFGAP2	ADP-ribosylation factor GTPase-activating protein 2	MULTI-MSMS	220616KMo_Nt_25FA_rep1	rep1	752.388	2	752.388	1502.76	-0.74422	-0.00055994	0.16413	0.00012349	-0.58009	-0.00043645	752.388	72.373	0.97894	72.373	71.981	72.96	0	417	112	5	0	0	0	0.00071023	1	29101	61.78	42.509	1	4632200
AAEPNKTEIQTLF	13	Acetyl (Protein N-term)	_(Acetyl (Protein N-term))AAEPNKTEIQTLF_			1	0	1	Q8N6H7	Q8N6H7	Q8N6H7	ARFGAP2	ADP-ribosylation factor GTPase-activating protein 2	MULTI-MSMS	220616KMo_Nt_25FA_rep2	rep2	752.387	2	752.388	1502.76	-0.76148	-0.00057293	0.2404	0.00018087	-0.52108	-0.00039205	752.388	71.643	1.0492	71.643	71.134	72.183	0	313	99	4	0	0	0	0.00013415	1	29442	72.006	52.735	1	5861200
AAESGSDFQQ	10	Acetyl (Protein N-term)	_(Acetyl (Protein N-term))AAESGSDFQQ_			1	0	0	Q96BP3	Q96BP3	Q96BP3	PPWD1	Peptidylprolyl isomerase domain and WD repeat-containing protein 1	MULTI-MSMS	220616KMo_Nt_25FA_rep3	rep3	541.225	2	541.225	1080.44	-1.1006	-0.00059566	1.1302	0.00061171	0.029653	1.6049e-05	541.226	39.512	0.57564	39.512	39.238	39.813	0	143	48	4	0	0	0	0.0037075	1	10450	40.268	32.597	1	9007900
AAESGSDFQQ	10	Acetyl (Protein N-term)	_(Acetyl (Protein N-term))AAESGSDFQQ_			1	0	0	Q96BP3	Q96BP3	Q96BP3	PPWD1	Peptidylprolyl isomerase domain and WD repeat-containing protein 1	MULTI-MSMS	220616KMo_Nt_25FA_rep2	rep2	541.225	2	541.225	1080.44	-0.72297	-0.00039129	0.57964	0.00031371	-0.14333	-7.7576e-05	541.226	39.475	0.61218	39.475	39.19	39.802	0	153	52	4	0	0	0	0.00063065	1	10434	60.76	54.31	1	8275900
AAESGSDFQQR	11	Acetyl (Protein N-term)	_(Acetyl (Protein N-term))AAESGSDFQQR_			1	0	1	Q96BP3	Q96BP3	Q96BP3	PPWD1	Peptidylprolyl isomerase domain and WD repeat-containing protein 1	MULTI-MSMS	220616KMo_Nt_25FA_rep1	rep1	619.276	2	619.276	1236.54	-0.68558	-0.00042456	0.25076	0.00015529	-0.43482	-0.00026927	619.276	35.454	0.34497	35.454	35.258	35.603	0	133	45	4	0	0	0	0.0032175	1	8336	46.158	41.546	1	1389000
AAETQTLNFGPEWL	14	Acetyl (Protein N-term)	_(Acetyl (Protein N-term))AAETQTLNFGPEWL_			1	0	0	Q6Y7W6;Q6Y7W6-4;Q6Y7W6-3;Q6Y7W6-5	Q6Y7W6	Q6Y7W6	GIGYF2	PERQ amino acid-rich with GYF domain-containing protein 2	MULTI-SECPEP	220616KMo_Nt_25FA_rep2	rep2	809.373	2	809.891	1617.77	-0.88369	-0.00071569	0.5221	0.00042284	-0.36159	-0.00029285	809.891	86.551	0.23564	86.551	86.391	86.627	0	7	4	3	0	0	0	8.1842e-131	1	37233	218.55	196.22	1	55475000
AAEVLPSA	8	Acetyl (Protein N-term)	_(Acetyl (Protein N-term))AAEVLPSA_			1	0	0	Q9GZS1	Q9GZS1	Q9GZS1	POLR1E	DNA-directed RNA polymerase I subunit RPA49	MULTI-SECPEP	220616KMo_Nt_25FA_rep1	rep1	800.114	1	799.42	798.412	-0.75209	-0.00060123	0.3132	0.00025038	-0.43888	-0.00035085	799.42	57.506	0.89973	57.506	57.024	57.923	-7.1054e-15	133	58	3	0	0	0	0.0068795	1	20374	62.715	58.595	1	5554100
AAFGILSYEH	10	Acetyl (Protein N-term)	_(Acetyl (Protein N-term))AAFGILSYEH_			1	0	0	Q93074;Q93074-3;Q93074-2	Q93074	Q93074	MED12	Mediator of RNA polymerase II transcription subunit 12	MULTI-MSMS	220616KMo_Nt_25FA_rep3	rep3	575.282	2	575.282	1148.55	-1.4719	-0.00084677	1.1063	0.00063645	-0.36559	-0.00021032	575.283	80.51	0.39153	80.51	80.343	80.735	0	83	38	3	0	0	0	0.00037889	1	34056	68.422	64.285	1	888380
AAFGILSYEH	10	Acetyl (Protein N-term)	_(Acetyl (Protein N-term))AAFGILSYEH_			1	0	0	Q93074;Q93074-3;Q93074-2	Q93074	Q93074	MED12	Mediator of RNA polymerase II transcription subunit 12	MULTI-MSMS	220616KMo_Nt_25FA_rep1	rep1	575.282	2	575.282	1148.55	-0.79436	-0.00045698	0.49284	0.00028352	-0.30152	-0.00017346	575.283	80.782	0.42484	80.782	80.555	80.98	0	113	43	3	0	0	0	0.0002989	1	33229	70.912	62.38	1	1455100
AAFGILSYEH	10	Acetyl (Protein N-term)	_(Acetyl (Protein N-term))AAFGILSYEH_			1	0	0	Q93074;Q93074-3;Q93074-2	Q93074	Q93074	MED12	Mediator of RNA polymerase II transcription subunit 12	MULTI-MSMS	220616KMo_Nt_25FA_rep2	rep2	575.282	2	575.282	1148.55	-0.84875	-0.00048827	0.49871	0.0002869	-0.35004	-0.00020137	575.283	80.561	0.42574	80.561	80.3	80.726	-1.4211e-14	68	34	3	0	0	0	0.00037889	1	33778	68.422	64.285	1	948700
AAGAGTAGPASGPGVV	16	Unmodified	_AAGAGTAGPASGPGVV_			0	0	0	Q15554;Q15554-4	Q15554	Q15554	TERF2	Telomeric repeat-binding factor 2	MULTI-MSMS	220616KMo_Nt_25FA_rep3	rep3	620.32	2	620.32	1238.63	-1.1818	-0.0007331	0.87142	0.00054056	-0.31039	-0.00019254	620.321	37.965	0.66005	37.965	37.562	38.222	0	195	65	4	0	0	0	8.639e-27	1	9595	123.21	93.399	1	3843000
AAGAGTAGPASGPGVV	16	Unmodified	_AAGAGTAGPASGPGVV_			0	0	0	Q15554;Q15554-4	Q15554	Q15554	TERF2	Telomeric repeat-binding factor 2	MULTI-MSMS	220616KMo_Nt_25FA_rep1	rep1	620.32	2	620.32	1238.63	-0.62006	-0.00038464	0.31991	0.00019844	-0.30016	-0.00018619	620.32	38.887	0.6282	38.887	38.511	39.139	7.1054e-15	209	72	4	0	0	0	0.015611	1	9834	43.512	23.183	1	2781400
AAGAGTAGPASGPGVV	16	Unmodified	_AAGAGTAGPASGPGVV_			0	0	0	Q15554;Q15554-4	Q15554	Q15554	TERF2	Telomeric repeat-binding factor 2	MULTI-MSMS	220616KMo_Nt_25FA_rep2	rep2	620.32	2	620.32	1238.63	-0.70567	-0.00043774	0.4604	0.00028559	-0.24527	-0.00015215	620.32	38.078	0.60655	38.078	37.744	38.35	7.1054e-15	197	63	4	0	0	0	0.0041642	1	9690	57.55	41.412	1	3273500
AAGGAVAAAPEC	12	Acetyl (Protein N-term)	_(Acetyl (Protein N-term))AAGGAVAAAPEC_			1	0	0	Q9UL63	Q9UL63	Q9UL63	MKLN1	Muskelin	MULTI-MSMS	220616KMo_Nt_25FA_rep3	rep3	543.747	2	543.748	1085.48	-1.1128	-0.00060511	0.57126	0.00031062	-0.54159	-0.00029449	543.748	40.528	0.50696	40.528	40.269	40.776	0	136	54	3	0	0	0	0.00063526	2	10993	58.917	54.78	1	6023500
AAGGAVAAAPEC	12	Acetyl (Protein N-term)	_(Acetyl (Protein N-term))AAGGAVAAAPEC_			1	0	0	Q9UL63	Q9UL63	Q9UL63	MKLN1	Muskelin	MULTI-MSMS	220616KMo_Nt_25FA_rep2	rep2	543.749	2	543.748	1085.48	-0.73616	-0.00040029	0.11396	6.1963e-05	-0.62221	-0.00033832	543.748	40.501	0.51225	40.501	40.249	40.762	0	144	52	4	0	0	0	0.0007893	1	10808	54.611	54.611	1	5601600
AAGGDHGSPDSY	12	Acetyl (Protein N-term)	_(Acetyl (Protein N-term))AAGGDHGSPDSY_			1	0	0	P30566;P30566-2	P30566	P30566	ADSL	Adenylosuccinate lyase	MULTI-MSMS	220616KMo_Nt_25FA_rep3	rep3	588.233	2	588.234	1174.45	-1.1884	-0.00069907	0.66861	0.0003933	-0.51982	-0.00030577	588.234	32.656	0.63506	32.656	32.311	32.946	0	286	66	5	0	0	0	7.1968e-144	2	7154	221.16	213.97	1	45218000
AAGGDHGSPDSY	12	Acetyl (Protein N-term)	_(Acetyl (Protein N-term))AAGGDHGSPDSY_			1	0	0	P30566;P30566-2	P30566	P30566	ADSL	Adenylosuccinate lyase	MULTI-MSMS	220616KMo_Nt_25FA_rep1	rep1	588.233	2	588.234	1174.45	-0.66403	-0.00039061	0.18572	0.00010925	-0.47831	-0.00028136	588.234	33.336	0.73073	33.336	32.933	33.664	0	288	93	4	0	0	0	7.5548e-86	2	7484	187.78	182	1	34460000
AAGGDHGSPDSY	12	Acetyl (Protein N-term)	_(Acetyl (Protein N-term))AAGGDHGSPDSY_			1	0	0	P30566;P30566-2	P30566	P30566	ADSL	Adenylosuccinate lyase	MULTI-MSMS	220616KMo_Nt_25FA_rep2	rep2	588.233	2	588.234	1174.45	-0.8027	-0.00047218	0.30354	0.00017855	-0.49916	-0.00029363	588.234	32.8	0.66718	32.8	32.422	33.089	0	307	76	5	0	0	0	3.5601e-144	2	7222	227.3	224.78	1	33778000
AAGGSDPRAGDVEEDASQLIFP	22	Acetyl (Protein N-term)	_(Acetyl (Protein N-term))AAGGSDPRAGDVEEDASQLIFP_			1	0	1	O15514	O15514	O15514	POLR2D	DNA-directed RNA polymerase II subunit RPB4	MULTI-MSMS	220616KMo_Nt_25FA_rep3	rep3	748.685	3	748.685	2243.03	-1.3881	-0.0010392	0.70914	0.00053092	-0.67892	-0.0005083	749.02	83.466	0.61273	83.466	83.159	83.772	0	286	64	5	0	0	0	7.7524e-08	1	35632	65.784	55.863	1	8333900
AAGGSDPRAGDVEEDASQLIFP	22	Acetyl (Protein N-term)	_(Acetyl (Protein N-term))AAGGSDPRAGDVEEDASQLIFP_			1	0	1	O15514	O15514	O15514	POLR2D	DNA-directed RNA polymerase II subunit RPB4	MULTI-MSMS	220616KMo_Nt_25FA_rep1	rep1	1122.52	2	1122.52	2243.03	-0.72441	-0.00081317	-0.1674	-0.00018791	-0.89181	-0.0010011	1123.03	83.377	0.28362	83.377	83.32	83.604	-1.4211e-14	43	18	3	0	0	0	9.5914e-06	1	34733	43.813	32.907	1	1745500
AAGGSDPRAGDVEEDASQLIFP	22	Acetyl (Protein N-term)	_(Acetyl (Protein N-term))AAGGSDPRAGDVEEDASQLIFP_			1	0	1	O15514	O15514	O15514	POLR2D	DNA-directed RNA polymerase II subunit RPB4	MULTI-MSMS	220616KMo_Nt_25FA_rep1	rep1	748.685	3	748.685	2243.03	-0.72939	-0.00054608	0.057131	4.2773e-05	-0.67226	-0.00050331	749.02	83.407	0.6496	83.407	83.043	83.693	0	183	47	5	0	0	0	4.8401e-20	1	34792	100.21	89.928	1	15294000
AAGGSDPRAGDVEEDASQLIFP	22	Acetyl (Protein N-term)	_(Acetyl (Protein N-term))AAGGSDPRAGDVEEDASQLIFP_			1	0	1	O15514	O15514	O15514	POLR2D	DNA-directed RNA polymerase II subunit RPB4	MULTI-MSMS	220616KMo_Nt_25FA_rep2	rep2	749.019	3	748.685	2243.03	-0.90502	-0.00067758	0.32019	0.00023972	-0.58483	-0.00043786	749.02	83.486	0.60618	83.486	83.11	83.716	0	310	69	6	0	0	0	9.9028e-08	1	35316	63.578	53.657	1	8116500
AAGPISE	7	Acetyl (Protein N-term)	_(Acetyl (Protein N-term))AAGPISE_			1	0	0	Q15427	Q15427	Q15427	SF3B4	Splicing factor 3B subunit 4	MULTI-SECPEP	220616KMo_Nt_25FA_rep3	rep3	685.822	1	686.336	685.328	-1.0844	-0.00074429	0.56129	0.00038523	-0.52316	-0.00035906	686.336	40.096	0.95257	40.096	39.722	40.674	0	260	88	5	0	0	0	9.2162e-10	1	10722	107.55	107.55	1	130920000
AAGPISE	7	Acetyl (Protein N-term)	_(Acetyl (Protein N-term))AAGPISE_			1	0	0	Q15427	Q15427	Q15427	SF3B4	Splicing factor 3B subunit 4	MULTI-MSMS	220616KMo_Nt_25FA_rep1	rep1	686.336	1	686.336	685.328	-0.61725	-0.00042364	0.28769	0.00019746	-0.32956	-0.00022619	686.336	40.08	0.8046	40.08	39.728	40.533	0	317	81	6	0	0	0	0.010956	1	10209	43.047	43.047	1	66970000
AAGPISE	7	Acetyl (Protein N-term)	_(Acetyl (Protein N-term))AAGPISE_			1	0	0	Q15427	Q15427	Q15427	SF3B4	Splicing factor 3B subunit 4	MULTI-SECPEP	220616KMo_Nt_25FA_rep2	rep2	686.669	1	686.336	685.328	-0.73251	-0.00050275	0.16892	0.00011594	-0.56358	-0.00038681	686.336	40.096	0.93766	40.096	39.704	40.642	0	299	94	5	0	0	0	8.0438e-10	1	10707	101.33	101.33	1	85564000
AAGTAAALAFLSQES	15	Acetyl (Protein N-term)	_(Acetyl (Protein N-term))AAGTAAALAFLSQES_			1	0	0	O75607	O75607	O75607	NPM3	Nucleoplasmin-3	MULTI-SECPEP	220616KMo_Nt_25FA_rep1	rep1	724.687	2	725.365	1448.71	-0.78775	-0.0005714	1.2185	0.00088387	0.43077	0.00031247	725.366	86.505	0.29908	86.505	86.331	86.63	0	10	5	3	0	0	0	0	1	36781	315.72	304.96	1	484270000
AAGTAAALAFLSQES	15	Acetyl (Protein N-term)	_(Acetyl (Protein N-term))AAGTAAALAFLSQES_			1	0	0	O75607	O75607	O75607	NPM3	Nucleoplasmin-3	MULTI-MSMS	220616KMo_Nt_25FA_rep2	rep2	725.364	2	725.365	1448.71	-0.88744	-0.00064372	0.33358	0.00024196	-0.55386	-0.00040175	725.365	86.502	0.1855	86.502	86.391	86.576	0	13	3	5	0	0	0	0	1	37193	327.32	308.08	1	313690000
AAGTLYTYPENW	12	Acetyl (Protein N-term)	_(Acetyl (Protein N-term))AAGTLYTYPENW_			1	0	0	P26641	P26641	P26641	EEF1G	Elongation factor 1-gamma	MULTI-MSMS	220616KMo_Nt_25FA_rep3	rep3	714.327	2	714.328	1426.64	-1.4751	-0.0010537	0.6758	0.00048274	-0.7993	-0.00057096	714.328	85.345	0.90098	85.345	85.092	85.993	0	115	32	6	0	0	0	4.1351e-11	2	36517	105.57	94.738	1	383570000
AAGTLYTYPENW	12	Acetyl (Protein N-term)	_(Acetyl (Protein N-term))AAGTLYTYPENW_			1	0	0	P26641	P26641	P26641	EEF1G	Elongation factor 1-gamma	MULTI-MSMS	220616KMo_Nt_25FA_rep1	rep1	714.327	2	714.328	1426.64	-0.71334	-0.00050956	-0.087707	-6.2651e-05	-0.80105	-0.00057221	714.328	85.312	0.48148	85.312	85.034	85.516	-1.4211e-14	86	17	7	0	0	0	0.00023787	1	35748	69.628	65.741	1	290250000
AAGTLYTYPENW	12	Acetyl (Protein N-term)	_(Acetyl (Protein N-term))AAGTLYTYPENW_			1	0	0	P26641	P26641	P26641	EEF1G	Elongation factor 1-gamma	MULTI-MSMS	220616KMo_Nt_25FA_rep2	rep2	714.327	2	714.328	1426.64	-0.81378	-0.00058131	0.020604	1.4718e-05	-0.79318	-0.00056659	714.328	85.374	0.43693	85.374	85.083	85.52	-1.4211e-14	105	21	6	0	0	0	4.495e-11	1	36199	105.14	101.25	1	387590000
AAGTLYTYPENW	12	Acetyl (Protein N-term)	_(Acetyl (Protein N-term))AAGTLYTYPENW_			1	0	0	P26641	P26641	P26641	EEF1G	Elongation factor 1-gamma	MULTI-MSMS	220616KMo_Nt_25FA_rep2	rep2	714.327	2	714.328	1426.64	-0.87025	-0.00062164	0.37268	0.00026621	-0.49757	-0.00035543	714.328	85.729	0.82031	85.729	85.52	86.341	0	22	16	2	0	0	0	0.00082002	1	36479	53.753	49.972	1	1304100
AAGTSSYWEDL	11	Acetyl (Protein N-term)	_(Acetyl (Protein N-term))AAGTSSYWEDL_			1	0	0	O95249	O95249	O95249	GOSR1	Golgi SNAP receptor complex member 1	MULTI-MSMS	220616KMo_Nt_25FA_rep3	rep3	621.269	2	621.27	1240.52	-1.4011	-0.00087048	0.90829	0.00056429	-0.49283	-0.00030618	621.27	83.803	0.51615	83.803	83.534	84.05	0	167	46	5	0	0	0	0.00021847	1	35837	69.998	64.411	1	22960000
AAGTSSYWEDL	11	Acetyl (Protein N-term)	_(Acetyl (Protein N-term))AAGTSSYWEDL_			1	0	0	O95249	O95249	O95249	GOSR1	Golgi SNAP receptor complex member 1	MULTI-MSMS	220616KMo_Nt_25FA_rep1	rep1	621.269	2	621.27	1240.52	-0.71042	-0.00044136	0.22648	0.00014071	-0.48394	-0.00030066	621.27	83.753	0.6342	83.753	83.437	84.071	0	222	56	5	0	0	0	0.00054141	1	35000	57.281	51.693	1	14192000
AAGTSSYWEDL	11	Acetyl (Protein N-term)	_(Acetyl (Protein N-term))AAGTSSYWEDL_			1	0	0	O95249	O95249	O95249	GOSR1	Golgi SNAP receptor complex member 1	MULTI-MSMS	220616KMo_Nt_25FA_rep2	rep2	621.269	2	621.27	1240.52	-0.90921	-0.00056486	0.39141	0.00024317	-0.51779	-0.00032169	621.27	83.8	0.51942	83.8	83.521	84.041	0	142	44	4	0	0	0	9.8355e-07	2	35520	89.296	83.708	1	21454000
AAGVEAAAEVAATEI	15	Acetyl (Protein N-term)	_(Acetyl (Protein N-term))AAGVEAAAEVAATEI_			1	0	0	P52272;P52272-2	P52272	P52272	HNRNPM	Heterogeneous nuclear ribonucleoprotein M	MULTI-MSMS	220616KMo_Nt_25FA_rep3	rep3	707.856	2	707.857	1413.7	-1.378	-0.00097543	-1.0208	-0.00072257	-2.3988	-0.001698	707.856	86.418	0.39997	86.418	86.292	86.692	0	21	7	3	0	0	0	1.4917e-25	1	37439	126.49	111.82	1	669210000
AAGVEAAAEVAATEI	15	Acetyl (Protein N-term)	_(Acetyl (Protein N-term))AAGVEAAAEVAATEI_			1	0	0	P52272;P52272-2	P52272	P52272	HNRNPM	Heterogeneous nuclear ribonucleoprotein M	MULTI-MSMS	220616KMo_Nt_25FA_rep1	rep1	708.358	2	707.857	1413.7	-0.79504	-0.00056277	-0.31233	-0.00022108	-1.1074	-0.00078386	707.857	86.405	0.34915	86.405	86.281	86.63	0	12	6	2	0	0	0	6.9336e-06	1	36706	77.192	65.972	1	580290000
AAGVEAAAEVAATEI	15	Acetyl (Protein N-term)	_(Acetyl (Protein N-term))AAGVEAAAEVAATEI_			1	0	0	P52272;P52272-2	P52272	P52272	HNRNPM	Heterogeneous nuclear ribonucleoprotein M	MULTI-MSMS	220616KMo_Nt_25FA_rep2	rep2	707.856	2	707.857	1413.7	-0.89583	-0.00063412	-0.24879	-0.00017611	-1.1446	-0.00081022	707.857	86.416	0.75663	86.416	86.29	87.047	0	28	16	3	0	0	0	1.2075e-18	2	37125	117.3	102.63	1	139650000
AAHGGSAASSAL	12	Acetyl (Protein N-term)	_(Acetyl (Protein N-term))AAHGGSAASSAL_			1	0	0	O94888	O94888	O94888	UBXN7	UBX domain-containing protein 7	MULTI-MSMS	220616KMo_Nt_25FA_rep3	rep3	521.683	2	521.252	1040.49	-1.2005	-0.00062575	0.38133	0.00019877	-0.81915	-0.00042698	521.252	33.71	0.71735	33.71	33.335	34.052	0	259	77	5	0	0	0	1.8668e-24	3	7589	133.6	121.24	1	27344000
AAHGGSAASSAL	12	Acetyl (Protein N-term)	_(Acetyl (Protein N-term))AAHGGSAASSAL_			1	0	0	O94888	O94888	O94888	UBXN7	UBX domain-containing protein 7	MULTI-MSMS	220616KMo_Nt_25FA_rep1	rep1	521.251	2	521.252	1040.49	-0.67903	-0.00035395	0.17002	8.8623e-05	-0.50901	-0.00026532	521.252	34.768	0.48034	34.768	34.527	35.007	0	232	56	5	0	0	0	0.00043904	2	8169	64.265	58.97	1	26522000
AAHGGSAASSAL	12	Acetyl (Protein N-term)	_(Acetyl (Protein N-term))AAHGGSAASSAL_			1	0	0	O94888	O94888	O94888	UBXN7	UBX domain-containing protein 7	MULTI-MSMS	220616KMo_Nt_25FA_rep2	rep2	521.251	2	521.252	1040.49	-0.80034	-0.00041718	0.17582	9.1647e-05	-0.62452	-0.00032553	521.252	33.939	0.69645	33.939	33.477	34.174	0	272	72	5	0	0	0	0.00010162	1	7802	73.26	68.665	1	29357000
AAIAASEVLVDSAEEGSLAAAAELAAQ	27	Acetyl (Protein N-term)	_(Acetyl (Protein N-term))AAIAASEVLVDSAEEGSLAAAAELAAQ_			1	0	0	O95926;O95926-2	O95926	O95926	SYF2	Pre-mRNA-splicing factor SYF2	MULTI-MSMS	220616KMo_Nt_25FA_rep3	rep3	857.766	3	857.433	2569.28	-1.326	-0.0011369	0.65355	0.00056038	-0.67241	-0.00057654	857.768	87.513	0.10401	87.513	87.49	87.594	0	24	7	5	0	0	0	1.6319e-11	1	38166	62.082	43.585	1	5643900
AAILGDTIMVA	11	Acetyl (Protein N-term),Oxidation (M)	_(Acetyl (Protein N-term))AAILGDTIM(Oxidation (M))VA_	AAILGDTIM(1)VA	AAILGDTIM(48)VA	1	1	0	Q8NI60	Q8NI60	Q8NI60	ADCK3	Atypical kinase ADCK3, mitochondrial	MSMS	220616KMo_Nt_25FA_rep1	rep1	567.027	2	566.8	1131.58	NaN	NaN	NaN	NaN	NaN	NaN	NaN	86.039	1	86.039	85.539	86.539	0				0	0	0	0.00071216	1	36407	47.849	36.627	1
AAILGDTIMVA	11	Acetyl (Protein N-term)	_(Acetyl (Protein N-term))AAILGDTIMVA_			1	0	0	Q8NI60	Q8NI60	Q8NI60	ADCK3	Atypical kinase ADCK3, mitochondrial	MULTI-MSMS	220616KMo_Nt_25FA_rep2	rep2	558.802	2	558.802	1115.59	-0.86698	-0.00048447	0.13041	7.2874e-05	-0.73657	-0.0004116	558.802	86.776	0.12452	86.776	86.677	86.801	0	6	2	3	0	0	0	0.00053225	1	37397	57.559	45.032	1	5297900
AAIPSSGSLVATHDYY	16	Acetyl (Protein N-term)	_(Acetyl (Protein N-term))AAIPSSGSLVATHDYY_			1	0	0	Q9H3Y8;Q9H3Y8-2	Q9H3Y8	Q9H3Y8	PPDPF	Pancreatic progenitor cell differentiation and proliferation factor	MULTI-MSMS	220616KMo_Nt_25FA_rep2	rep2	847.905	2	847.407	1692.8	-0.85784	-0.00072694	-4.3556	-0.003691	-5.2135	-0.0044179	847.903	65.637	2.0046	65.637	65.253	67.258	0	590	171	5	0	0	0	2.4356e-06	1	26053	76.228	65.398	1	5235600
AAIYGGVEGGGT	12	Acetyl (Protein N-term)	_(Acetyl (Protein N-term))AAIYGGVEGGGT_			1	0	0	Q9UJ70	Q9UJ70	Q9UJ70	NAGK	N-acetyl-D-glucosamine kinase	MULTI-MSMS	220616KMo_Nt_25FA_rep3	rep3	547.261	2	547.262	1092.51	-1.4073	-0.00077015	0.99442	0.00054421	-0.41286	-0.00022594	547.262	58.468	0.30041	58.468	58.387	58.687	7.1054e-15	21	10	3	0	0	0	0.00046848	2	21778	63.48	59.123	1	3953500
AAIYGGVEGGGT	12	Acetyl (Protein N-term)	_(Acetyl (Protein N-term))AAIYGGVEGGGT_			1	0	0	Q9UJ70	Q9UJ70	Q9UJ70	NAGK	N-acetyl-D-glucosamine kinase	MULTI-MSMS	220616KMo_Nt_25FA_rep2	rep2	547.261	2	547.262	1092.51	-0.89213	-0.00048823	0.56711	0.00031036	-0.32501	-0.00017787	547.262	58.469	0.33638	58.469	58.372	58.708	0	33	16	3	0	0	0	0.0019437	1	21592	45.081	37.141	1	3375300
AALAEEQTEVAV	12	Acetyl (Protein N-term)	_(Acetyl (Protein N-term))AALAEEQTEVAV_			1	0	0	Q15542;Q15542-2	Q15542	Q15542	TAF5	Transcription initiation factor TFIID subunit 5	MULTI-MSMS	220616KMo_Nt_25FA_rep3	rep3	636.819	2	636.82	1271.62	-1.3396	-0.0008531	1.4794	0.00094209	0.13974	8.8987e-05	636.82	68.01	0.66453	68.01	67.766	68.43	0	170	54	4	0	0	0	0.00084099	1	27671	53.166	40.941	1	2102500
AALAEEQTEVAV	12	Acetyl (Protein N-term)	_(Acetyl (Protein N-term))AALAEEQTEVAV_			1	0	0	Q15542;Q15542-2	Q15542	Q15542	TAF5	Transcription initiation factor TFIID subunit 5	MULTI-MSMS	220616KMo_Nt_25FA_rep2	rep2	636.819	2	636.82	1271.62	-0.67965	-0.00043281	0.84203	0.00053622	0.16238	0.00010341	636.82	68.043	0.64931	68.043	67.725	68.374	-1.4211e-14	163	55	4	0	0	0	0.0029102	1	27455	40.987	33.767	1	2522200
AALAPLPPLPAQF	13	Acetyl (Protein N-term)	_(Acetyl (Protein N-term))AALAPLPPLPAQF_			1	0	0	Q9NP79	Q9NP79	Q9NP79	VTA1	Vacuolar protein sorting-associated protein VTA1 homolog	MULTI-MSMS	220616KMo_Nt_25FA_rep3	rep3	674.387	2	674.387	1346.76	-1.3126	-0.00088517	0.61151	0.00041239	-0.70105	-0.00047278	674.388	86.617	0.27691	86.617	86.542	86.818	0	17	5	5	0	0	0	2.7946e-33	1	37608	137.9	120.67	1	228840000
AALAPLPPLPAQF	13	Acetyl (Protein N-term)	_(Acetyl (Protein N-term))AALAPLPPLPAQF_			1	0	0	Q9NP79	Q9NP79	Q9NP79	VTA1	Vacuolar protein sorting-associated protein VTA1 homolog	MULTI-MSMS	220616KMo_Nt_25FA_rep1	rep1	674.387	2	674.387	1346.76	-0.77958	-0.00052574	0.32507	0.00021922	-0.45451	-0.00030651	674.388	86.605	0.37738	86.605	86.48	86.858	0	22	7	5	0	0	0	4.2634e-17	1	36876	113.26	102.5	1	302880000
AALAPLPPLPAQF	13	Acetyl (Protein N-term)	_(Acetyl (Protein N-term))AALAPLPPLPAQF_			1	0	0	Q9NP79	Q9NP79	Q9NP79	VTA1	Vacuolar protein sorting-associated protein VTA1 homolog	MULTI-MSMS	220616KMo_Nt_25FA_rep2	rep2	674.387	2	674.387	1346.76	-0.87792	-0.00059206	0.16074	0.0001084	-0.71718	-0.00048366	674.387	86.602	0.41349	86.602	86.527	86.94	0	20	8	3	0	0	0	1.4584e-25	1	37300	134.48	123.31	1	148950000
AALDSLSLFTSLGLSEQ	17	Acetyl (Protein N-term)	_(Acetyl (Protein N-term))AALDSLSLFTSLGLSEQ_			1	0	0	P47897;P47897-2	P47897	P47897	QARS	Glutamine--tRNA ligase	MULTI-MSMS	220616KMo_Nt_25FA_rep3	rep3	897.963	2	897.462	1792.91	-1.2992	-0.001166	0.43502	0.00039042	-0.86415	-0.00077554	897.462	87.268	0.11871	87.268	87.194	87.313	0	28	9	4	0	0	0	5.6869e-74	1	38024	172.92	144.16	1	12676000
AALDSLSLFTSLGLSEQ	17	Acetyl (Protein N-term)	_(Acetyl (Protein N-term))AALDSLSLFTSLGLSEQ_			1	0	0	P47897;P47897-2	P47897	P47897	QARS	Glutamine--tRNA ligase	MULTI-MSMS	220616KMo_Nt_25FA_rep1	rep1	897.963	2	897.462	1792.91	-0.73455	-0.00065923	-0.080068	-7.1858e-05	-0.81462	-0.00073109	897.462	87.217	0.099243	87.217	87.175	87.274	0	17	4	5	0	0	0	8.7861e-221	1	37289	262.56	229.95	1	27624000
AALDSLSLFTSLGLSEQ	17	Acetyl (Protein N-term)	_(Acetyl (Protein N-term))AALDSLSLFTSLGLSEQ_			1	0	0	P47897;P47897-2	P47897	P47897	QARS	Glutamine--tRNA ligase	MULTI-MSMS	220616KMo_Nt_25FA_rep2	rep2	897.963	2	897.462	1792.91	-0.82854	-0.00074358	-0.13143	-0.00011795	-0.95996	-0.00086153	897.462	87.266	0.085629	87.266	87.217	87.303	0	23	9	3	0	0	0	4.9313e-74	1	37720	174.42	149.57	1	10472000
AALGEPV	7	Acetyl (Protein N-term)	_(Acetyl (Protein N-term))AALGEPV_			1	0	0	Q9NUP9	Q9NUP9	Q9NUP9	LIN7C	Protein lin-7 homolog C	MULTI-SECPEP	220616KMo_Nt_25FA_rep2	rep2	697.836	1	698.372	697.365	-0.79401	-0.00055451	0.24042	0.0001679	-0.55359	-0.00038661	698.372	55.166	0.93951	55.166	54.636	55.576	0	185	66	4	0	0	0	2.0911e-15	1	19603	120.06	120.06	1	24094000
AALGEPVRLE	10	Acetyl (Protein N-term)	_(Acetyl (Protein N-term))AALGEPVRLE_			1	0	1	Q9NUP9	Q9NUP9	Q9NUP9	LIN7C	Protein lin-7 homolog C	MULTI-MSMS	220616KMo_Nt_25FA_rep3	rep3	548.803	2	548.803	1095.59	-1.3434	-0.00073729	0.65945	0.00036191	-0.684	-0.00037538	548.804	59.514	0.68614	59.514	59.209	59.895	7.1054e-15	251	67	5	0	0	0	1.3129e-32	1	22527	140.83	127.8	1	40230000
AALGEPVRLE	10	Acetyl (Protein N-term)	_(Acetyl (Protein N-term))AALGEPVRLE_			1	0	1	Q9NUP9	Q9NUP9	Q9NUP9	LIN7C	Protein lin-7 homolog C	MULTI-MSMS	220616KMo_Nt_25FA_rep1	rep1	548.803	2	548.803	1095.59	-0.73339	-0.00040249	0.22931	0.00012585	-0.50408	-0.00027664	548.804	60.08	0.60557	60.08	59.736	60.342	0	186	48	5	0	0	0	1.6135e-24	2	21901	134.26	121.22	1	37394000
AALGEPVRLE	10	Acetyl (Protein N-term)	_(Acetyl (Protein N-term))AALGEPVRLE_			1	0	1	Q9NUP9	Q9NUP9	Q9NUP9	LIN7C	Protein lin-7 homolog C	MULTI-MSMS	220616KMo_Nt_25FA_rep2	rep2	548.803	2	548.803	1095.59	-0.79073	-0.00043396	0.18013	9.8855e-05	-0.6106	-0.0003351	548.804	59.569	0.67692	59.569	59.228	59.905	0	260	65	5	0	0	0	1.3129e-32	2	22359	140.83	127.8	1	36702000
AALGGDGL	8	Acetyl (Protein N-term)	_(Acetyl (Protein N-term))AALGGDGL_			1	0	0	Q9Y256	Q9Y256	Q9Y256	RCE1	CAAX prenyl protease 2	MULTI-SECPEP	220616KMo_Nt_25FA_rep3	rep3	715.772	1	715.362	714.355	-1.0665	-0.00076295	0.20225	0.00014468	-0.86427	-0.00061827	715.362	61.222	0.52673	61.222	60.946	61.473	0	97	32	4	0	0	0	7.4489e-23	1	23541	132.8	106.98	1	2507000
AALGGDGL	8	Acetyl (Protein N-term)	_(Acetyl (Protein N-term))AALGGDGL_			1	0	0	Q9Y256	Q9Y256	Q9Y256	RCE1	CAAX prenyl protease 2	MULTI-SECPEP	220616KMo_Nt_25FA_rep1	rep1	715.773	1	715.362	714.355	-0.69315	-0.00049586	0.28336	0.00020271	-0.40979	-0.00029315	715.362	61.188	0.49951	61.188	60.902	61.401	7.1054e-15	60	33	2	0	0	0	4.3878e-10	1	22521	109.8	89.875	1	1909300
AALGGDGL	8	Acetyl (Protein N-term)	_(Acetyl (Protein N-term))AALGGDGL_			1	0	0	Q9Y256	Q9Y256	Q9Y256	RCE1	CAAX prenyl protease 2	MULTI-SECPEP	220616KMo_Nt_25FA_rep2	rep2	715.772	1	715.362	714.355	-0.84142	-0.00060192	0.17373	0.00012428	-0.66769	-0.00047764	715.362	61.198	0.52757	61.198	60.942	61.47	0	86	35	3	0	0	0	7.9587e-10	1	23352	104.94	87.383	1	2030600
AALGHLAGEAAAAPGPGTPCAS	22	Acetyl (Protein N-term)	_(Acetyl (Protein N-term))AALGHLAGEAAAAPGPGTPCAS_			1	0	0	Q9H7E9;Q9H7E9-2	Q9H7E9	Q9H7E9	C8orf33	UPF0488 protein C8orf33	MULTI-MSMS	220616KMo_Nt_25FA_rep3	rep3	995.479	2	994.978	1987.94	-1.4029	-0.0013959	0.38029	0.00037838	-1.0226	-0.0010175	994.979	62.801	0.50205	62.801	62.527	63.03	7.1054e-15	79	21	5	0	0	0	6.5693e-15	2	24415	94.191	85.792	1	5500300
AALGHLAGEAAAAPGPGTPCAS	22	Acetyl (Protein N-term)	_(Acetyl (Protein N-term))AALGHLAGEAAAAPGPGTPCAS_			1	0	0	Q9H7E9;Q9H7E9-2	Q9H7E9	Q9H7E9	C8orf33	UPF0488 protein C8orf33	MULTI-MSMS	220616KMo_Nt_25FA_rep3	rep3	663.988	3	663.655	1987.94	-1.4058	-0.000933	0.2838	0.00018835	-1.122	-0.00074465	663.989	62.836	0.69252	62.836	62.449	63.141	0	164	35	6	0	0	0	1.2002e-10	2	24436	81.854	76.389	1	51321000
AALGHLAGEAAAAPGPGTPCAS	22	Acetyl (Protein N-term)	_(Acetyl (Protein N-term))AALGHLAGEAAAAPGPGTPCAS_			1	0	0	Q9H7E9;Q9H7E9-2	Q9H7E9	Q9H7E9	C8orf33	UPF0488 protein C8orf33	MULTI-MSMS	220616KMo_Nt_25FA_rep1	rep1	663.988	3	663.655	1987.94	-0.767	-0.00050902	-0.23594	-0.00015658	-1.0029	-0.00066561	663.989	63.277	0.81249	63.277	62.954	63.766	0	234	49	7	0	0	0	3.8105e-44	3	23952	135.69	126.42	1	59711000
AALGHLAGEAAAAPGPGTPCAS	22	Acetyl (Protein N-term)	_(Acetyl (Protein N-term))AALGHLAGEAAAAPGPGTPCAS_			1	0	0	Q9H7E9;Q9H7E9-2	Q9H7E9	Q9H7E9	C8orf33	UPF0488 protein C8orf33	MULTI-MSMS	220616KMo_Nt_25FA_rep1	rep1	994.978	2	994.978	1987.94	-0.76357	-0.00075974	0.26609	0.00026475	-0.49749	-0.00049499	995.48	63.286	0.51577	63.286	63.004	63.52	0	134	31	5	0	0	0	1.2679e-26	2	23802	116.01	102.97	1	5817600
AALGHLAGEAAAAPGPGTPCAS	22	Acetyl (Protein N-term)	_(Acetyl (Protein N-term))AALGHLAGEAAAAPGPGTPCAS_			1	0	0	Q9H7E9;Q9H7E9-2	Q9H7E9	Q9H7E9	C8orf33	UPF0488 protein C8orf33	MULTI-MSMS	220616KMo_Nt_25FA_rep2	rep2	663.654	3	663.655	1987.94	-0.84615	-0.00056155	-0.25268	-0.00016769	-1.0988	-0.00072925	663.989	62.832	0.77857	62.832	62.457	63.235	0	143	37	6	0	0	0	1.2421e-14	2	24483	89.913	81.313	1	55764000
AALGHLAGEAAAAPGPGTPCAS	22	Acetyl (Protein N-term)	_(Acetyl (Protein N-term))AALGHLAGEAAAAPGPGTPCAS_			1	0	0	Q9H7E9;Q9H7E9-2	Q9H7E9	Q9H7E9	C8orf33	UPF0488 protein C8orf33	MULTI-MSMS	220616KMo_Nt_25FA_rep2	rep2	995.979	2	994.978	1987.94	-0.84897	-0.00084471	-0.077445	-7.7056e-05	-0.92642	-0.00092176	994.978	62.813	0.51001	62.813	62.584	63.094	7.1054e-15	63	17	5	0	0	0	3.98e-11	1	24282	84.718	75.43	1	5153100
AALGPSSQNVTEYVV	15	Acetyl (Protein N-term)	_(Acetyl (Protein N-term))AALGPSSQNVTEYVV_			1	0	0	P35269	P35269	P35269	GTF2F1	General transcription factor IIF subunit 1	MULTI-MSMS	220616KMo_Nt_25FA_rep3	rep3	788.896	2	788.896	1575.78	-1.369	-0.00108	0.54684	0.0004314	-0.82214	-0.00064858	788.897	78.452	0.93383	78.452	77.953	78.887	0	278	63	6	0	0	0	0.00011099	1	33151	68.626	53.653	1	58858000
AALGPSSQNVTEYVV	15	Acetyl (Protein N-term)	_(Acetyl (Protein N-term))AALGPSSQNVTEYVV_			1	0	0	P35269	P35269	P35269	GTF2F1	General transcription factor IIF subunit 1	MULTI-MSMS	220616KMo_Nt_25FA_rep1	rep1	788.896	2	788.896	1575.78	-0.8218	-0.00064831	0.21055	0.0001661	-0.61125	-0.00048221	788.896	78.417	1.0684	78.417	77.903	78.971	0	488	112	6	0	0	0	0.00038486	1	32106	57.888	42.916	1	41254000
AALGPSSQNVTEYVV	15	Acetyl (Protein N-term)	_(Acetyl (Protein N-term))AALGPSSQNVTEYVV_			1	0	0	P35269	P35269	P35269	GTF2F1	General transcription factor IIF subunit 1	MULTI-MSMS	220616KMo_Nt_25FA_rep2	rep2	788.896	2	788.896	1575.78	-0.92485	-0.00072961	0.089773	7.0821e-05	-0.83508	-0.00065879	788.896	78.447	0.97864	78.447	77.918	78.896	0	297	72	6	0	0	0	6.6644e-06	2	32844	77.533	62.561	1	56117000
AALGSPSHTF	10	Acetyl (Protein N-term)	_(Acetyl (Protein N-term))AALGSPSHTF_			1	0	0	Q96HJ9;Q96HJ9-2	Q96HJ9	Q96HJ9	C7orf55	UPF0562 protein C7orf55	MULTI-MSMS	220616KMo_Nt_25FA_rep3	rep3	515.253	2	515.254	1028.49	-1.2925	-0.00066598	1.1055	0.0005696	-0.18705	-9.6379e-05	515.254	52.06	0.52157	52.06	51.803	52.325	0	89	30	4	0	0	0	4.3187e-07	2	18001	95.62	86.033	1	4539600
AALGSPSHTF	10	Acetyl (Protein N-term)	_(Acetyl (Protein N-term))AALGSPSHTF_			1	0	0	Q96HJ9;Q96HJ9-2	Q96HJ9	Q96HJ9	C7orf55	UPF0562 protein C7orf55	MULTI-MSMS	220616KMo_Nt_25FA_rep1	rep1	515.254	2	515.254	1028.49	-0.64651	-0.00033312	0.54644	0.00028156	-0.10007	-5.156e-05	515.254	52.944	0.53831	52.944	52.643	53.181	0	110	38	4	0	0	0	7.5364e-05	2	17704	81.635	77.278	1	6661700
AALGSPSHTF	10	Acetyl (Protein N-term)	_(Acetyl (Protein N-term))AALGSPSHTF_			1	0	0	Q96HJ9;Q96HJ9-2	Q96HJ9	Q96HJ9	C7orf55	UPF0562 protein C7orf55	MULTI-MSMS	220616KMo_Nt_25FA_rep2	rep2	515.253	2	515.254	1028.49	-0.83563	-0.00043056	0.66846	0.00034443	-0.16717	-8.6134e-05	515.254	52.141	0.51849	52.141	51.862	52.381	0	113	36	4	0	0	0	0.00043474	1	17717	66.682	62.545	1	4920000
AALGVAEAVAAPHPAEGAETAEAVELS	27	Acetyl (Protein N-term)	_(Acetyl (Protein N-term))AALGVAEAVAAPHPAEGAETAEAVELS_			1	0	0	Q86Y56;Q86Y56-2	Q86Y56	Q86Y56	DNAAF5	Dynein assembly factor 5, axonemal	MULTI-MSMS	220616KMo_Nt_25FA_rep3	rep3	1287.14	2	1287.14	2572.27	-1.4919	-0.0019203	0.96154	0.0012376	-0.53038	-0.00068268	1287.64	81.453	0.29667	81.453	81.293	81.59	-1.4211e-14	87	28	4	0	0	0	1.8802e-10	1	34528	57.136	51.593	1	950120
AALGVAEAVAAPHPAEGAETAEAVELS	27	Acetyl (Protein N-term)	_(Acetyl (Protein N-term))AALGVAEAVAAPHPAEGAETAEAVELS_			1	0	0	Q86Y56;Q86Y56-2	Q86Y56	Q86Y56	DNAAF5	Dynein assembly factor 5, axonemal	MULTI-MSMS	220616KMo_Nt_25FA_rep3	rep3	858.763	3	858.429	2572.27	-1.4866	-0.0012762	0.66926	0.00057451	-0.81736	-0.00070165	858.764	81.435	0.91253	81.435	81.098	82.01	-1.4211e-14	380	88	6	0	0	0	3.729e-10	1	34589	51.645	48.679	1	43410000
AALGVAEAVAAPHPAEGAETAEAVELS	27	Acetyl (Protein N-term)	_(Acetyl (Protein N-term))AALGVAEAVAAPHPAEGAETAEAVELS_			1	0	0	Q86Y56;Q86Y56-2	Q86Y56	Q86Y56	DNAAF5	Dynein assembly factor 5, axonemal	MULTI-MSMS	220616KMo_Nt_25FA_rep1	rep1	1287.64	2	1287.14	2572.27	-0.75995	-0.00097816	0.38607	0.00049693	-0.37388	-0.00048124	1287.64	81.808	0.39299	81.808	81.629	82.022	-1.4211e-14	139	39	4	0	0	0	1.8711e-10	1	33806	57.159	51.616	1	1899300
AALGVAEAVAAPHPAEGAETAEAVELS	27	Acetyl (Protein N-term)	_(Acetyl (Protein N-term))AALGVAEAVAAPHPAEGAETAEAVELS_			1	0	0	Q86Y56;Q86Y56-2	Q86Y56	Q86Y56	DNAAF5	Dynein assembly factor 5, axonemal	MULTI-MSMS	220616KMo_Nt_25FA_rep1	rep1	858.763	3	858.429	2572.27	-0.75511	-0.00064821	-0.11552	-9.9169e-05	-0.87064	-0.00074738	858.763	81.815	0.78588	81.815	81.475	82.261	0	382	67	7	0	0	0	4.0264e-10	1	33902	50.827	47.613	1	70085000
AALGVAEAVAAPHPAEGAETAEAVELS	27	Acetyl (Protein N-term)	_(Acetyl (Protein N-term))AALGVAEAVAAPHPAEGAETAEAVELS_			1	0	0	Q86Y56;Q86Y56-2	Q86Y56	Q86Y56	DNAAF5	Dynein assembly factor 5, axonemal	MULTI-MSMS	220616KMo_Nt_25FA_rep2	rep2	1287.64	2	1287.14	2572.27	-0.85608	-0.0011019	0.12378	0.00015932	-0.7323	-0.00094257	1287.64	81.507	0.42144	81.507	81.243	81.664	0	82	38	3	0	0	0	1.0957e-11	2	34334	66.533	60.235	1	1245400
AALGVAEAVAAPHPAEGAETAEAVELS	27	Acetyl (Protein N-term)	_(Acetyl (Protein N-term))AALGVAEAVAAPHPAEGAETAEAVELS_			1	0	0	Q86Y56;Q86Y56-2	Q86Y56	Q86Y56	DNAAF5	Dynein assembly factor 5, axonemal	MULTI-MSMS	220616KMo_Nt_25FA_rep2	rep2	858.763	3	858.429	2572.27	-0.85276	-0.00073203	0.046084	3.956e-05	-0.80668	-0.00069247	858.763	81.459	0.95199	81.459	81.096	82.048	0	417	97	6	0	0	0	3.8786e-10	1	34315	51.234	48.268	1	47594000
AALGVLESDLPSAVTLL	17	Acetyl (Protein N-term)	_(Acetyl (Protein N-term))AALGVLESDLPSAVTLL_			1	0	0	Q8NEJ9;Q8NEJ9-2	Q8NEJ9	Q8NEJ9	NGDN	Neuroguidin	MULTI-MSMS	220616KMo_Nt_25FA_rep3	rep3	856.481	2	855.98	1709.95	-1.2865	-0.0011012	0.41469	0.00035497	-0.87178	-0.00074623	856.482	87.267	0.11248	87.267	87.194	87.306	0	19	8	3	0	0	0	6.4791e-10	1	38023	93.111	81.578	1	10063000
AALGVLESDLPSAVTLL	17	Acetyl (Protein N-term)	_(Acetyl (Protein N-term))AALGVLESDLPSAVTLL_			1	0	0	Q8NEJ9;Q8NEJ9-2	Q8NEJ9	Q8NEJ9	NGDN	Neuroguidin	MULTI-MSMS	220616KMo_Nt_25FA_rep1	rep1	855.979	2	855.98	1709.95	-0.72392	-0.00061966	-0.13122	-0.00011232	-0.85514	-0.00073198	855.98	87.26	0.11037	87.26	87.187	87.298	0	11	4	4	0	0	0	2.5866e-11	1	37319	98.048	65.442	1	17266000
AALGVLESDLPSAVTLL	17	Acetyl (Protein N-term)	_(Acetyl (Protein N-term))AALGVLESDLPSAVTLL_			1	0	0	Q8NEJ9;Q8NEJ9-2	Q8NEJ9	Q8NEJ9	NGDN	Neuroguidin	MULTI-MSMS	220616KMo_Nt_25FA_rep2	rep2	855.98	2	855.98	1709.95	-0.81791	-0.00070011	-0.007309	-6.2564e-06	-0.82522	-0.00070637	856.481	87.261	0.06953	87.261	87.217	87.287	-1.4211e-14	21	7	4	0	0	0	1.2841e-06	1	37719	76.943	58.675	1	9062400
AALTTLF	7	Acetyl (Protein N-term)	_(Acetyl (Protein N-term))AALTTLF_			1	0	0	Q96KP4;Q96KP4-2	Q96KP4	Q96KP4	CNDP2	Cytosolic non-specific dipeptidase	MULTI-SECPEP	220616KMo_Nt_25FA_rep1	rep1	777.906	1	778.435	777.427	-0.75923	-0.00059101	0.40586	0.00031594	-0.35336	-0.00027507	778.435	86.882	0.14943	86.882	86.808	86.957	0	6	2	3	0	0	0	1.3545e-09	1	37058	103.7	103.7	1	20111000
AALVEPLGLE	10	Acetyl (Protein N-term)	_(Acetyl (Protein N-term))AALVEPLGLE_			1	0	0	Q9HAP6;Q9HAP6-2	Q9HAP6	Q9HAP6	LIN7B	Protein lin-7 homolog B	MULTI-MSMS	220616KMo_Nt_25FA_rep1	rep1	527.673	2	527.295	1052.58	-0.80996	-0.00042709	0.48411	0.00025527	-0.32585	-0.00017182	527.295	86.255	0.15067	86.255	86.13	86.281	0	4	2	2	0	0	0	0.0033016	1	36556	41.652	31.665	1	700350
AALVLEDGSVL	11	Acetyl (Protein N-term)	_(Acetyl (Protein N-term))AALVLEDGSVL_			1	0	0	P27708	P27708	P27708	CAD	CAD protein;Glutamine-dependent carbamoyl-phosphate synthase;Aspartate carbamoyltransferase;Dihydroorotase	MULTI-MSMS	220616KMo_Nt_25FA_rep3	rep3	564.773	2	564.811	1127.61	-1.2946	-0.00073118	0.75248	0.00042501	-0.54208	-0.00030617	564.811	86.717	0.37644	86.717	86.492	86.868	0	14	7	3	0	0	0	1.4153e-17	1	37626	122.5	111.28	1	63665000
AALVLEDGSVL	11	Acetyl (Protein N-term)	_(Acetyl (Protein N-term))AALVLEDGSVL_			1	0	0	P27708	P27708	P27708	CAD	CAD protein;Glutamine-dependent carbamoyl-phosphate synthase;Aspartate carbamoyltransferase;Dihydroorotase	MULTI-MSMS	220616KMo_Nt_25FA_rep1	rep1	564.812	2	564.811	1127.61	-0.77701	-0.00043887	0.061047	3.448e-05	-0.71597	-0.00040439	564.811	86.655	0.42723	86.655	86.43	86.858	0	19	8	4	0	0	0	1.3417e-07	2	36869	97.033	82.257	1	96605000
AALYACT	7	Acetyl (Protein N-term)	_(Acetyl (Protein N-term))AALYACT_			1	0	0	Q8TAV0;Q8TAV0-5;Q8TAV0-2;Q8TAV0-4;Q8TAV0-3	Q8TAV0	Q8TAV0	FAM76A	Protein FAM76A	MULTI-MSMS	220616KMo_Nt_25FA_rep3	rep3	811.044	1	811.365	810.358	-1.2813	-0.0010396	1.4506	0.001177	0.16939	0.00013744	811.367	56.547	0.60855	56.547	56.099	56.708	0	77	45	3	0	0	0	0.0078818	1	20724	50.31	46.698	1	1911300
AALYACT	7	Acetyl (Protein N-term)	_(Acetyl (Protein N-term))AALYACT_			1	0	0	Q8TAV0;Q8TAV0-5;Q8TAV0-2;Q8TAV0-4;Q8TAV0-3	Q8TAV0	Q8TAV0	FAM76A	Protein FAM76A	MULTI-MSMS	220616KMo_Nt_25FA_rep2	rep2	811.391	1	811.365	810.358	-0.82165	-0.00066666	0.90383	0.00073333	0.082174	6.6673e-05	811.366	56.529	0.52874	56.529	56.151	56.68	7.1054e-15	84	39	3	0	0	0	0.010168	1	20542	44.803	44.803	1	2093600
AAMAVGGAGGS	11	Acetyl (Protein N-term),Oxidation (M)	_(Acetyl (Protein N-term))AAM(Oxidation (M))AVGGAGGS_	AAM(1)AVGGAGGS	AAM(71)AVGGAGGS	1	1	0	O14744;O14744-5	O14744	O14744	PRMT5	Protein arginine N-methyltransferase 5;Protein arginine N-methyltransferase 5, N-terminally processed	MULTI-MSMS	220616KMo_Nt_25FA_rep3	rep3	454.064	2	453.703	905.391	-1.1889	-0.00053941	0.99706	0.00045237	-0.19184	-8.704e-05	453.703	31.873	1.1345	31.873	31.631	32.766	0	153	93	3	0	0	0	0.0001952	2	6701	70.912	62.972	1	11701000
AAMAVGGAGGS	11	Acetyl (Protein N-term),Oxidation (M)	_(Acetyl (Protein N-term))AAM(Oxidation (M))AVGGAGGS_	AAM(1)AVGGAGGS	AAM(71)AVGGAGGS	1	1	0	O14744;O14744-5	O14744	O14744	PRMT5	Protein arginine N-methyltransferase 5;Protein arginine N-methyltransferase 5, N-terminally processed	MSMS	220616KMo_Nt_25FA_rep1	rep1	453.703	2	453.703	905.391	NaN	NaN	NaN	NaN	NaN	NaN	NaN	31.988	1	31.988	31.488	32.488	0				0	0	0	4.6756e-07	1	6765	70.912	54.759	1
AAMAVGGAGGS	11	Acetyl (Protein N-term),Oxidation (M)	_(Acetyl (Protein N-term))AAM(Oxidation (M))AVGGAGGS_	AAM(1)AVGGAGGS	AAM(71)AVGGAGGS	1	1	0	O14744;O14744-5	O14744	O14744	PRMT5	Protein arginine N-methyltransferase 5;Protein arginine N-methyltransferase 5, N-terminally processed	MULTI-MSMS	220616KMo_Nt_25FA_rep2	rep2	454.064	2	453.703	905.391	-0.80112	-0.00036347	0.60917	0.00027638	-0.19195	-8.7088e-05	453.703	31.866	0.71038	31.866	31.606	32.317	-3.5527e-15	107	46	3	0	0	0	0.0001952	2	6705	70.912	65.603	1	8093100
AANSSGQGFQNKN	13	Acetyl (Protein N-term)	_(Acetyl (Protein N-term))AANSSGQGFQNKN_			1	0	1	Q9NRY2;Q9NRY2-2	Q9NRY2	Q9NRY2	INIP	SOSS complex subunit C	MULTI-MSMS	220616KMo_Nt_25FA_rep1	rep1	682.813	2	682.813	1363.61	-0.60631	-0.00041399	0.35032	0.0002392	-0.25599	-0.00017479	682.813	28.762	0.36	28.762	28.578	28.938	-3.5527e-15	151	50	4	0	0	0	0.0025887	1	5358	42.001	42.001	1	2205000
AANSSGQGFQNKN	13	Acetyl (Protein N-term)	_(Acetyl (Protein N-term))AANSSGQGFQNKN_			1	0	1	Q9NRY2;Q9NRY2-2	Q9NRY2	Q9NRY2	INIP	SOSS complex subunit C	MULTI-MSMS	220616KMo_Nt_25FA_rep2	rep2	682.813	2	682.813	1363.61	-0.80045	-0.00054656	0.37802	0.00025812	-0.42243	-0.00028844	682.813	28.189	0.40328	28.189	27.987	28.39	-3.5527e-15	187	55	5	0	0	0	0.0025247	1	4889	42.336	38.449	1	4687000
AANYSSTSTR	10	Acetyl (Protein N-term)	_(Acetyl (Protein N-term))AANYSSTSTR_			1	0	1	Q9BTV4	Q9BTV4	Q9BTV4	TMEM43	Transmembrane protein 43	MULTI-MSMS	220616KMo_Nt_25FA_rep1	rep1	550.254	2	550.254	1098.49	-0.61969	-0.00034098	0.18125	9.9733e-05	-0.43844	-0.00024125	550.254	29.647	0.41562	29.647	29.406	29.822	0	134	54	4	0	0	0	0.0021373	1	5650	49.418	49.418	1	1619800
AANYSSTSTR	10	Acetyl (Protein N-term)	_(Acetyl (Protein N-term))AANYSSTSTR_			1	0	1	Q9BTV4	Q9BTV4	Q9BTV4	TMEM43	Transmembrane protein 43	MULTI-MSMS	220616KMo_Nt_25FA_rep2	rep2	550.254	2	550.254	1098.49	-0.79965	-0.00044001	0.3581	0.00019705	-0.44155	-0.00024296	550.255	29.063	0.45105	29.063	28.774	29.225	0	153	55	4	0	0	0	0.0032741	1	5204	47.198	47.198	1	2999300
AAPAGGGGSAVSVLAPNG	18	Acetyl (Protein N-term)	_(Acetyl (Protein N-term))AAPAGGGGSAVSVLAPNG_			1	0	0	Q9BZE9;Q9BZE9-2	Q9BZE9	Q9BZE9	ASPSCR1	Tether containing UBX domain for GLUT4	MULTI-MSMS	220616KMo_Nt_25FA_rep3	rep3	747.881	2	747.881	1493.75	-1.1801	-0.00088255	0.6295	0.00047079	-0.55057	-0.00041176	747.881	60.356	0.74151	60.356	60.01	60.751	-7.1054e-15	130	42	4	0	0	0	6.6137e-11	1	23004	96.342	89.809	1	4761800
AAPAGGGGSAVSVLAPNG	18	Acetyl (Protein N-term)	_(Acetyl (Protein N-term))AAPAGGGGSAVSVLAPNG_			1	0	0	Q9BZE9;Q9BZE9-2	Q9BZE9	Q9BZE9	ASPSCR1	Tether containing UBX domain for GLUT4	MULTI-MSMS	220616KMo_Nt_25FA_rep1	rep1	748.382	2	747.881	1493.75	-0.73248	-0.00054781	0.16477	0.00012323	-0.56771	-0.00042458	747.881	60.23	0.72361	60.23	59.873	60.597	7.1054e-15	151	50	4	0	0	0	8.5899e-08	1	22034	83.869	77.015	1	4565800
AAPAGGGGSAVSVLAPNG	18	Acetyl (Protein N-term)	_(Acetyl (Protein N-term))AAPAGGGGSAVSVLAPNG_			1	0	0	Q9BZE9;Q9BZE9-2	Q9BZE9	Q9BZE9	ASPSCR1	Tether containing UBX domain for GLUT4	MULTI-MSMS	220616KMo_Nt_25FA_rep2	rep2	747.881	2	747.881	1493.75	-0.78512	-0.00058718	0.24008	0.00017955	-0.54504	-0.00040763	747.881	60.359	0.7958	60.359	59.951	60.747	7.1054e-15	140	48	4	0	0	0	1.2321e-10	1	22801	94.692	85.005	1	5159500
AAPAGGGGSAVSVLAPNGR	19	Acetyl (Protein N-term)	_(Acetyl (Protein N-term))AAPAGGGGSAVSVLAPNGR_			1	0	1	Q9BZE9;Q9BZE9-2	Q9BZE9	Q9BZE9	ASPSCR1	Tether containing UBX domain for GLUT4	MULTI-MSMS	220616KMo_Nt_25FA_rep3	rep3	825.931	2	825.932	1649.85	-1.237	-0.0010217	0.64213	0.00053036	-0.59492	-0.00049136	825.932	52.544	0.71346	52.544	52.156	52.869	7.1054e-15	134	47	4	0	0	0	9.1558e-17	2	18274	108.17	97.34	1	3326200
AAPAGGGGSAVSVLAPNGR	19	Acetyl (Protein N-term)	_(Acetyl (Protein N-term))AAPAGGGGSAVSVLAPNGR_			1	0	1	Q9BZE9;Q9BZE9-2	Q9BZE9	Q9BZE9	ASPSCR1	Tether containing UBX domain for GLUT4	MULTI-MSMS	220616KMo_Nt_25FA_rep1	rep1	826.433	2	825.932	1649.85	-0.64802	-0.00053522	0.13405	0.00011071	-0.51397	-0.00042451	825.932	53.02	0.68047	53.02	52.621	53.301	0	135	44	4	0	0	0	3.1645e-31	2	17718	132.47	117.6	1	2646000
AAPAGGGGSAVSVLAPNGR	19	Acetyl (Protein N-term)	_(Acetyl (Protein N-term))AAPAGGGGSAVSVLAPNGR_			1	0	1	Q9BZE9;Q9BZE9-2	Q9BZE9	Q9BZE9	ASPSCR1	Tether containing UBX domain for GLUT4	MULTI-MSMS	220616KMo_Nt_25FA_rep2	rep2	826.432	2	825.932	1649.85	-0.74894	-0.00061857	0.066382	5.4827e-05	-0.68255	-0.00056374	825.932	52.659	0.76177	52.659	52.156	52.917	7.1054e-15	156	52	4	0	0	0	3.7561e-64	1	18082	166.6	142.31	1	2692000
AAPAPGLISVFSSSQELGAALAQLVAQ	27	Acetyl (Protein N-term)	_(Acetyl (Protein N-term))AAPAPGLISVFSSSQELGAALAQLVAQ_			1	0	0	O95336	O95336	O95336	PGLS	6-phosphogluconolactonase	MULTI-MSMS	220616KMo_Nt_25FA_rep3	rep3	1320.21	2	1319.71	2637.4	-1.33	-0.0017552	0.36467	0.00048126	-0.96536	-0.001274	1320.21	87.517	0.072548	87.517	87.496	87.569	0	14	4	4	0	0	0	5.9276e-07	1	38167	42.52	31.886	1	2739300
AAPAPGLISVFSSSQELGAALAQLVAQ	27	Acetyl (Protein N-term)	_(Acetyl (Protein N-term))AAPAPGLISVFSSSQELGAALAQLVAQ_			1	0	0	O95336	O95336	O95336	PGLS	6-phosphogluconolactonase	MULTI-MSMS	220616KMo_Nt_25FA_rep1	rep1	1319.71	2	1319.71	2637.4	-0.70786	-0.00093416	-0.48921	-0.00064562	-1.1971	-0.0015798	1320.71	87.52	0.049412	87.52	87.506	87.555	0	11	3	4	0	0	0	7.3394e-07	1	37493	40.941	34.643	1	4025800
AAPAQQTTQPGGGK	14	Acetyl (Protein N-term)	_(Acetyl (Protein N-term))AAPAQQTTQPGGGK_			1	0	1	Q9NXG2	Q9NXG2	Q9NXG2	THUMPD1	THUMP domain-containing protein 1	MULTI-MSMS	220616KMo_Nt_25FA_rep2	rep2	677.341	2	677.341	1352.67	-0.79903	-0.00054122	0.33268	0.00022534	-0.46635	-0.00031588	677.342	25.875	0.41528	25.875	25.675	26.091	0	234	59	5	0	0	0	0.0012234	1	4356	58.676	54.064	1	9781400
AAPCAEDPSLE	11	Acetyl (Protein N-term)	_(Acetyl (Protein N-term))AAPCAEDPSLE_			1	0	0	Q8NBT0-2;Q8NBT0	Q8NBT0-2	Q8NBT0-2	POC1A	POC1 centriolar protein homolog A	MULTI-MSMS	220616KMo_Nt_25FA_rep3	rep3	601.255	2	601.256	1200.5	-1.3263	-0.00079745	1.6629	0.00099985	0.33663	0.0002024	601.256	49.805	0.49019	49.805	49.56	50.05	0	122	35	5	0	0	0	0.00071553	1	16507	51.995	38.001	1	2770300
AAPCAEDPSLE	11	Acetyl (Protein N-term)	_(Acetyl (Protein N-term))AAPCAEDPSLE_			1	0	0	Q8NBT0-2;Q8NBT0	Q8NBT0-2	Q8NBT0-2	POC1A	POC1 centriolar protein homolog A	MULTI-MSMS	220616KMo_Nt_25FA_rep1	rep1	601.256	2	601.256	1200.5	-0.76515	-0.00046005	0.13033	7.8361e-05	-0.63483	-0.00038169	601.256	49.698	0.48932	49.698	49.438	49.928	0	109	40	4	0	0	0	0.0030845	1	15711	41.029	27.034	1	2485700
AAPCAEDPSLE	11	Acetyl (Protein N-term)	_(Acetyl (Protein N-term))AAPCAEDPSLE_			1	0	0	Q8NBT0-2;Q8NBT0	Q8NBT0-2	Q8NBT0-2	POC1A	POC1 centriolar protein homolog A	MULTI-MSMS	220616KMo_Nt_25FA_rep2	rep2	601.256	2	601.256	1200.5	-0.87145	-0.00052396	0.30605	0.00018401	-0.5654	-0.00033995	601.256	49.767	0.49472	49.767	49.537	50.032	-7.1054e-15	115	39	4	0	0	0	0.00067695	1	16347	53.166	39.172	1	2918500
AAPCEGQAFAVGVE	14	Acetyl (Protein N-term)	_(Acetyl (Protein N-term))AAPCEGQAFAVGVE_			1	0	0	Q86WB0;Q86WB0-3	Q86WB0	Q86WB0	ZC3HC1	Nuclear-interacting partner of ALK	MULTI-MSMS	220616KMo_Nt_25FA_rep3	rep3	724.329	2	724.33	1446.64	-1.2182	-0.00088237	0.20927	0.00015158	-1.0089	-0.00073079	724.33	66.877	0.6686	66.877	66.526	67.195	0	179	43	5	0	0	0	1.6069e-05	1	27014	76.619	70.978	1	18237000
AAPCEGQAFAVGVE	14	Acetyl (Protein N-term)	_(Acetyl (Protein N-term))AAPCEGQAFAVGVE_			1	0	0	Q86WB0;Q86WB0-3	Q86WB0	Q86WB0	ZC3HC1	Nuclear-interacting partner of ALK	MULTI-MSMS	220616KMo_Nt_25FA_rep1	rep1	724.329	2	724.33	1446.64	-0.69655	-0.00050453	-0.2859	-0.00020708	-0.98244	-0.00071161	724.33	66.723	0.70453	66.723	66.387	67.092	1.4211e-14	239	58	5	0	0	0	0.00049767	1	25976	61.958	56.418	1	18766000
AAPCEGQAFAVGVE	14	Acetyl (Protein N-term)	_(Acetyl (Protein N-term))AAPCEGQAFAVGVE_			1	0	0	Q86WB0;Q86WB0-3	Q86WB0	Q86WB0	ZC3HC1	Nuclear-interacting partner of ALK	MULTI-MSMS	220616KMo_Nt_25FA_rep2	rep2	724.329	2	724.33	1446.64	-0.81742	-0.00059208	-0.19932	-0.00014437	-1.0167	-0.00073646	724.33	66.856	0.70975	66.856	66.472	67.181	0	191	50	5	0	0	0	0.0001545	1	26803	70.412	65.799	1	23779000
AAPEERDLTQEQTE	14	Acetyl (Protein N-term)	_(Acetyl (Protein N-term))AAPEERDLTQEQTE_			1	0	1	Q96CS3	Q96CS3	Q96CS3	FAF2	FAS-associated factor 2	MSMS	220616KMo_Nt_25FA_rep3	rep3	829.878	2	829.879	1657.74	NaN	NaN	NaN	NaN	NaN	NaN	NaN	44.061	1	44.061	43.561	44.561	0				0	0	0	0.00021861	1	13013	56.783	32.796	1
AAPEERDLTQEQTE	14	Acetyl (Protein N-term)	_(Acetyl (Protein N-term))AAPEERDLTQEQTE_			1	0	1	Q96CS3	Q96CS3	Q96CS3	FAF2	FAS-associated factor 2	MULTI-MSMS	220616KMo_Nt_25FA_rep1	rep1	829.878	2	829.879	1657.74	-0.72436	-0.00060113	-1.4387	-0.0011939	-2.163	-0.001795	829.879	44.23	0.63892	44.23	43.996	44.635	0	176	50	5	0	0	0	0.00056078	1	12544	60.434	53.053	1	8163500
AAPEERDLTQEQTE	14	Acetyl (Protein N-term)	_(Acetyl (Protein N-term))AAPEERDLTQEQTE_			1	0	1	Q96CS3	Q96CS3	Q96CS3	FAF2	FAS-associated factor 2	MULTI-MSMS	220616KMo_Nt_25FA_rep2	rep2	829.878	2	829.879	1657.74	-0.91378	-0.00075833	0.0088313	7.3289e-06	-0.90495	-0.000751	829.879	43.893	0.45665	43.893	43.688	44.144	0	77	29	3	0	0	0	0.0012644	1	12773	47.288	22.433	1	11521000
AAPEGSGLGEDA	12	Acetyl (Protein N-term)	_(Acetyl (Protein N-term))AAPEGSGLGEDA_			1	0	0	Q96G03	Q96G03	Q96G03	PGM2	Phosphoglucomutase-2	MULTI-MSMS	220616KMo_Nt_25FA_rep3	rep3	558.805	2	558.246	1114.48	-1.1713	-0.00065385	0.76929	0.00042945	-0.40198	-0.0002244	558.247	45.294	0.72563	45.294	44.993	45.718	0	74	31	3	0	0	0	0.00091612	2	13901	51.066	47.132	1	19636000
AAPEGSGLGEDA	12	Acetyl (Protein N-term)	_(Acetyl (Protein N-term))AAPEGSGLGEDA_			1	0	0	Q96G03	Q96G03	Q96G03	PGM2	Phosphoglucomutase-2	MULTI-MSMS	220616KMo_Nt_25FA_rep1	rep1	558.246	2	558.246	1114.48	-0.72542	-0.00040496	0.3623	0.00020225	-0.36311	-0.00020271	558.246	45.205	0.65756	45.205	44.872	45.53	0	203	49	5	0	0	0	0.0027715	1	13279	41.575	37.64	1	20009000
AAPGPALCLFDVDGTLTAPRQ	21	Acetyl (Protein N-term)	_(Acetyl (Protein N-term))AAPGPALCLFDVDGTLTAPRQ_			1	0	1	O15305;O15305-2	O15305	O15305	PMM2	Phosphomannomutase 2	MSMS	220616KMo_Nt_25FA_rep1	rep1	1107.01	2	1106.56	2211.1	NaN	NaN	NaN	NaN	NaN	NaN	NaN	85.749	1	85.749	85.249	86.249	0				0	0	0	1.6432e-07	1	36186	65.472	53.679	1
AAPLLHT	7	Acetyl (Protein N-term)	_(Acetyl (Protein N-term))AAPLLHT_			1	0	0	Q9NYV6;Q9NYV6-2;A6NIE6	Q9NYV6	Q9NYV6	RRN3;RRN3P2	RNA polymerase I-specific transcription initiation factor RRN3;Putative RRN3-like protein RRN3P2	MULTI-MSMS	220616KMo_Nt_25FA_rep2	rep2	382.719	2	382.719	763.423	-0.88366	-0.00033819	0.9198	0.00035203	0.036139	1.3831e-05	382.719	50.759	0.40376	50.759	50.573	50.977	0	44	26	2	0	0	0	0.0081421	1	16925	46.351	42.498	1	1159800
AAPPEPGEPEE	11	Acetyl (Protein N-term)	_(Acetyl (Protein N-term))AAPPEPGEPEE_			1	0	0	Q5RI15;Q5RI15-2	Q5RI15	Q5RI15	COX20	Cytochrome c oxidase protein 20 homolog	MULTI-MSMS	220616KMo_Nt_25FA_rep3	rep3	582.755	2	582.756	1163.5	-1.2313	-0.00071753	0.51307	0.000299	-0.71819	-0.00041853	582.757	42.315	0.95927	42.315	41.958	42.917	0	237	73	5	0	0	0	0.00015776	2	11940	72.789	55.825	1	7150100
AAPPEPGEPEE	11	Acetyl (Protein N-term)	_(Acetyl (Protein N-term))AAPPEPGEPEE_			1	0	0	Q5RI15;Q5RI15-2	Q5RI15	Q5RI15	COX20	Cytochrome c oxidase protein 20 homolog	MULTI-MSMS	220616KMo_Nt_25FA_rep2	rep2	582.756	2	582.756	1163.5	-0.88236	-0.0005142	0.32155	0.00018738	-0.56082	-0.00032682	582.757	42.266	1.0647	42.266	41.926	42.991	-7.1054e-15	263	88	4	0	0	0	6.5306e-05	1	11884	80.229	65.563	1	7083700
AAPPGEYFSVGSQVSC	16	Acetyl (Protein N-term)	_(Acetyl (Protein N-term))AAPPGEYFSVGSQVSC_			1	0	0	Q3MHD2;Q3MHD2-2	Q3MHD2	Q3MHD2	LSM12	Protein LSM12 homolog	MULTI-MSMS	220616KMo_Nt_25FA_rep3	rep3	849.377	2	849.377	1696.74	-1.1967	-0.0010164	0.24371	0.000207	-0.95296	-0.00080942	849.378	73.25	2.1651	73.25	72.34	74.505	0	1138	230	6	0	0	0	8.281e-15	5	30546	108.2	104.55	1	48000000
AAPPGEYFSVGSQVSC	16	Acetyl (Protein N-term)	_(Acetyl (Protein N-term))AAPPGEYFSVGSQVSC_			1	0	0	Q3MHD2;Q3MHD2-2	Q3MHD2	Q3MHD2	LSM12	Protein LSM12 homolog	MULTI-MSMS	220616KMo_Nt_25FA_rep1	rep1	849.377	2	849.377	1696.74	-0.72379	-0.00061477	-0.21023	-0.00017857	-0.93402	-0.00079333	849.377	72.69	2.3316	72.69	71.833	74.164	0	1237	259	6	0	0	0	1.3728e-28	4	29186	131.54	127.69	1	33306000
AAPPGEYFSVGSQVSC	16	Acetyl (Protein N-term)	_(Acetyl (Protein N-term))AAPPGEYFSVGSQVSC_			1	0	0	Q3MHD2;Q3MHD2-2	Q3MHD2	Q3MHD2	LSM12	Protein LSM12 homolog	MULTI-MSMS	220616KMo_Nt_25FA_rep2	rep2	849.377	2	849.377	1696.74	-0.75759	-0.00064348	-0.20469	-0.00017386	-0.96228	-0.00081734	849.377	73.249	2.1862	73.249	72.325	74.511	0	1197	234	7	0	0	0	2.7155e-28	5	30109	128.08	124.23	1	47537000
AAPQDVHV	8	Acetyl (Protein N-term)	_(Acetyl (Protein N-term))AAPQDVHV_			1	0	0	Q12981;Q12981-3;Q12981-2;Q12981-1	Q12981	Q12981	BNIP1	Vesicle transport protein SEC20	MULTI-MSMS	220616KMo_Nt_25FA_rep3	rep3	439.722	2	439.722	877.429	-1.2521	-0.00055055	1.0626	0.00046723	-0.18949	-8.3322e-05	439.722	42.639	0.55984	42.639	42.371	42.931	0	91	30	4	0	0	0	5.0329e-08	1	12204	94.163	80.492	1	52559000
AAPQDVHV	8	Acetyl (Protein N-term)	_(Acetyl (Protein N-term))AAPQDVHV_			1	0	0	Q12981;Q12981-3;Q12981-2;Q12981-1	Q12981	Q12981	BNIP1	Vesicle transport protein SEC20	MULTI-MSMS	220616KMo_Nt_25FA_rep1	rep1	439.722	2	439.722	877.429	-0.71813	-0.00031578	0.50658	0.00022276	-0.21155	-9.3023e-05	439.722	43.419	0.52814	43.419	43.14	43.668	0	65	22	4	0	0	0	0.001604	2	11995	57.463	52.683	1	30865000
AAPQDVHV	8	Acetyl (Protein N-term)	_(Acetyl (Protein N-term))AAPQDVHV_			1	0	0	Q12981;Q12981-3;Q12981-2;Q12981-1	Q12981	Q12981	BNIP1	Vesicle transport protein SEC20	MULTI-MSMS	220616KMo_Nt_25FA_rep2	rep2	439.722	2	439.722	877.429	-0.93478	-0.00041104	0.7242	0.00031845	-0.21058	-9.2597e-05	439.722	42.738	0.55569	42.738	42.497	43.053	0	86	27	4	0	0	0	3.1862e-05	2	12235	76.847	67.901	1	40781000
AAPRPPPA	8	Acetyl (Protein N-term)	_(Acetyl (Protein N-term))AAPRPPPA_			1	0	1	Q9UBB4;Q9UBB4-2	Q9UBB4	Q9UBB4	ATXN10	Ataxin-10	MULTI-MSMS	220616KMo_Nt_25FA_rep3	rep3	409.73	2	409.73	817.445	-1.1884	-0.00048693	1.1063	0.00045327	-0.082147	-3.3658e-05	409.73	32.256	1.4387	32.256	31.874	33.312	0	243	128	3	0	0	0	0.0016874	2	6986	57.102	46.965	1	12697000
AAPRPPPA	8	Acetyl (Protein N-term)	_(Acetyl (Protein N-term))AAPRPPPA_			1	0	1	Q9UBB4;Q9UBB4-2	Q9UBB4	Q9UBB4	ATXN10	Ataxin-10	MULTI-MSMS	220616KMo_Nt_25FA_rep1	rep1	409.729	2	409.73	817.445	-0.66225	-0.00027134	0.46418	0.00019019	-0.19806	-8.1153e-05	409.73	33.137	1.7718	33.137	32.448	34.22	0	537	211	4	0	0	0	0.00030344	2	7294	69.432	55.761	1	12268000
AAPRPPPA	8	Acetyl (Protein N-term)	_(Acetyl (Protein N-term))AAPRPPPA_			1	0	1	Q9UBB4;Q9UBB4-2	Q9UBB4	Q9UBB4	ATXN10	Ataxin-10	MULTI-MSMS	220616KMo_Nt_25FA_rep2	rep2	409.729	2	409.73	817.445	-0.80246	-0.00032879	0.68004	0.00027863	-0.12242	-5.0158e-05	409.73	32.413	1.5652	32.413	31.975	33.54	0	290	142	3	0	0	0	0.00058764	1	7104	64.776	53.055	1	7338600
AAPRPSPAISVSVSAPAFYAPQ	22	Acetyl (Protein N-term)	_(Acetyl (Protein N-term))AAPRPSPAISVSVSAPAFYAPQ_			1	0	1	Q15942	Q15942	Q15942	ZYX	Zyxin	MULTI-MSMS	220616KMo_Nt_25FA_rep3	rep3	1114.08	2	1113.58	2225.15	-1.17	-0.0013029	1.1227	0.0012502	-0.047291	-5.2662e-05	1114.08	72.034	0.54595	72.034	71.794	72.34	0	243	57	5	0	0	0	9.3628e-08	2	29987	65.092	46.017	1	4625400
AAPRPSPAISVSVSAPAFYAPQ	22	Acetyl (Protein N-term)	_(Acetyl (Protein N-term))AAPRPSPAISVSVSAPAFYAPQ_			1	0	1	Q15942	Q15942	Q15942	ZYX	Zyxin	MULTI-MSMS	220616KMo_Nt_25FA_rep3	rep3	743.057	3	742.723	2225.15	-1.1704	-0.00086927	0.44637	0.00033153	-0.724	-0.00053773	743.058	72.083	0.76617	72.083	71.709	72.475	0	439	83	7	0	0	0	9.1244e-13	1	29959	85.945	76.661	1	37314000
AAPRPSPAISVSVSAPAFYAPQ	22	Acetyl (Protein N-term)	_(Acetyl (Protein N-term))AAPRPSPAISVSVSAPAFYAPQ_			1	0	1	Q15942	Q15942	Q15942	ZYX	Zyxin	MULTI-MSMS	220616KMo_Nt_25FA_rep1	rep1	1114.08	2	1113.58	2225.15	-0.73796	-0.00082178	0.72943	0.00081228	-0.0085262	-9.4946e-06	1114.08	72.663	0.58458	72.663	72.376	72.96	0	304	64	6	0	0	0	1.0169e-20	2	29249	108.58	96.219	1	5375200
AAPRPSPAISVSVSAPAFYAPQ	22	Acetyl (Protein N-term)	_(Acetyl (Protein N-term))AAPRPSPAISVSVSAPAFYAPQ_			1	0	1	Q15942	Q15942	Q15942	ZYX	Zyxin	MULTI-MSMS	220616KMo_Nt_25FA_rep1	rep1	743.057	3	742.723	2225.15	-0.74031	-0.00054985	0.04789	3.5569e-05	-0.69242	-0.00051428	743.058	72.682	0.76621	72.682	72.29	73.057	0	474	81	8	0	0	0	1.3082e-20	1	29211	107.74	99.032	1	49494000
AAPRPSPAISVSVSAPAFYAPQ	22	Acetyl (Protein N-term)	_(Acetyl (Protein N-term))AAPRPSPAISVSVSAPAFYAPQ_			1	0	1	Q15942	Q15942	Q15942	ZYX	Zyxin	MULTI-MSMS	220616KMo_Nt_25FA_rep2	rep2	1113.58	2	1113.58	2225.15	-0.75241	-0.00083786	0.66541	0.00074099	-0.086998	-9.6879e-05	1114.08	72.056	0.53067	72.056	71.826	72.357	0	263	61	5	0	0	0	6.2879e-08	2	29767	67.93	55.57	1	4121800
AAPRPSPAISVSVSAPAFYAPQ	22	Acetyl (Protein N-term)	_(Acetyl (Protein N-term))AAPRPSPAISVSVSAPAFYAPQ_			1	0	1	Q15942	Q15942	Q15942	ZYX	Zyxin	MULTI-MSMS	220616KMo_Nt_25FA_rep2	rep2	743.057	3	742.723	2225.15	-0.75347	-0.00055962	-0.013461	-9.9977e-06	-0.76693	-0.00056962	743.058	72.058	0.82283	72.058	71.731	72.554	0	470	92	7	0	0	0	6.6188e-15	1	29731	93.73	85.13	1	34278000
AAPSAGSWSTFQH	13	Acetyl (Protein N-term)	_(Acetyl (Protein N-term))AAPSAGSWSTFQH_			1	0	0	P42575	P42575	P42575	CASP2	Caspase-2;Caspase-2 subunit p18;Caspase-2 subunit p13;Caspase-2 subunit p12	MULTI-MSMS	220616KMo_Nt_25FA_rep3	rep3	695.316	2	694.815	1387.62	-1.3835	-0.00096126	0.81197	0.00056417	-0.57151	-0.00039709	694.816	58.875	0.47015	58.875	58.687	59.157	0	44	18	3	0	0	0	1.5564e-12	1	22046	109.42	105.5	1	3486100
AAPSAGSWSTFQH	13	Acetyl (Protein N-term)	_(Acetyl (Protein N-term))AAPSAGSWSTFQH_			1	0	0	P42575	P42575	P42575	CASP2	Caspase-2;Caspase-2 subunit p18;Caspase-2 subunit p13;Caspase-2 subunit p12	MULTI-MSMS	220616KMo_Nt_25FA_rep1	rep1	694.815	2	694.815	1387.62	-0.7618	-0.00052931	0.091085	6.3288e-05	-0.67071	-0.00046602	694.815	59.219	0.45733	59.219	58.915	59.373	0	111	34	4	0	0	0	1.2198e-07	1	21246	86.898	82.447	1	2593200
AAPSAGSWSTFQH	13	Acetyl (Protein N-term)	_(Acetyl (Protein N-term))AAPSAGSWSTFQH_			1	0	0	P42575	P42575	P42575	CASP2	Caspase-2;Caspase-2 subunit p18;Caspase-2 subunit p13;Caspase-2 subunit p12	MULTI-MSMS	220616KMo_Nt_25FA_rep2	rep2	694.815	2	694.815	1387.62	-0.8515	-0.00059164	0.45032	0.00031289	-0.40119	-0.00027875	694.815	58.9	0.46822	58.9	58.708	59.176	-7.1054e-15	49	20	3	0	0	0	2.2414e-24	1	21866	125.75	121.59	1	3085100
AAPSDGF	7	Acetyl (Protein N-term)	_(Acetyl (Protein N-term))AAPSDGF_			1	0	0	Q92979	Q92979	Q92979	EMG1	Ribosomal RNA small subunit methyltransferase NEP1	MULTI-MSMS	220616KMo_Nt_25FA_rep3	rep3	706.304	1	706.304	705.297	-1.3208	-0.00093292	0.82112	0.00057996	-0.49973	-0.00035296	706.305	49.655	0.69664	49.655	49.304	50	-7.1054e-15	115	47	3	0	0	0	1.2052e-11	2	16376	99.228	99.228	1	5193300
AAPSDGF	7	Acetyl (Protein N-term)	_(Acetyl (Protein N-term))AAPSDGF_			1	0	0	Q92979	Q92979	Q92979	EMG1	Ribosomal RNA small subunit methyltransferase NEP1	MULTI-MSMS	220616KMo_Nt_25FA_rep2	rep2	706.304	1	706.304	705.297	-0.86713	-0.00061246	0.39728	0.0002806	-0.46985	-0.00033186	706.304	49.662	0.72692	49.662	49.247	49.974	0	147	58	3	0	0	0	0.000831	2	16208	71.995	71.995	1	6301900
AAPSDGFKP	9	Acetyl (Protein N-term)	_(Acetyl (Protein N-term))AAPSDGFKP_			1	0	1	Q92979	Q92979	Q92979	EMG1	Ribosomal RNA small subunit methyltransferase NEP1	MULTI-MSMS	220616KMo_Nt_25FA_rep2	rep2	466.23	2	466.23	930.445	-0.88048	-0.0004105	0.78305	0.00036508	-0.097425	-4.5423e-05	466.23	44.352	0.49957	44.352	44	44.5	0	60	26	3	0	0	0	0.003678	1	13059	43.124	32.656	1	782550
AAPSMKE	7	Acetyl (Protein N-term),Oxidation (M)	_(Acetyl (Protein N-term))AAPSM(Oxidation (M))KE_	AAPSM(1)KE	AAPSM(54)KE	1	1	1	Q5JTJ3-3	Q5JTJ3-3	Q5JTJ3-3			MULTI-MSMS	220616KMo_Nt_25FA_rep3	rep3	396.184	2	396.184	790.353	-1.1975	-0.00047441	0.92242	0.00036545	-0.27503	-0.00010896	396.184	21.982	0.36443	21.982	21.864	22.228	0	126	53	4	0	0	0	0.0058624	1	3665	53.554	49.701	1	4827400
AAPSMKE	7	Acetyl (Protein N-term),Oxidation (M)	_(Acetyl (Protein N-term))AAPSM(Oxidation (M))KE_	AAPSM(1)KE	AAPSM(40)KE	1	1	1	Q5JTJ3-3	Q5JTJ3-3	Q5JTJ3-3			MULTI-MSMS	220616KMo_Nt_25FA_rep2	rep2	396.184	2	396.184	790.353	-0.79981	-0.00031687	0.49744	0.00019708	-0.30236	-0.00011979	396.184	22.042	0.32364	22.042	21.931	22.255	0	127	46	4	0	0	0	0.010309	1	3592	40.268	40.268	1	4934900
AAPVDLEL	8	Acetyl (Protein N-term)	_(Acetyl (Protein N-term))AAPVDLEL_			1	0	0	O60925	O60925	O60925	PFDN1	Prefoldin subunit 1	MULTI-SECPEP	220616KMo_Nt_25FA_rep3	rep3	870.114	1	869.461	868.454	-1.4979	-0.0013023	0.72957	0.00063433	-0.76831	-0.00066801	869.462	81.355	0.72055	81.355	80.973	81.694	0	254	72	5	0	0	0	8.9749e-11	1	34524	114.54	94.693	1	52768000
AAPVDLEL	8	Acetyl (Protein N-term)	_(Acetyl (Protein N-term))AAPVDLEL_			1	0	0	O60925	O60925	O60925	PFDN1	Prefoldin subunit 1	MULTI-MSMS	220616KMo_Nt_25FA_rep1	rep1	435.234	2	435.234	868.454	-0.77358	-0.00033669	0.58469	0.00025448	-0.18889	-8.2211e-05	435.235	81.272	0.74464	81.272	80.874	81.619	0	196	64	4	0	0	0	0.0033051	1	33589	49.211	39.461	1	27187000
AAPVDLEL	8	Acetyl (Protein N-term)	_(Acetyl (Protein N-term))AAPVDLEL_			1	0	0	O60925	O60925	O60925	PFDN1	Prefoldin subunit 1	MULTI-SECPEP	220616KMo_Nt_25FA_rep1	rep1	869.373	1	869.461	868.454	-0.77187	-0.00067111	0.0082571	7.1793e-06	-0.76361	-0.00066393	869.461	81.263	0.77748	81.263	80.893	81.671	-1.4211e-14	201	68	4	0	0	0	8.9749e-11	1	33510	114.54	96.773	1	41295000
AAPVDLEL	8	Acetyl (Protein N-term)	_(Acetyl (Protein N-term))AAPVDLEL_			1	0	0	O60925	O60925	O60925	PFDN1	Prefoldin subunit 1	MULTI-SECPEP	220616KMo_Nt_25FA_rep2	rep2	870.114	1	869.461	868.454	-0.85472	-0.00074314	0.064995	5.651e-05	-0.78972	-0.00068663	869.461	81.326	0.74709	81.326	80.959	81.707	0	260	75	5	0	0	0	8.9749e-11	1	34267	114.54	96.773	1	55399000
AAPVDLELK	9	Acetyl (Protein N-term)	_(Acetyl (Protein N-term))AAPVDLELK_			1	0	1	O60925	O60925	O60925	PFDN1	Prefoldin subunit 1	MULTI-MSMS	220616KMo_Nt_25FA_rep3	rep3	499.282	2	499.282	996.549	-1.4118	-0.00070488	1.0287	0.00051361	-0.38308	-0.00019127	499.282	58.438	0.34238	58.438	58.345	58.687	0	30	15	3	0	0	0	0.0071733	1	21737	43.083	26.307	1	4787400
AAPVDLELK	9	Acetyl (Protein N-term)	_(Acetyl (Protein N-term))AAPVDLELK_			1	0	1	O60925	O60925	O60925	PFDN1	Prefoldin subunit 1	MULTI-MSMS	220616KMo_Nt_25FA_rep1	rep1	499.281	2	499.282	996.549	-0.76678	-0.00038284	-0.20891	-0.0001043	-0.97568	-0.00048714	499.282	58.876	0.35692	58.876	58.774	59.131	7.1054e-15	59	22	3	0	0	0	0.0089685	1	21100	40.002	23.225	1	3616600
AAPVDLELK	9	Acetyl (Protein N-term)	_(Acetyl (Protein N-term))AAPVDLELK_			1	0	1	O60925	O60925	O60925	PFDN1	Prefoldin subunit 1	MULTI-MSMS	220616KMo_Nt_25FA_rep2	rep2	499.281	2	499.282	996.549	-0.89466	-0.00044669	0.69408	0.00034654	-0.20058	-0.00010014	499.282	58.409	0.26861	58.409	58.38	58.649	0	24	13	2	0	0	0	0.0034825	1	21575	50.04	25.885	1	4543600
AAPVVAPPGVVVS	13	Acetyl (Protein N-term)	_(Acetyl (Protein N-term))AAPVVAPPGVVVS_			1	0	0	Q13144	Q13144	Q13144	EIF2B5	Translation initiation factor eIF-2B subunit epsilon	MULTI-MSMS	220616KMo_Nt_25FA_rep3	rep3	602.85	2	602.85	1203.69	-1.2902	-0.00077782	0.72842	0.00043913	-0.56181	-0.00033869	602.851	67.549	1.3208	67.549	67.119	68.44	0	268	85	4	0	0	0	0.00060037	2	27480	63.673	58.307	1	14362000
AAPVVAPPGVVVS	13	Acetyl (Protein N-term)	_(Acetyl (Protein N-term))AAPVVAPPGVVVS_			1	0	0	Q13144	Q13144	Q13144	EIF2B5	Translation initiation factor eIF-2B subunit epsilon	MULTI-MSMS	220616KMo_Nt_25FA_rep1	rep1	602.85	2	602.85	1203.69	-0.70485	-0.00042492	-0.5614	-0.00033844	-1.2663	-0.00076336	602.85	67.495	1.1704	67.495	67.017	68.187	0	248	75	5	0	0	0	0.0012065	1	26623	49.418	44.453	1	11749000
AAPVVAPPGVVVS	13	Acetyl (Protein N-term)	_(Acetyl (Protein N-term))AAPVVAPPGVVVS_			1	0	0	Q13144	Q13144	Q13144	EIF2B5	Translation initiation factor eIF-2B subunit epsilon	MULTI-MSMS	220616KMo_Nt_25FA_rep2	rep2	602.85	2	602.85	1203.69	-0.70842	-0.00042707	0.062013	3.7385e-05	-0.64641	-0.00038969	602.85	67.543	1.2849	67.543	67.041	68.326	0	252	81	4	0	0	0	0.0012065	2	27478	49.418	42.038	1	11816000
AAQGAAAAVAAGTSGVAGEGEPGPGENAAAEGTAPSPG	38	Acetyl (Protein N-term)	_(Acetyl (Protein N-term))AAQGAAAAVAAGTSGVAGEGEPGPGENAAAEGTAPSPG_			1	0	0	Q9H7Z6;Q9H7Z6-2	Q9H7Z6	Q9H7Z6	KAT8	Histone acetyltransferase KAT8	MULTI-MSMS	220616KMo_Nt_25FA_rep1	rep1	1073.83	3	1073.5	3217.48	-0.69952	-0.00075093	0.44347	0.00047606	-0.25605	-0.00027487	1073.83	66.57	0.53815	66.57	66.268	66.806	0	272	54	6	0	0	0	4.7151e-09	1	25899	48.693	46.317	1	5790200
AAQGEPQVQF	10	Acetyl (Protein N-term)	_(Acetyl (Protein N-term))AAQGEPQVQF_			1	0	0	P62826	P62826	P62826	RAN	GTP-binding nuclear protein Ran	MULTI-MSMS	220616KMo_Nt_25FA_rep3	rep3	558.77	2	558.77	1115.52	-1.337	-0.0007471	0.62019	0.00034654	-0.71686	-0.00040056	558.77	62.022	2.0777	62.022	61.593	63.671	0	397	106	6	0	0	0	2.1568e-23	5	24294	123.98	105.2	1	156860000
AAQGEPQVQF	10	Acetyl (Protein N-term)	_(Acetyl (Protein N-term))AAQGEPQVQF_			1	0	0	P62826	P62826	P62826	RAN	GTP-binding nuclear protein Ran	MULTI-MSMS	220616KMo_Nt_25FA_rep1	rep1	558.77	2	558.77	1115.52	-0.75147	-0.0004199	0.081964	4.5799e-05	-0.6695	-0.0003741	558.77	62.082	1.8332	62.082	61.609	63.442	0	435	101	7	0	0	0	5.4613e-17	3	23076	121.53	102.75	1	129420000
AAQGEPQVQF	10	Acetyl (Protein N-term)	_(Acetyl (Protein N-term))AAQGEPQVQF_			1	0	0	P62826	P62826	P62826	RAN	GTP-binding nuclear protein Ran	MULTI-MSMS	220616KMo_Nt_25FA_rep2	rep2	558.77	2	558.77	1115.52	-0.87174	-0.0004871	0.15284	8.54e-05	-0.7189	-0.0004017	558.77	62.035	1.9745	62.035	61.595	63.57	0	363	101	5	0	0	0	1.5667e-23	5	24085	127.02	110.88	1	135740000
AAQGVGPGPGSAAPPGLEAA	20	Acetyl (Protein N-term)	_(Acetyl (Protein N-term))AAQGVGPGPGSAAPPGLEAA_			1	0	0	Q6NZ67;Q6P582	Q6NZ67	Q6NZ67	MZT2B;MZT2A	Mitotic-spindle organizing protein 2B;Mitotic-spindle organizing protein 2A	MULTI-MSMS	220616KMo_Nt_25FA_rep1	rep1	858.931	2	858.931	1715.85	-0.70066	-0.00060182	0.42187	0.00036236	-0.27879	-0.00023946	858.932	60.896	0.76246	60.896	60.459	61.222	0	273	60	6	0	0	0	5.1799e-52	1	22354	148.78	130.16	1	32011000
AAQIPESDQI	10	Acetyl (Protein N-term)	_(Acetyl (Protein N-term))AAQIPESDQI_			1	0	0	Q9Y5J7	Q9Y5J7	Q9Y5J7	TIMM9	Mitochondrial import inner membrane translocase subunit Tim9	MULTI-MSMS	220616KMo_Nt_25FA_rep3	rep3	557.275	2	557.275	1112.53	-1.3383	-0.0007458	0.83673	0.00046629	-0.50156	-0.00027951	557.275	59.577	0.66637	59.577	59.275	59.942	-7.1054e-15	214	66	4	0	0	0	0.0021205	1	22583	45.68	42.109	1	4689200
AAQIPESDQI	10	Acetyl (Protein N-term)	_(Acetyl (Protein N-term))AAQIPESDQI_			1	0	0	Q9Y5J7	Q9Y5J7	Q9Y5J7	TIMM9	Mitochondrial import inner membrane translocase subunit Tim9	MULTI-MSMS	220616KMo_Nt_25FA_rep1	rep1	557.274	2	557.275	1112.53	-0.75082	-0.00041842	0.25624	0.0001428	-0.49459	-0.00027562	557.275	59.541	0.61298	59.541	59.212	59.825	-7.1054e-15	87	36	4	0	0	0	0.002296	1	21659	45.081	35.867	1	6470000
AAQIPESDQI	10	Acetyl (Protein N-term)	_(Acetyl (Protein N-term))AAQIPESDQI_			1	0	0	Q9Y5J7	Q9Y5J7	Q9Y5J7	TIMM9	Mitochondrial import inner membrane translocase subunit Tim9	MULTI-MSMS	220616KMo_Nt_25FA_rep2	rep2	557.274	2	557.275	1112.53	-0.79122	-0.00044093	0.33554	0.00018699	-0.45568	-0.00025394	557.275	59.542	0.64597	59.542	59.269	59.915	0	209	64	4	0	0	0	0.0010647	1	22387	50.127	37.138	1	4627800
AAQIPESDQIKQF	13	Acetyl (Protein N-term)	_(Acetyl (Protein N-term))AAQIPESDQIKQF_			1	0	1	Q9Y5J7	Q9Y5J7	Q9Y5J7	TIMM9	Mitochondrial import inner membrane translocase subunit Tim9	MULTI-MSMS	220616KMo_Nt_25FA_rep3	rep3	758.885	2	758.886	1515.76	-1.1209	-0.00085063	0.31029	0.00023547	-0.8106	-0.00061515	758.886	61.427	0.81584	61.427	61.066	61.882	0	150	37	6	0	0	0	9.8666e-13	2	23689	109.83	89.526	1	187620000
AAQIPESDQIKQF	13	Acetyl (Protein N-term)	_(Acetyl (Protein N-term))AAQIPESDQIKQF_			1	0	1	Q9Y5J7	Q9Y5J7	Q9Y5J7	TIMM9	Mitochondrial import inner membrane translocase subunit Tim9	MULTI-MSMS	220616KMo_Nt_25FA_rep1	rep1	758.885	2	758.886	1515.76	-0.73282	-0.00055613	-0.054958	-4.1707e-05	-0.78778	-0.00059783	758.886	61.829	0.71828	61.829	61.527	62.245	-7.1054e-15	158	38	6	0	0	0	2.3554e-33	2	23054	139.43	112.92	1	147270000
AAQIPESDQIKQF	13	Acetyl (Protein N-term)	_(Acetyl (Protein N-term))AAQIPESDQIKQF_			1	0	1	Q9Y5J7	Q9Y5J7	Q9Y5J7	TIMM9	Mitochondrial import inner membrane translocase subunit Tim9	MULTI-MSMS	220616KMo_Nt_25FA_rep2	rep2	758.77	2	758.886	1515.76	-0.86633	-0.00065745	0.040377	3.0642e-05	-0.82596	-0.00062681	758.886	61.443	0.62572	61.443	61.106	61.732	0	163	36	6	0	0	0	2.1165e-86	3	23422	187.99	162.61	1	149570000
AAQIPIVATTSTPGIV	16	Acetyl (Protein N-term)	_(Acetyl (Protein N-term))AAQIPIVATTSTPGIV_			1	0	0	Q6PI98;Q6PI98-3;Q6PI98-4	Q6PI98	Q6PI98	INO80C	INO80 complex subunit C	MULTI-MSMS	220616KMo_Nt_25FA_rep3	rep3	790.948	2	790.948	1579.88	-1.437	-0.0011366	0.81058	0.00064113	-0.62638	-0.00049543	790.949	84.518	0.64986	84.518	84.169	84.818	0	297	67	5	0	0	0	0.00094196	1	36187	41.704	32.017	1	12458000
AAQIPIVATTSTPGIV	16	Acetyl (Protein N-term)	_(Acetyl (Protein N-term))AAQIPIVATTSTPGIV_			1	0	0	Q6PI98;Q6PI98-3;Q6PI98-4	Q6PI98	Q6PI98	INO80C	INO80 complex subunit C	MULTI-MSMS	220616KMo_Nt_25FA_rep2	rep2	790.948	2	790.948	1579.88	-0.87411	-0.00069138	0.19595	0.00015499	-0.67817	-0.00053639	790.948	84.488	0.70219	84.488	84.098	84.801	0	313	72	5	0	0	0	0.0004562	1	35850	50.194	40.507	1	13831000
AAQSAPKVVL	10	Acetyl (Protein N-term)	_(Acetyl (Protein N-term))AAQSAPKVVL_			1	0	1	Q9Y3Y2;Q9Y3Y2-4;Q9Y3Y2-3	Q9Y3Y2	Q9Y3Y2	CHTOP	Chromatin target of PRMT1 protein	MULTI-MSMS	220616KMo_Nt_25FA_rep3	rep3	513.303	2	513.303	1024.59	-1.3414	-0.00068855	0.87138	0.00044728	-0.47003	-0.00024127	513.304	51.566	0.63541	51.566	51.245	51.88	-7.1054e-15	226	54	5	0	0	0	3.2686e-43	1	17663	148.69	108.59	1	66836000
AAQSAPKVVL	10	Acetyl (Protein N-term)	_(Acetyl (Protein N-term))AAQSAPKVVL_			1	0	1	Q9Y3Y2;Q9Y3Y2-4;Q9Y3Y2-3	Q9Y3Y2	Q9Y3Y2	CHTOP	Chromatin target of PRMT1 protein	MULTI-MSMS	220616KMo_Nt_25FA_rep1	rep1	513.303	2	513.303	1024.59	-0.67691	-0.00034746	0.32661	0.00016765	-0.3503	-0.00017981	513.303	52.553	0.67999	52.553	52.224	52.904	0	209	53	5	0	0	0	2.9611e-43	1	17448	149.72	118.98	1	53246000
AAQSAPKVVL	10	Acetyl (Protein N-term)	_(Acetyl (Protein N-term))AAQSAPKVVL_			1	0	1	Q9Y3Y2;Q9Y3Y2-4;Q9Y3Y2-3	Q9Y3Y2	Q9Y3Y2	CHTOP	Chromatin target of PRMT1 protein	MULTI-MSMS	220616KMo_Nt_25FA_rep2	rep2	513.303	2	513.303	1024.59	-0.8901	-0.00045689	0.45391	0.00023299	-0.43619	-0.0002239	513.303	51.683	0.80632	51.683	51.327	52.133	0	223	63	5	0	0	0	1.1495e-55	1	17554	160.82	128.87	1	50969000
AAQVAPAAASSLGNPPPPPPSEL	23	Acetyl (Protein N-term)	_(Acetyl (Protein N-term))AAQVAPAAASSLGNPPPPPPSEL_			1	0	0	O14497;O14497-2	O14497	O14497	ARID1A	AT-rich interactive domain-containing protein 1A	MULTI-MSMS	220616KMo_Nt_25FA_rep3	rep3	1091.56	2	1091.06	2180.11	-1.1733	-0.0012801	1.0357	0.0011301	-0.13752	-0.00015004	1091.57	72.026	1.1168	72.026	71.599	72.716	0	307	123	3	0	0	0	7.4096e-07	2	29969	50.563	45.579	1	678370
AAQVAPAAASSLGNPPPPPPSEL	23	Acetyl (Protein N-term)	_(Acetyl (Protein N-term))AAQVAPAAASSLGNPPPPPPSEL_			1	0	0	O14497;O14497-2	O14497	O14497	ARID1A	AT-rich interactive domain-containing protein 1A	MULTI-MSMS	220616KMo_Nt_25FA_rep3	rep3	728.045	3	727.711	2180.11	-1.1801	-0.00085877	0.59855	0.00043557	-0.58154	-0.00042319	728.046	72.06	2.5267	72.06	71.148	73.674	0	1104	259	5	0	0	0	2.2364e-06	3	30036	47.75	44.463	1	9473500
AAQVAPAAASSLGNPPPPPPSEL	23	Acetyl (Protein N-term)	_(Acetyl (Protein N-term))AAQVAPAAASSLGNPPPPPPSEL_			1	0	0	O14497;O14497-2	O14497	O14497	ARID1A	AT-rich interactive domain-containing protein 1A	MULTI-MSMS	220616KMo_Nt_25FA_rep1	rep1	728.045	3	727.711	2180.11	-0.73999	-0.0005385	0.16456	0.00011975	-0.57543	-0.00041875	728.045	71.946	2.6904	71.946	71.2	73.891	0	1084	286	6	0	0	0	4.8148e-07	2	29030	54.225	50.363	1	9129800
AAQVAPAAASSLGNPPPPPPSEL	23	Acetyl (Protein N-term)	_(Acetyl (Protein N-term))AAQVAPAAASSLGNPPPPPPSEL_			1	0	0	O14497;O14497-2	O14497	O14497	ARID1A	AT-rich interactive domain-containing protein 1A	MULTI-MSMS	220616KMo_Nt_25FA_rep2	rep2	1091.56	2	1091.06	2180.11	-0.75196	-0.00082044	0.68497	0.00074734	-0.066994	-7.3094e-05	1091.57	71.992	1.0879	71.992	71.496	72.584	0	274	117	4	0	0	0	1.8504e-07	2	29690	59.898	54.915	1	674160
AAQVAPAAASSLGNPPPPPPSEL	23	Acetyl (Protein N-term)	_(Acetyl (Protein N-term))AAQVAPAAASSLGNPPPPPPSEL_			1	0	0	O14497;O14497-2	O14497	O14497	ARID1A	AT-rich interactive domain-containing protein 1A	MULTI-MSMS	220616KMo_Nt_25FA_rep2	rep2	728.045	3	727.711	2180.11	-0.7517	-0.00054702	0.14954	0.00010882	-0.60216	-0.0004382	728.045	71.956	2.4656	71.956	70.994	73.46	0	1080	253	5	0	0	0	1.2766e-06	3	29764	48.656	45.215	1	8398900
AASAAAAELQASGGP	15	Acetyl (Protein N-term)	_(Acetyl (Protein N-term))AASAAAAELQASGGP_			1	0	0	Q9HCN4	Q9HCN4	Q9HCN4	GPN1	GPN-loop GTPase 1	MULTI-MSMS	220616KMo_Nt_25FA_rep3	rep3	657.32	2	657.32	1312.63	-1.3775	-0.00090545	0.86975	0.00057171	-0.50773	-0.00033374	657.321	68.412	1.5513	68.412	67.566	69.118	-1.4211e-14	385	133	4	0	0	0	2.2711e-34	3	27737	137.98	133.19	1	3066100
AASAAAAELQASGGP	15	Acetyl (Protein N-term)	_(Acetyl (Protein N-term))AASAAAAELQASGGP_			1	0	0	Q9HCN4	Q9HCN4	Q9HCN4	GPN1	GPN-loop GTPase 1	MULTI-MSMS	220616KMo_Nt_25FA_rep1	rep1	657.32	2	657.32	1312.63	-0.76985	-0.00050604	0.34184	0.0002247	-0.42801	-0.00028134	657.32	68.54	1.5308	68.54	67.597	69.128	0	393	144	3	0	0	0	2.145e-19	4	26838	121.83	115.24	1	2543500
AASAAAAELQASGGP	15	Acetyl (Protein N-term)	_(Acetyl (Protein N-term))AASAAAAELQASGGP_			1	0	0	Q9HCN4	Q9HCN4	Q9HCN4	GPN1	GPN-loop GTPase 1	MULTI-MSMS	220616KMo_Nt_25FA_rep2	rep2	657.32	2	657.32	1312.63	-0.73628	-0.00048397	0.26042	0.00017118	-0.47586	-0.00031279	657.32	68.508	1.5385	68.508	67.552	69.091	0	367	134	3	0	0	0	1.3245e-18	3	27836	116.77	111.98	1	2772700
AASAAAASAAAASAASGSPGPGEGSAGGE	29	Acetyl (Protein N-term)	_(Acetyl (Protein N-term))AASAAAASAAAASAASGSPGPGEGSAGGE_			1	0	0	Q13263;Q13263-2	Q13263	Q13263	TRIM28	Transcription intermediary factor 1-beta	MULTI-MSMS	220616KMo_Nt_25FA_rep3	rep3	1151.51	2	1151.01	2300.02	-1.1495	-0.001323	0.44091	0.00050749	-0.70855	-0.00081556	1151.52	61.514	0.66596	61.514	61.186	61.852	0	96	26	5	0	0	0	1.7122e-236	2	23770	264.87	259.79	1	17357000
AASAAAASAAAASAASGSPGPGEGSAGGE	29	Acetyl (Protein N-term)	_(Acetyl (Protein N-term))AASAAAASAAAASAASGSPGPGEGSAGGE_			1	0	0	Q13263;Q13263-2	Q13263	Q13263	TRIM28	Transcription intermediary factor 1-beta	MULTI-MSMS	220616KMo_Nt_25FA_rep3	rep3	767.4	3	767.679	2300.02	-1.1509	-0.0008835	0.22972	0.00017635	-0.92115	-0.00070715	768.014	61.528	0.86585	61.528	61.09	61.956	7.1054e-15	193	37	7	0	0	0	6.7212e-106	3	23635	187.62	183.27	1	239250000
AASAAAASAAAASAASGSPGPGEGSAGGE	29	Acetyl (Protein N-term)	_(Acetyl (Protein N-term))AASAAAASAAAASAASGSPGPGEGSAGGE_			1	0	0	Q13263;Q13263-2	Q13263	Q13263	TRIM28	Transcription intermediary factor 1-beta	MULTI-MSMS	220616KMo_Nt_25FA_rep1	rep1	1151.02	2	1151.01	2300.02	-0.70408	-0.0008104	0.20641	0.00023759	-0.49766	-0.00057282	1151.02	61.336	0.53177	61.336	61.061	61.593	0	117	27	6	0	0	0	7.0053e-62	2	22746	156.17	151.37	1	11970000
AASAAAASAAAASAASGSPGPGEGSAGGE	29	Acetyl (Protein N-term)	_(Acetyl (Protein N-term))AASAAAASAAAASAASGSPGPGEGSAGGE_			1	0	0	Q13263;Q13263-2	Q13263	Q13263	TRIM28	Transcription intermediary factor 1-beta	MULTI-MSMS	220616KMo_Nt_25FA_rep1	rep1	768.013	3	767.679	2300.02	-0.70128	-0.00053836	-0.12	-9.2122e-05	-0.82128	-0.00063048	768.013	61.336	0.73182	61.336	60.938	61.67	-7.1054e-15	228	43	7	0	0	0	1.6926e-89	2	22648	178.35	170.46	1	196620000
AASAAAASAAAASAASGSPGPGEGSAGGE	29	Acetyl (Protein N-term)	_(Acetyl (Protein N-term))AASAAAASAAAASAASGSPGPGEGSAGGE_			1	0	0	Q13263;Q13263-2	Q13263	Q13263	TRIM28	Transcription intermediary factor 1-beta	MULTI-MSMS	220616KMo_Nt_25FA_rep2	rep2	1151.01	2	1151.01	2300.02	-0.86319	-0.00099355	0.24383	0.00028066	-0.61936	-0.00071289	1151.52	61.463	0.51826	61.463	61.168	61.686	7.1054e-15	112	28	5	0	0	0	1.4984e-143	3	23573	210.34	205.53	1	14262000
AASAAAASAAAASAASGSPGPGEGSAGGE	29	Acetyl (Protein N-term)	_(Acetyl (Protein N-term))AASAAAASAAAASAASGSPGPGEGSAGGE_			1	0	0	Q13263;Q13263-2	Q13263	Q13263	TRIM28	Transcription intermediary factor 1-beta	MULTI-MSMS	220616KMo_Nt_25FA_rep2	rep2	767.384	3	767.679	2300.02	-0.86484	-0.00066392	0.0047843	3.6728e-06	-0.86006	-0.00066025	768.013	61.467	0.91388	61.467	61.053	61.966	0	252	47	7	0	0	0	1.6404e-89	2	23480	178.53	169.82	1	207330000
AASAAAASAAAASAASGSPGPGEGSAGGEK	30	Acetyl (Protein N-term)	_(Acetyl (Protein N-term))AASAAAASAAAASAASGSPGPGEGSAGGEK_			1	0	1	Q13263;Q13263-2	Q13263	Q13263	TRIM28	Transcription intermediary factor 1-beta	MULTI-MSMS	220616KMo_Nt_25FA_rep3	rep3	810.378	3	810.377	2428.11	-1.3324	-0.0010797	0.36565	0.00029631	-0.96672	-0.0007834	810.712	50.58	0.26253	50.58	50.532	50.795	0	37	13	4	0	0	0	2.5816e-19	2	17008	88.517	84.165	1	2648900
AASAAAASAAAASAASGSPGPGEGSAGGEK	30	Acetyl (Protein N-term)	_(Acetyl (Protein N-term))AASAAAASAAAASAASGSPGPGEGSAGGEK_			1	0	1	Q13263;Q13263-2	Q13263	Q13263	TRIM28	Transcription intermediary factor 1-beta	MULTI-MSMS	220616KMo_Nt_25FA_rep3	rep3	810.048	3	810.377	2428.11	-1.4021	-0.0011362	0.49389	0.00040023	-0.9082	-0.00073599	810.712	55.203	1.4639	55.203	54.749	56.213	0	395	89	8	0	0	0	8.9487e-125	5	19874	197.1	176.38	1	785540000
AASAAAASAAAASAASGSPGPGEGSAGGEK	30	Acetyl (Protein N-term)	_(Acetyl (Protein N-term))AASAAAASAAAASAASGSPGPGEGSAGGEK_			1	0	1	Q13263;Q13263-2	Q13263	Q13263	TRIM28	Transcription intermediary factor 1-beta	MULTI-MSMS	220616KMo_Nt_25FA_rep3	rep3	1215.56	2	1215.06	2428.11	-1.4017	-0.0017032	0.75074	0.0009122	-0.65096	-0.00079096	1215.56	55.187	0.51705	55.187	54.913	55.43	0	117	27	5	0	0	0	0	2	19924	308.12	289.71	1	13024000
AASAAAASAAAASAASGSPGPGEGSAGGEK	30	Acetyl (Protein N-term)	_(Acetyl (Protein N-term))AASAAAASAAAASAASGSPGPGEGSAGGEK_			1	0	1	Q13263;Q13263-2	Q13263	Q13263	TRIM28	Transcription intermediary factor 1-beta	MULTI-MSMS	220616KMo_Nt_25FA_rep1	rep1	810.377	3	810.377	2428.11	-0.74278	-0.00060193	-0.13158	-0.00010663	-0.87436	-0.00070856	810.377	50.941	0.37479	50.941	50.836	51.211	0	99	29	5	0	0	0	1.0908e-11	1	16460	58.877	55.54	1	1495600
AASAAAASAAAASAASGSPGPGEGSAGGEK	30	Acetyl (Protein N-term)	_(Acetyl (Protein N-term))AASAAAASAAAASAASGSPGPGEGSAGGEK_			1	0	1	Q13263;Q13263-2	Q13263	Q13263	TRIM28	Transcription intermediary factor 1-beta	MULTI-MSMS	220616KMo_Nt_25FA_rep1	rep1	1215.56	2	1215.06	2428.11	-0.80715	-0.00098073	0.24961	0.0003033	-0.55753	-0.00067744	1215.56	55.599	0.56777	55.599	55.296	55.864	0	171	38	6	0	0	0	0	2	19204	338.41	313.45	1	15512000
AASAAAASAAAASAASGSPGPGEGSAGGEK	30	Acetyl (Protein N-term)	_(Acetyl (Protein N-term))AASAAAASAAAASAASGSPGPGEGSAGGEK_			1	0	1	Q13263;Q13263-2	Q13263	Q13263	TRIM28	Transcription intermediary factor 1-beta	MULTI-MSMS	220616KMo_Nt_25FA_rep1	rep1	810.711	3	810.377	2428.11	-0.80391	-0.00065147	0.002636	2.1362e-06	-0.80127	-0.00064933	810.712	55.6	1.0137	55.6	55.158	56.172	0	406	69	8	0	0	0	2.2405e-145	4	19121	220.13	204.15	1	709650000
AASAAAASAAAASAASGSPGPGEGSAGGEK	30	Acetyl (Protein N-term)	_(Acetyl (Protein N-term))AASAAAASAAAASAASGSPGPGEGSAGGEK_			1	0	1	Q13263;Q13263-2	Q13263	Q13263	TRIM28	Transcription intermediary factor 1-beta	MULTI-MSMS	220616KMo_Nt_25FA_rep2	rep2	811.045	3	810.377	2428.11	-0.87866	-0.00071204	-0.16803	-0.00013616	-1.0467	-0.00084821	810.712	50.605	0.24914	50.605	50.513	50.762	0	33	15	3	0	0	0	1.2426e-12	3	16882	61.732	58.493	1	2271300
AASAAAASAAAASAASGSPGPGEGSAGGEK	30	Acetyl (Protein N-term)	_(Acetyl (Protein N-term))AASAAAASAAAASAASGSPGPGEGSAGGEK_			1	0	1	Q13263;Q13263-2	Q13263	Q13263	TRIM28	Transcription intermediary factor 1-beta	MULTI-MSMS	220616KMo_Nt_25FA_rep2	rep2	1215.56	2	1215.06	2428.11	-0.85502	-0.0010389	0.2335	0.00028372	-0.62152	-0.00075518	1215.56	55.196	0.57295	55.196	54.922	55.495	0	122	30	6	0	0	0	2.7753e-293	2	19745	285.5	260.94	1	15533000
AASAAAASAAAASAASGSPGPGEGSAGGEK	30	Acetyl (Protein N-term)	_(Acetyl (Protein N-term))AASAAAASAAAASAASGSPGPGEGSAGGEK_			1	0	1	Q13263;Q13263-2	Q13263	Q13263	TRIM28	Transcription intermediary factor 1-beta	MULTI-MSMS	220616KMo_Nt_25FA_rep2	rep2	810.711	3	810.377	2428.11	-0.85381	-0.00069191	0.059983	4.8609e-05	-0.79383	-0.0006433	810.712	55.21	1.4465	55.21	54.732	56.178	0	346	90	8	0	0	0	3.0811e-91	1	19646	183.64	174	1	789390000
AASALYACT	9	Acetyl (Protein N-term)	_(Acetyl (Protein N-term))AASALYACT_			1	0	0	Q5HYJ3;Q5HYJ3-2;Q5HYJ3-3	Q5HYJ3	Q5HYJ3	FAM76B	Protein FAM76B	MULTI-MSMS	220616KMo_Nt_25FA_rep3	rep3	485.22	2	485.221	968.427	-1.4111	-0.00068471	0.99975	0.0004851	-0.41139	-0.00019961	485.221	58.476	0.33619	58.476	58.351	58.687	-7.1054e-15	24	14	2	0	0	0	5.568e-07	1	21745	94.407	89.76	1	5034000
AASALYACT	9	Acetyl (Protein N-term)	_(Acetyl (Protein N-term))AASALYACT_			1	0	0	Q5HYJ3;Q5HYJ3-2;Q5HYJ3-3	Q5HYJ3	Q5HYJ3	FAM76B	Protein FAM76B	MULTI-MSMS	220616KMo_Nt_25FA_rep1	rep1	485.221	2	485.221	968.427	-0.74031	-0.00035921	0.48342	0.00023457	-0.25689	-0.00012465	485.221	58.43	0.43528	58.43	58.127	58.562	-7.1054e-15	80	34	3	0	0	0	0.0024829	1	20761	47.067	42.711	1	3752100
AASALYACT	9	Acetyl (Protein N-term)	_(Acetyl (Protein N-term))AASALYACT_			1	0	0	Q5HYJ3;Q5HYJ3-2;Q5HYJ3-3	Q5HYJ3	Q5HYJ3	FAM76B	Protein FAM76B	MULTI-SECPEP	220616KMo_Nt_25FA_rep2	rep2	485.722	2	485.221	968.427	-0.89469	-0.00043412	0.68587	0.0003328	-0.20881	-0.00010132	485.221	58.402	0.35585	58.402	58.352	58.708	-7.1054e-15	30	19	2	0	0	0	0.020408	1	21561	42.914	38.558	1	10053000
AASAPPPPDKLEGGGGPAPPPAPPSTG	27	Acetyl (Protein N-term)	_(Acetyl (Protein N-term))AASAPPPPDKLEGGGGPAPPPAPPSTG_			1	0	1	Q9BRQ0	Q9BRQ0	Q9BRQ0	PYGO2	Pygopus homolog 2	MULTI-MSMS	220616KMo_Nt_25FA_rep3	rep3	811.408	3	811.408	2431.2	-1.3368	-0.0010847	0.81127	0.00065827	-0.52552	-0.00042641	811.743	51.087	1.2014	51.087	50.623	51.825	0	307	88	4	0	0	0	3.0845e-10	1	17348	53.266	42.428	1	3826800
AASAPPPPDKLEGGGGPAPPPAPPSTG	27	Acetyl (Protein N-term)	_(Acetyl (Protein N-term))AASAPPPPDKLEGGGGPAPPPAPPSTG_			1	0	1	Q9BRQ0	Q9BRQ0	Q9BRQ0	PYGO2	Pygopus homolog 2	MULTI-MSMS	220616KMo_Nt_25FA_rep1	rep1	811.742	3	811.408	2431.2	-0.72618	-0.00058923	0.14778	0.00011991	-0.57841	-0.00046932	811.742	51.338	1.1886	51.338	50.918	52.107	0	348	106	4	0	0	0	1.8689e-07	1	16708	46.839	36.859	1	3473900
AASAPPPPDKLEGGGGPAPPPAPPSTG	27	Acetyl (Protein N-term)	_(Acetyl (Protein N-term))AASAPPPPDKLEGGGGPAPPPAPPSTG_			1	0	1	Q9BRQ0	Q9BRQ0	Q9BRQ0	PYGO2	Pygopus homolog 2	MULTI-MSMS	220616KMo_Nt_25FA_rep2	rep2	811.742	3	811.408	2431.2	-0.88356	-0.00071693	0.2588	0.00020999	-0.62476	-0.00050694	811.742	51.135	1.1339	51.135	50.665	51.799	0	256	87	3	0	0	0	2.2219e-07	2	17230	46.403	38.691	1	4780800
AASCVLLHTGQ	11	Acetyl (Protein N-term)	_(Acetyl (Protein N-term))AASCVLLHTGQ_			1	0	0	P14550	P14550	P14550	AKR1A1	Alcohol dehydrogenase [NADP(+)]	MULTI-MSMS	220616KMo_Nt_25FA_rep3	rep3	599.797	2	599.798	1197.58	-1.4105	-0.00084603	0.87222	0.00052315	-0.5383	-0.00032287	599.798	55.215	0.60401	55.215	54.913	55.517	0	69	32	3	0	0	0	7.4065e-44	2	19952	157.99	144.22	1	19100000
AASCVLLHTGQ	11	Acetyl (Protein N-term)	_(Acetyl (Protein N-term))AASCVLLHTGQ_			1	0	0	P14550	P14550	P14550	AKR1A1	Alcohol dehydrogenase [NADP(+)]	MULTI-MSMS	220616KMo_Nt_25FA_rep1	rep1	599.797	2	599.798	1197.58	-0.86847	-0.0005209	0.063369	3.8009e-05	-0.8051	-0.0004829	599.798	55.779	0.56853	55.779	55.488	56.057	0	96	27	5	0	0	0	7.1354e-167	2	19335	240.47	216.52	1	18232000
AASCVLLHTGQ	11	Acetyl (Protein N-term)	_(Acetyl (Protein N-term))AASCVLLHTGQ_			1	0	0	P14550	P14550	P14550	AKR1A1	Alcohol dehydrogenase [NADP(+)]	MULTI-MSMS	220616KMo_Nt_25FA_rep2	rep2	599.798	2	599.798	1197.58	-0.8867	-0.00053184	0.32551	0.00019524	-0.5612	-0.0003366	599.798	55.278	0.55344	55.278	54.942	55.495	0	67	28	3	0	0	0	7.4065e-44	2	19786	157.99	144.22	1	18112000
AASEAAVVSSPSL	13	Acetyl (Protein N-term)	_(Acetyl (Protein N-term))AASEAAVVSSPSL_			1	0	0	Q8WWH5	Q8WWH5	Q8WWH5	TRUB1	Probable tRNA pseudouridine synthase 1	MULTI-MSMS	220616KMo_Nt_25FA_rep3	rep3	615.814	2	615.814	1229.61	-1.4116	-0.00086928	0.45847	0.00028233	-0.95312	-0.00058694	615.815	62.672	1.1911	62.672	62.286	63.478	-7.1054e-15	174	65	5	0	0	0	1.361e-123	2	24535	215.88	190.99	1	29311000
AASEAAVVSSPSL	13	Acetyl (Protein N-term)	_(Acetyl (Protein N-term))AASEAAVVSSPSL_			1	0	0	Q8WWH5	Q8WWH5	Q8WWH5	TRUB1	Probable tRNA pseudouridine synthase 1	MULTI-MSMS	220616KMo_Nt_25FA_rep1	rep1	615.814	2	615.814	1229.61	-0.77165	-0.00047519	0.18592	0.00011449	-0.58572	-0.0003607	615.814	62.616	0.6556	62.616	62.28	62.936	0	157	36	5	0	0	0	1.4814e-70	2	23573	176.6	168.96	1	16908000
AASEAAVVSSPSL	13	Acetyl (Protein N-term)	_(Acetyl (Protein N-term))AASEAAVVSSPSL_			1	0	0	Q8WWH5	Q8WWH5	Q8WWH5	TRUB1	Probable tRNA pseudouridine synthase 1	MULTI-MSMS	220616KMo_Nt_25FA_rep2	rep2	615.814	2	615.814	1229.61	-0.85883	-0.00052888	0.10109	6.2252e-05	-0.75774	-0.00046663	615.814	62.676	1.0172	62.676	62.289	63.306	-7.1054e-15	168	55	5	0	0	0	1.6809e-86	2	24327	189.7	177.85	1	25191000
AASEVAGVVANAPSPPESSSLCAS	24	Acetyl (Protein N-term)	_(Acetyl (Protein N-term))AASEVAGVVANAPSPPESSSLCAS_			1	0	0	Q8ND24;Q8ND24-2	Q8ND24	Q8ND24	RNF214	RING finger protein 214	MULTI-MSMS	220616KMo_Nt_25FA_rep3	rep3	767.696	3	767.362	2299.06	-1.2314	-0.00094494	0.54674	0.00041955	-0.68467	-0.00052539	767.697	74.005	1.7315	74.005	72.648	74.38	0	766	183	6	0	0	0	5.5579e-15	4	30766	89.668	83.958	1	7771700
AASEVAGVVANAPSPPESSSLCAS	24	Acetyl (Protein N-term)	_(Acetyl (Protein N-term))AASEVAGVVANAPSPPESSSLCAS_			1	0	0	Q8ND24;Q8ND24-2	Q8ND24	Q8ND24	RNF214	RING finger protein 214	MULTI-MSMS	220616KMo_Nt_25FA_rep1	rep1	767.696	3	767.362	2299.06	-0.68666	-0.00052692	-0.024957	-1.9151e-05	-0.71162	-0.00054607	767.696	73.825	1.9657	73.825	72.242	74.207	0	870	221	6	0	0	0	4.7166e-15	3	29725	90.968	87.327	1	6421700
AASEVAGVVANAPSPPESSSLCAS	24	Acetyl (Protein N-term)	_(Acetyl (Protein N-term))AASEVAGVVANAPSPPESSSLCAS_			1	0	0	Q8ND24;Q8ND24-2	Q8ND24	Q8ND24	RNF214	RING finger protein 214	MULTI-MSMS	220616KMo_Nt_25FA_rep2	rep2	767.696	3	767.362	2299.06	-0.78751	-0.00060431	0.077699	5.9623e-05	-0.70982	-0.00054469	767.696	74.05	1.7924	74.05	72.591	74.383	0	736	192	6	0	0	0	3.6862e-11	4	30529	83.063	73.899	1	8224500
AASGAVEPGPPGAAVAPSPAPAPPPAPDHLF	31	Acetyl (Protein N-term)	_(Acetyl (Protein N-term))AASGAVEPGPPGAAVAPSPAPAPPPAPDHLF_			1	0	0	O75312	O75312	O75312	ZPR1	Zinc finger protein ZPR1	MULTI-MSMS	220616KMo_Nt_25FA_rep3	rep3	952.817	3	952.484	2854.43	-1.2645	-0.0012044	0.55946	0.00053288	-0.705	-0.0006715	952.818	74.756	0.83068	74.756	74.294	75.125	0	218	62	5	0	0	0	3.117e-30	1	31194	109.97	106.81	1	12170000
AASGAVEPGPPGAAVAPSPAPAPPPAPDHLF	31	Acetyl (Protein N-term)	_(Acetyl (Protein N-term))AASGAVEPGPPGAAVAPSPAPAPPPAPDHLF_			1	0	0	O75312	O75312	O75312	ZPR1	Zinc finger protein ZPR1	MSMS	220616KMo_Nt_25FA_rep3	rep3	952.483	3	952.484	2854.43	NaN	NaN	NaN	NaN	NaN	NaN	NaN	74.412	1	74.412	73.912	74.912	0				0	0	0	5.6636e-11	1	31003	54.141	47.846	1
AASGAVEPGPPGAAVAPSPAPAPPPAPDHLF	31	Acetyl (Protein N-term)	_(Acetyl (Protein N-term))AASGAVEPGPPGAAVAPSPAPAPPPAPDHLF_			1	0	0	O75312	O75312	O75312	ZPR1	Zinc finger protein ZPR1	MULTI-MSMS	220616KMo_Nt_25FA_rep1	rep1	714.924	4	714.615	2854.43	-0.67869	-0.000485	0.14369	0.00010268	-0.535	-0.00038232	714.865	75.146	0.81319	75.146	74.842	75.655	0	105	42	4	0	0	0	5.1993e-08	1	30382	47.507	45.099	1	5210000
AASGAVEPGPPGAAVAPSPAPAPPPAPDHLF	31	Acetyl (Protein N-term)	_(Acetyl (Protein N-term))AASGAVEPGPPGAAVAPSPAPAPPPAPDHLF_			1	0	0	O75312	O75312	O75312	ZPR1	Zinc finger protein ZPR1	MULTI-MSMS	220616KMo_Nt_25FA_rep1	rep1	952.817	3	952.484	2854.43	-0.6848	-0.00065226	0.089507	8.5254e-05	-0.59529	-0.00056701	952.818	75.142	1.1513	75.142	74.781	75.932	0	350	78	6	0	0	0	6.6221e-46	2	30396	125.82	120.45	1	26341000
AASGAVEPGPPGAAVAPSPAPAPPPAPDHLF	31	Acetyl (Protein N-term)	_(Acetyl (Protein N-term))AASGAVEPGPPGAAVAPSPAPAPPPAPDHLF_			1	0	0	O75312	O75312	O75312	ZPR1	Zinc finger protein ZPR1	MULTI-MSMS	220616KMo_Nt_25FA_rep2	rep2	952.817	3	952.484	2854.43	-0.83833	-0.00079849	0.098009	9.3352e-05	-0.74032	-0.00070514	952.818	74.749	0.88902	74.749	74.228	75.117	-1.4211e-14	274	75	5	0	0	0	4.9615e-29	2	30935	101.59	99.017	1	13392000
AASGAVEPGPPGAAVAPSPAPAPPPAPDHLF	31	Acetyl (Protein N-term)	_(Acetyl (Protein N-term))AASGAVEPGPPGAAVAPSPAPAPPPAPDHLF_			1	0	0	O75312	O75312	O75312	ZPR1	Zinc finger protein ZPR1	MSMS	220616KMo_Nt_25FA_rep2	rep2	952.484	3	952.484	2854.43	NaN	NaN	NaN	NaN	NaN	NaN	NaN	75.118	1	75.118	74.618	75.618	0				0	0	0	8.394e-11	1	31189	51.22	48.571	1
AASGESGTSGGGGSTEEAFMTFYSEV	26	Acetyl (Protein N-term),Oxidation (M)	_(Acetyl (Protein N-term))AASGESGTSGGGGSTEEAFM(Oxidation (M))TFYSEV_	AASGESGTSGGGGSTEEAFM(1)TFYSEV	AASGESGTSGGGGSTEEAFM(45)TFYSEV	1	1	0	O75937	O75937	O75937	DNAJC8	DnaJ homolog subfamily C member 8	MULTI-MSMS	220616KMo_Nt_25FA_rep2	rep2	860.021	3	858.687	2573.04	-0.87979	-0.00075547	-0.24376	-0.00020931	-1.1236	-0.00096478	859.021	85.897	0.30024	85.897	85.691	85.991	1.4211e-14	21	5	5	0	0	0	4.5115e-07	2	36706	44.863	41.592	1	28414000
AASGESGTSGGGGSTEEAFMTFYSEV	26	Acetyl (Protein N-term)	_(Acetyl (Protein N-term))AASGESGTSGGGGSTEEAFMTFYSEV_			1	0	0	O75937	O75937	O75937	DNAJC8	DnaJ homolog subfamily C member 8	MULTI-MSMS	220616KMo_Nt_25FA_rep2	rep2	853.689	3	853.355	2557.04	-0.90416	-0.00077157	-0.1737	-0.00014823	-1.0779	-0.0009198	853.69	86.265	0.53693	86.265	86.14	86.677	0	29	10	6	0	0	0	5.4458e-08	1	37019	48.597	47.93	1	18519000
AASGLDHL	8	Acetyl (Protein N-term)	_(Acetyl (Protein N-term))AASGLDHL_			1	0	0	Q03188;Q03188-2	Q03188	Q03188	CENPC	Centromere protein C	MULTI-MSMS	220616KMo_Nt_25FA_rep3	rep3	413.209	2	413.209	824.403	-1.2977	-0.00053623	1.1855	0.00048985	-0.11224	-4.638e-05	413.209	51.953	0.36561	51.953	51.85	52.215	0	51	20	3	0	0	0	0.0036007	1	17844	48.174	32.067	1	898300
AASGLDHL	8	Acetyl (Protein N-term)	_(Acetyl (Protein N-term))AASGLDHL_			1	0	0	Q03188;Q03188-2	Q03188	Q03188	CENPC	Centromere protein C	MULTI-MSMS	220616KMo_Nt_25FA_rep2	rep2	413.209	2	413.209	824.403	-0.84543	-0.00034934	0.76401	0.0003157	-0.08142	-3.3644e-05	413.209	52.102	0.37823	52.102	51.91	52.288	0	60	26	3	0	0	0	0.0051031	1	17742	43	32.694	1	1114300
AASLVGK	7	Acetyl (Protein N-term)	_(Acetyl (Protein N-term))AASLVGK_			1	0	1	Q9BY32;Q9BY32-3	Q9BY32	Q9BY32	ITPA	Inosine triphosphate pyrophosphatase	MULTI-MSMS	220616KMo_Nt_25FA_rep1	rep1	344.205	2	344.205	686.396	-0.6233	-0.00021454	0.54465	0.00018747	-0.078651	-2.7072e-05	344.206	40.115	0.61317	40.115	39.829	40.442	0	147	64	3	0	0	0	0.02062	1	10451	40.103	40.103	1	4126300
AASLVGK	7	Acetyl (Protein N-term)	_(Acetyl (Protein N-term))AASLVGK_			1	0	1	Q9BY32;Q9BY32-3	Q9BY32	Q9BY32	ITPA	Inosine triphosphate pyrophosphatase	MULTI-SECPEP	220616KMo_Nt_25FA_rep2	rep2	687.265	1	687.404	686.396	-0.72342	-0.00049728	0.1988	0.00013665	-0.52462	-0.00036062	687.404	39.368	0.76686	39.368	39.027	39.794	0	154	58	4	0	0	0	7.8859e-23	1	10370	134.44	134.44	1	53183000
AASQAVEEMRS	11	Acetyl (Protein N-term),Oxidation (M)	_(Acetyl (Protein N-term))AASQAVEEM(Oxidation (M))RS_	AASQAVEEM(1)RS	AASQAVEEM(100)RS	1	1	1	O15160;O15160-2	O15160	O15160	POLR1C	DNA-directed RNA polymerases I and III subunit RPAC1	MULTI-MSMS	220616KMo_Nt_25FA_rep3	rep3	618.78	2	618.78	1235.55	-1.1869	-0.00073441	1.0453	0.0006468	-0.14159	-8.7616e-05	618.78	31.996	0.25027	31.996	31.863	32.113	0	39	17	3	0	0	0	1.2624e-10	1	6667	102.06	94.841	1	3094800
AASQAVEEMRS	11	Acetyl (Protein N-term),Oxidation (M)	_(Acetyl (Protein N-term))AASQAVEEM(Oxidation (M))RS_	AASQAVEEM(1)RS	AASQAVEEM(110)RS	1	1	1	O15160;O15160-2	O15160	O15160	POLR1C	DNA-directed RNA polymerases I and III subunit RPAC1	MULTI-MSMS	220616KMo_Nt_25FA_rep3	rep3	618.78	2	618.78	1235.55	-1.1867	-0.0007343	0.69669	0.0004311	-0.48999	-0.0003032	618.78	32.222	0.3131	32.222	32.088	32.401	0	27	12	3	0	0	0	5.3377e-16	1	6912	111.06	98.831	1	2959000
AASQAVEEMRS	11	Acetyl (Protein N-term),Oxidation (M)	_(Acetyl (Protein N-term))AASQAVEEM(Oxidation (M))RS_	AASQAVEEM(1)RS	AASQAVEEM(73)RS	1	1	1	O15160;O15160-2	O15160	O15160	POLR1C	DNA-directed RNA polymerases I and III subunit RPAC1	MULTI-MSMS	220616KMo_Nt_25FA_rep1	rep1	618.78	2	618.78	1235.55	-0.65391	-0.00040462	0.20492	0.0001268	-0.44899	-0.00027783	618.78	32.718	0.28169	32.718	32.525	32.806	0	103	32	4	0	0	0	0.0001582	1	7173	72.643	67.678	1	1789200
AASQAVEEMRS	11	Acetyl (Protein N-term),Oxidation (M)	_(Acetyl (Protein N-term))AASQAVEEM(Oxidation (M))RS_	AASQAVEEM(1)RS	AASQAVEEM(120)RS	1	1	1	O15160;O15160-2	O15160	O15160	POLR1C	DNA-directed RNA polymerases I and III subunit RPAC1	MULTI-MSMS	220616KMo_Nt_25FA_rep1	rep1	618.78	2	618.78	1235.55	-0.65665	-0.00040632	0.11284	6.9822e-05	-0.54381	-0.0003365	618.78	32.945	0.32068	32.945	32.799	33.12	-7.1054e-15	127	41	4	0	0	0	2.3212e-16	1	7295	117.7	100.46	1	2149800
AASQAVEEMRS	11	Acetyl (Protein N-term),Oxidation (M)	_(Acetyl (Protein N-term))AASQAVEEM(Oxidation (M))RS_	AASQAVEEM(1)RS	AASQAVEEM(99)RS	1	1	1	O15160;O15160-2	O15160	O15160	POLR1C	DNA-directed RNA polymerases I and III subunit RPAC1	MULTI-MSMS	220616KMo_Nt_25FA_rep2	rep2	618.78	2	618.78	1235.55	-0.80125	-0.00049579	0.38074	0.00023559	-0.42051	-0.0002602	618.78	32.385	0.56686	32.385	31.988	32.555	0	36	21	2	0	0	0	1.7272e-10	3	6766	98.943	89.729	1	2621600
AASQAVEEMRS	11	Acetyl (Protein N-term)	_(Acetyl (Protein N-term))AASQAVEEMRS_			1	0	1	O15160;O15160-2	O15160	O15160	POLR1C	DNA-directed RNA polymerases I and III subunit RPAC1	MULTI-MSMS	220616KMo_Nt_25FA_rep3	rep3	610.782	2	610.782	1219.55	-1.2568	-0.00076762	0.54491	0.00033282	-0.71188	-0.00043481	610.783	47.659	0.61601	47.659	47.381	47.997	0	182	54	5	0	0	0	0.00036334	1	15423	63.426	57.505	1	9464500
AASQAVEEMRS	11	Acetyl (Protein N-term)	_(Acetyl (Protein N-term))AASQAVEEMRS_			1	0	1	O15160;O15160-2	O15160	O15160	POLR1C	DNA-directed RNA polymerases I and III subunit RPAC1	MULTI-MSMS	220616KMo_Nt_25FA_rep1	rep1	610.782	2	610.782	1219.55	-0.7287	-0.00044508	-0.0095513	-5.8337e-06	-0.73825	-0.00045091	610.783	48.363	0.49504	48.363	48.056	48.551	-7.1054e-15	172	49	5	0	0	0	0.00077602	2	14937	50.284	44.696	1	8546800
AASQAVEEMRS	11	Acetyl (Protein N-term)	_(Acetyl (Protein N-term))AASQAVEEMRS_			1	0	1	O15160;O15160-2	O15160	O15160	POLR1C	DNA-directed RNA polymerases I and III subunit RPAC1	MULTI-MSMS	220616KMo_Nt_25FA_rep2	rep2	610.782	2	610.782	1219.55	-0.81646	-0.00049868	0.139	8.4901e-05	-0.67745	-0.00041378	610.783	47.667	0.5241	47.667	47.435	47.959	7.1054e-15	174	50	5	0	0	0	0.0008547	1	15329	48.998	41.058	1	10647000
AASQVLGE	8	Acetyl (Protein N-term)	_(Acetyl (Protein N-term))AASQVLGE_			1	0	0	Q9Y5Z9;Q9Y5Z9-2	Q9Y5Z9	Q9Y5Z9	UBIAD1	UbiA prenyltransferase domain-containing protein 1	MULTI-MSMS	220616KMo_Nt_25FA_rep1	rep1	408.708	2	408.709	815.402	-0.75001	-0.00030653	0.61537	0.00025151	-0.13464	-5.5029e-05	408.709	50.804	0.45416	50.804	50.744	51.198	-7.1054e-15	58	35	2	0	0	0	0.0051031	1	16443	43	25.233	1	1175000
AASSSSSSAGGVSGSSVTGSGFSVSDLAPP	30	Acetyl (Protein N-term)	_(Acetyl (Protein N-term))AASSSSSSAGGVSGSSVTGSGFSVSDLAPP_			1	0	0	Q96DE5	Q96DE5	Q96DE5	ANAPC16	Anaphase-promoting complex subunit 16	MULTI-MSMS	220616KMo_Nt_25FA_rep3	rep3	881.74	3	881.407	2641.2	-1.3153	-0.0011593	0.49819	0.0004391	-0.81711	-0.0007202	881.742	78.835	1.0161	78.835	78.433	79.449	0	510	100	7	0	0	0	2.3035e-15	1	33439	80.786	80.786	1	25679000
AASSSSSSAGGVSGSSVTGSGFSVSDLAPP	30	Acetyl (Protein N-term)	_(Acetyl (Protein N-term))AASSSSSSAGGVSGSSVTGSGFSVSDLAPP_			1	0	0	Q96DE5	Q96DE5	Q96DE5	ANAPC16	Anaphase-promoting complex subunit 16	MULTI-MSMS	220616KMo_Nt_25FA_rep1	rep1	881.74	3	881.407	2641.2	-0.82822	-0.00073	0.10564	9.3108e-05	-0.72258	-0.00063689	881.741	78.71	0.82233	78.71	78.283	79.105	0	338	77	5	0	0	0	1.2203e-12	1	32315	64.152	61.186	1	20689000
AASSSSSSAGGVSGSSVTGSGFSVSDLAPP	30	Acetyl (Protein N-term)	_(Acetyl (Protein N-term))AASSSSSSAGGVSGSSVTGSGFSVSDLAPP_			1	0	0	Q96DE5	Q96DE5	Q96DE5	ANAPC16	Anaphase-promoting complex subunit 16	MULTI-MSMS	220616KMo_Nt_25FA_rep2	rep2	881.741	3	881.407	2641.2	-0.95111	-0.00083832	0.18026	0.00015888	-0.77085	-0.00067943	881.741	78.786	1.0802	78.786	78.381	79.461	0	466	107	7	0	0	0	3.3706e-11	1	33163	54.521	51.059	1	23865000
AASSSSSSAGGVSGSSVTGSGFSVSDLAPPR	31	Acetyl (Protein N-term)	_(Acetyl (Protein N-term))AASSSSSSAGGVSGSSVTGSGFSVSDLAPPR_			1	0	1	Q96DE5	Q96DE5	Q96DE5	ANAPC16	Anaphase-promoting complex subunit 16	MULTI-MSMS	220616KMo_Nt_25FA_rep1	rep1	933.774	3	933.441	2797.3	-0.7023	-0.00065556	0.18983	0.00017719	-0.51248	-0.00047837	933.775	67.321	0.6456	67.321	66.928	67.573	-1.4211e-14	159	40	5	0	0	0	1.0482e-09	1	26339	49.101	46.058	1	1810800
AASSSSSSAGGVSGSSVTGSGFSVSDLAPPR	31	Acetyl (Protein N-term)	_(Acetyl (Protein N-term))AASSSSSSAGGVSGSSVTGSGFSVSDLAPPR_			1	0	1	Q96DE5	Q96DE5	Q96DE5	ANAPC16	Anaphase-promoting complex subunit 16	MULTI-MSMS	220616KMo_Nt_25FA_rep2	rep2	933.773	3	933.441	2797.3	-0.799	-0.00074582	0.10049	9.3799e-05	-0.69851	-0.00065202	933.775	66.988	0.6567	66.988	66.66	67.317	0	117	39	4	0	0	0	6.1484e-12	1	26854	55.783	52.255	1	1925500
AATAAAVVAEEDTEL	15	Acetyl (Protein N-term)	_(Acetyl (Protein N-term))AATAAAVVAEEDTEL_			1	0	0	O95684;O95684-2;Q8N103-3	O95684	O95684	FGFR1OP	FGFR1 oncogene partner	MULTI-MSMS	220616KMo_Nt_25FA_rep3	rep3	751.864	2	751.865	1501.71	-1.4308	-0.0010758	0.60853	0.00045753	-0.82229	-0.00061825	751.865	84.314	0.57782	84.314	84.064	84.642	0	257	55	6	0	0	0	6.2183e-35	1	36112	144.79	128.12	1	25634000
AATAAAVVAEEDTEL	15	Acetyl (Protein N-term)	_(Acetyl (Protein N-term))AATAAAVVAEEDTEL_			1	0	0	O95684;O95684-2;Q8N103-3	O95684	O95684	FGFR1OP	FGFR1 oncogene partner	MULTI-MSMS	220616KMo_Nt_25FA_rep1	rep1	751.864	2	751.865	1501.71	-0.69993	-0.00052626	-0.10519	-7.9092e-05	-0.80513	-0.00060535	751.865	84.246	0.79912	84.246	83.973	84.772	0	170	50	6	0	0	0	6.6964e-26	1	35314	131.22	117.87	1	30824000
AATAAAVVAEEDTEL	15	Acetyl (Protein N-term)	_(Acetyl (Protein N-term))AATAAAVVAEEDTEL_			1	0	0	O95684;O95684-2;Q8N103-3	O95684	O95684	FGFR1OP	FGFR1 oncogene partner	MULTI-MSMS	220616KMo_Nt_25FA_rep2	rep2	751.864	2	751.865	1501.71	-0.89522	-0.00067309	0.14104	0.00010604	-0.75419	-0.00056705	751.865	84.291	0.6338	84.291	84	84.634	0	296	62	6	0	0	0	9.4712e-26	2	35800	129.63	112.95	1	25589000
AATAAEAVASGSGEPREEAGALGPAWDESQL	31	Acetyl (Protein N-term)	_(Acetyl (Protein N-term))AATAAEAVASGSGEPREEAGALGPAWDESQL_			1	0	1	Q9NWT6	Q9NWT6	Q9NWT6	HIF1AN	Hypoxia-inducible factor 1-alpha inhibitor	MULTI-MSMS	220616KMo_Nt_25FA_rep3	rep3	1014.48	3	1014.14	3039.41	-1.2654	-0.0012833	0.70119	0.00071111	-0.5642	-0.00057218	1014.48	79.867	0.69237	79.867	79.504	80.196	0	461	87	7	0	0	0	1.7165e-23	1	33850	93.236	90.741	1	6276700
AATAAEAVASGSGEPREEAGALGPAWDESQL	31	Acetyl (Protein N-term)	_(Acetyl (Protein N-term))AATAAEAVASGSGEPREEAGALGPAWDESQL_			1	0	1	Q9NWT6	Q9NWT6	Q9NWT6	HIF1AN	Hypoxia-inducible factor 1-alpha inhibitor	MULTI-MSMS	220616KMo_Nt_25FA_rep1	rep1	1014.48	3	1014.14	3039.41	-0.82332	-0.00083497	0.79604	0.0008073	-0.027279	-2.7665e-05	1014.48	80.13	0.61831	80.13	79.877	80.495	0	303	61	6	0	0	0	4.6375e-17	1	33050	67.951	56.744	1	10544000
AATAAEAVASGSGEPREEAGALGPAWDESQL	31	Acetyl (Protein N-term)	_(Acetyl (Protein N-term))AATAAEAVASGSGEPREEAGALGPAWDESQL_			1	0	1	Q9NWT6	Q9NWT6	Q9NWT6	HIF1AN	Hypoxia-inducible factor 1-alpha inhibitor	MULTI-MSMS	220616KMo_Nt_25FA_rep2	rep2	1014.48	3	1014.14	3039.41	-0.85167	-0.00086371	0.47286	0.00047955	-0.37881	-0.00038416	1014.48	79.873	0.71109	79.873	79.51	80.221	0	415	89	6	0	0	0	1.8037e-19	1	33567	81.346	75.316	1	6951400
AATASAGAGGIDGKP	15	Acetyl (Protein N-term)	_(Acetyl (Protein N-term))AATASAGAGGIDGKP_			1	0	1	Q02978;Q02978-2	Q02978	Q02978	SLC25A11	Mitochondrial 2-oxoglutarate/malate carrier protein	MULTI-MSMS	220616KMo_Nt_25FA_rep2	rep2	643.322	2	643.323	1284.63	-0.7136	-0.00045907	0.47664	0.00030663	-0.23696	-0.00015244	643.323	38.626	0.52522	38.626	38.428	38.954	0	150	64	3	0	0	0	0.0014527	1	9844	41.283	36.318	1	503370
AATASAGVPATVSE	14	Acetyl (Protein N-term)	_(Acetyl (Protein N-term))AATASAGVPATVSE_			1	0	0	O60518	O60518	O60518	RANBP6	Ran-binding protein 6	MULTI-MSMS	220616KMo_Nt_25FA_rep2	rep2	637.318	2	637.317	1272.62	-0.83822	-0.00053421	0.70311	0.00044811	-0.13511	-8.6105e-05	637.318	48.497	0.47981	48.497	48.205	48.685	0	127	43	4	0	0	0	0.0016775	1	15587	44.309	33.48	1	1974300
AATEPILAATGSPAAVPPEKLEGAGSSSAPE	31	Acetyl (Protein N-term)	_(Acetyl (Protein N-term))AATEPILAATGSPAAVPPEKLEGAGSSSAPE_			1	0	1	P57086	P57086	P57086	SCAND1	SCAN domain-containing protein 1	MULTI-MSMS	220616KMo_Nt_25FA_rep3	rep3	973.826	3	973.492	2917.46	-1.421	-0.0013833	1.0372	0.0010097	-0.38374	-0.00037357	973.828	68.811	1.3758	68.811	68.263	69.639	0	566	143	6	0	0	0	1.3443e-11	1	28076	51.22	41.503	1	3790700
AATEPILAATGSPAAVPPEKLEGAGSSSAPE	31	Acetyl (Protein N-term)	_(Acetyl (Protein N-term))AATEPILAATGSPAAVPPEKLEGAGSSSAPE_			1	0	1	P57086	P57086	P57086	SCAND1	SCAN domain-containing protein 1	MULTI-MSMS	220616KMo_Nt_25FA_rep1	rep1	973.827	3	973.492	2917.46	-0.82536	-0.00080348	0.52353	0.00050965	-0.30183	-0.00029383	973.827	69.063	1.7633	69.063	68.518	70.281	0	582	167	6	0	0	0	1.6237e-07	1	27208	43.612	40.549	1	4282700
AATEPILAATGSPAAVPPEKLEGAGSSSAPE	31	Acetyl (Protein N-term)	_(Acetyl (Protein N-term))AATEPILAATGSPAAVPPEKLEGAGSSSAPE_			1	0	1	P57086	P57086	P57086	SCAND1	SCAN domain-containing protein 1	MULTI-MSMS	220616KMo_Nt_25FA_rep2	rep2	973.826	3	973.492	2917.46	-0.79947	-0.00077828	0.46247	0.00045021	-0.337	-0.00032807	973.827	68.721	1.3097	68.721	68.263	69.573	0	571	135	6	0	0	0	1.4322e-07	1	27854	44.264	41.486	1	3550800
AATFFGEVV	9	Acetyl (Protein N-term)	_(Acetyl (Protein N-term))AATFFGEVV_			1	0	0	O95456;O95456-2	O95456	O95456	PSMG1	Proteasome assembly chaperone 1	MULTI-MSMS	220616KMo_Nt_25FA_rep3	rep3	491.748	2	491.748	981.481	-1.2855	-0.00063214	1.233	0.0006063	-0.052538	-2.5836e-05	491.748	86.717	0.17667	86.717	86.642	86.818	0	5	3	2	0	0	0	0.0011047	1	37684	57.463	48.223	1	19402000
AATFFGEVV	9	Acetyl (Protein N-term)	_(Acetyl (Protein N-term))AATFFGEVV_			1	0	0	O95456;O95456-2	O95456	O95456	PSMG1	Proteasome assembly chaperone 1	MULTI-MSMS	220616KMo_Nt_25FA_rep1	rep1	491.747	2	491.748	981.481	-0.77254	-0.00037989	0.29784	0.00014646	-0.4747	-0.00023343	491.748	86.733	0.22791	86.733	86.63	86.858	0	10	4	4	0	0	0	1.9146e-16	1	36941	116.35	104.99	1	39982000
AATLILEPAG	10	Unmodified	_AATLILEPAG_			0	0	0	Q86TX2	Q86TX2	Q86TX2	ACOT1	Acyl-coenzyme A thioesterase 1	MULTI-MSMS	220616KMo_Nt_25FA_rep3	rep3	478.276	2	478.277	954.539	-1.3144	-0.00062866	1.0801	0.00051658	-0.23433	-0.00011207	478.277	54.798	0.69774	54.798	54.399	55.096	0	248	67	5	0	0	0	7.1536e-43	1	19588	158.36	131.75	1	8149700
AATLILEPAG	10	Unmodified	_AATLILEPAG_			0	0	0	Q86TX2	Q86TX2	Q86TX2	ACOT1	Acyl-coenzyme A thioesterase 1	MULTI-MSMS	220616KMo_Nt_25FA_rep1	rep1	478.276	2	478.277	954.539	-0.80609	-0.00038553	0.68481	0.00032753	-0.12127	-5.8002e-05	478.277	55.598	0.68668	55.598	55.206	55.893	0	138	50	4	0	0	0	2.3069e-55	1	19195	170.73	144.12	1	6897000
AATLILEPAG	10	Unmodified	_AATLILEPAG_			0	0	0	Q86TX2	Q86TX2	Q86TX2	ACOT1	Acyl-coenzyme A thioesterase 1	MULTI-MSMS	220616KMo_Nt_25FA_rep2	rep2	478.276	2	478.277	954.539	-0.62617	-0.00029948	0.39801	0.00019036	-0.22817	-0.00010913	478.277	54.865	0.71239	54.865	54.465	55.178	0	201	65	4	0	0	0	4.9231e-55	1	19450	169.37	142.77	1	8046100
AATLLAA	7	Acetyl (Protein N-term)	_(Acetyl (Protein N-term))AATLLAA_			1	0	0	P28072	P28072	P28072	PSMB6	Proteasome subunit beta type-6	MULTI-SECPEP	220616KMo_Nt_25FA_rep1	rep1	673.007	1	672.393	671.385	-0.83296	-0.00056007	0.55739	0.00037478	-0.27557	-0.00018529	672.393	69.123	0.70591	69.123	68.783	69.489	0	149	64	3	0	0	0	0.007597	1	27249	71.995	54.228	1	1957500
AATTGSGV	8	Acetyl (Protein N-term)	_(Acetyl (Protein N-term))AATTGSGV_			1	0	0	Q13404;Q13404-8	Q13404	Q13404	UBE2V1	Ubiquitin-conjugating enzyme E2 variant 1	MULTI-SECPEP	220616KMo_Nt_25FA_rep3	rep3	704.786	1	705.341	704.334	-1.1894	-0.00083895	0.91588	0.00064601	-0.27354	-0.00019294	705.342	30.933	0.44071	30.933	30.711	31.152	-3.5527e-15	135	54	3	0	0	0	1.3738e-07	1	6214	103.29	87.847	1	2000300
AATTGSGV	8	Acetyl (Protein N-term)	_(Acetyl (Protein N-term))AATTGSGV_			1	0	0	Q13404;Q13404-8	Q13404	Q13404	UBE2V1	Ubiquitin-conjugating enzyme E2 variant 1	MULTI-SECPEP	220616KMo_Nt_25FA_rep2	rep2	704.786	1	705.341	704.334	-0.79893	-0.00056352	0.52284	0.00036878	-0.27608	-0.00019473	705.342	30.938	0.43813	30.938	30.72	31.158	0	125	53	3	0	0	0	1.848e-42	1	6276	153.61	139.2	1	1802000
AATTGSGVKVP	11	Acetyl (Protein N-term)	_(Acetyl (Protein N-term))AATTGSGVKVP_			1	0	1	Q13404;Q13404-8	Q13404	Q13404	UBE2V1	Ubiquitin-conjugating enzyme E2 variant 1	MULTI-MSMS	220616KMo_Nt_25FA_rep3	rep3	515.282	2	515.282	1028.55	-1.2785	-0.00065879	0.96329	0.00049637	-0.31521	-0.00016242	515.283	42.974	1.1608	42.974	42.694	43.854	0	180	67	4	0	0	0	2.9064e-32	3	12431	135.71	97.265	1	30763000
AATTGSGVKVP	11	Acetyl (Protein N-term)	_(Acetyl (Protein N-term))AATTGSGVKVP_			1	0	1	Q13404;Q13404-8	Q13404	Q13404	UBE2V1	Ubiquitin-conjugating enzyme E2 variant 1	MULTI-MSMS	220616KMo_Nt_25FA_rep1	rep1	515.282	2	515.282	1028.55	-0.71942	-0.0003707	0.43886	0.00022614	-0.28056	-0.00014457	515.283	43.877	1.4737	43.877	43.623	45.097	-7.1054e-15	276	102	4	0	0	0	1.1077e-32	2	12531	142.92	97.841	1	33714000
AATTGSGVKVP	11	Acetyl (Protein N-term)	_(Acetyl (Protein N-term))AATTGSGVKVP_			1	0	1	Q13404;Q13404-8	Q13404	Q13404	UBE2V1	Ubiquitin-conjugating enzyme E2 variant 1	MULTI-MSMS	220616KMo_Nt_25FA_rep2	rep2	515.766	2	515.282	1028.55	-0.96079	-0.00049508	0.71672	0.00036931	-0.24407	-0.00012577	515.283	43.12	1.6146	43.12	42.813	44.428	7.1054e-15	210	97	4	0	0	0	5.4658e-33	3	12391	145.17	100.09	1	31925000
AATVNLELDPIFL	13	Acetyl (Protein N-term)	_(Acetyl (Protein N-term))AATVNLELDPIFL_			1	0	0	Q96CB8	Q96CB8	Q96CB8	INTS12	Integrator complex subunit 12	MULTI-MSMS	220616KMo_Nt_25FA_rep3	rep3	729.398	2	729.398	1456.78	-1.2631	-0.00092127	0.9692	0.00070694	-0.29385	-0.00021433	729.398	87.047	0.1012	87.047	86.998	87.099	0	8	2	4	0	0	0	0.0003824	1	37916	67.563	62.779	1	3279200
AATVNLELDPIFL	13	Acetyl (Protein N-term)	_(Acetyl (Protein N-term))AATVNLELDPIFL_			1	0	0	Q96CB8	Q96CB8	Q96CB8	INTS12	Integrator complex subunit 12	MULTI-MSMS	220616KMo_Nt_25FA_rep2	rep2	729.398	2	729.398	1456.78	-0.84026	-0.00061288	0.3164	0.00023078	-0.52386	-0.0003821	729.398	87.066	0.10122	87.066	86.979	87.08	0	8	2	4	0	0	0	0.00098402	1	37611	54.982	50.198	1	3370500
AAVATCGSVAASTGSAVATAS	21	Acetyl (Protein N-term)	_(Acetyl (Protein N-term))AAVATCGSVAASTGSAVATAS_			1	0	0	Q96EB1;Q96EB1-3;Q96EB1-2	Q96EB1	Q96EB1	ELP4	Elongator complex protein 4	MULTI-MSMS	220616KMo_Nt_25FA_rep3	rep3	926.942	2	926.441	1850.87	-1.2601	-0.0011674	0.3663	0.00033936	-0.89376	-0.00082802	926.943	56.678	0.58895	56.678	56.408	56.997	0	96	33	4	0	0	0	6.5543e-05	1	20616	43.544	37.937	1	5022700
AAVATCGSVAASTGSAVATAS	21	Acetyl (Protein N-term)	_(Acetyl (Protein N-term))AAVATCGSVAASTGSAVATAS_			1	0	0	Q96EB1;Q96EB1-3;Q96EB1-2	Q96EB1	Q96EB1	ELP4	Elongator complex protein 4	MULTI-MSMS	220616KMo_Nt_25FA_rep1	rep1	926.942	2	926.441	1850.87	-0.87961	-0.00081491	0.19722	0.00018272	-0.68239	-0.00063219	926.442	56.639	0.42846	56.639	56.373	56.801	0	83	23	5	0	0	0	6.5543e-05	1	19724	43.544	37.44	1	3654400
AAVAVAV	7	Acetyl (Protein N-term)	_(Acetyl (Protein N-term))AAVAVAV_			1	0	0	Q9UI10;Q9UI10-3	Q9UI10	Q9UI10	EIF2B4	Translation initiation factor eIF-2B subunit delta	MULTI-SECPEP	220616KMo_Nt_25FA_rep2	rep2	641.583	1	642.382	641.375	-0.80306	-0.00051587	0.42426	0.00027254	-0.37879	-0.00024333	642.382	57.669	0.72008	57.669	57.319	58.039	0	167	53	4	0	0	0	0.011817	1	21043	66.561	66.561	1	18506000
AAVDLEKL	8	Acetyl (Protein N-term)	_(Acetyl (Protein N-term))AAVDLEKL_			1	0	1	P17858	P17858	P17858	PFKL	ATP-dependent 6-phosphofructokinase, liver type	MULTI-MSMS	220616KMo_Nt_25FA_rep3	rep3	450.755	2	450.755	899.496	-1.1226	-0.00050601	0.9026	0.00040685	-0.21998	-9.9159e-05	450.756	65.117	0.68213	65.117	64.772	65.454	0	148	45	4	0	0	0	3.2284e-05	2	26117	76.774	63.195	1	24244000
AAVDLEKL	8	Acetyl (Protein N-term)	_(Acetyl (Protein N-term))AAVDLEKL_			1	0	1	P17858	P17858	P17858	PFKL	ATP-dependent 6-phosphofructokinase, liver type	MULTI-MSMS	220616KMo_Nt_25FA_rep1	rep1	450.755	2	450.755	899.496	-0.69669	-0.00031403	0.46712	0.00021056	-0.22956	-0.00010348	450.756	65.788	0.63408	65.788	65.484	66.118	0	191	57	5	0	0	0	2.6874e-05	1	25513	78.324	58.62	1	21981000
AAVDLEKL	8	Acetyl (Protein N-term)	_(Acetyl (Protein N-term))AAVDLEKL_			1	0	1	P17858	P17858	P17858	PFKL	ATP-dependent 6-phosphofructokinase, liver type	MULTI-MSMS	220616KMo_Nt_25FA_rep2	rep2	450.755	2	450.755	899.496	-0.84334	-0.00038014	0.61207	0.0002759	-0.23126	-0.00010424	450.756	65.169	0.69444	65.169	64.821	65.515	0	179	53	5	0	0	0	1.108e-07	2	25937	89.296	75.717	1	25796000
AAVDSDVESLPRGGF	15	Acetyl (Protein N-term)	_(Acetyl (Protein N-term))AAVDSDVESLPRGGF_			1	0	1	Q9H6E5	Q9H6E5	Q9H6E5	TUT1	Speckle targeted PIP5K1A-regulated poly(A) polymerase	MULTI-MSMS	220616KMo_Nt_25FA_rep3	rep3	781.878	2	781.378	1560.74	-1.2863	-0.0010051	0.65121	0.00050884	-0.63509	-0.00049625	781.379	67.629	0.4917	67.629	67.383	67.874	0	74	22	4	0	0	0	5.0287e-13	3	27372	103.34	96.901	1	7909900
AAVDSDVESLPRGGF	15	Acetyl (Protein N-term)	_(Acetyl (Protein N-term))AAVDSDVESLPRGGF_			1	0	1	Q9H6E5	Q9H6E5	Q9H6E5	TUT1	Speckle targeted PIP5K1A-regulated poly(A) polymerase	MULTI-MSMS	220616KMo_Nt_25FA_rep1	rep1	781.378	2	781.378	1560.74	-0.73967	-0.00057796	0.30154	0.00023562	-0.43813	-0.00034235	781.378	68.087	0.52913	68.087	67.813	68.342	0	214	51	5	0	0	0	1.2066e-25	2	26839	128.17	118.98	1	6817400
AAVDSDVESLPRGGF	15	Acetyl (Protein N-term)	_(Acetyl (Protein N-term))AAVDSDVESLPRGGF_			1	0	1	Q9H6E5	Q9H6E5	Q9H6E5	TUT1	Speckle targeted PIP5K1A-regulated poly(A) polymerase	MULTI-MSMS	220616KMo_Nt_25FA_rep2	rep2	781.879	2	781.378	1560.74	-0.6995	-0.00054657	0.043232	3.3781e-05	-0.65627	-0.00051279	781.378	67.74	0.56992	67.74	67.402	67.972	0	68	22	4	0	0	0	1.682e-18	1	27234	115.18	100.2	1	9034300
AAVGSGGYA	9	Acetyl (Protein N-term)	_(Acetyl (Protein N-term))AAVGSGGYA_			1	0	0	O43379;O43379-4;O43379-3;O43379-2	O43379	O43379	WDR62	WD repeat-containing protein 62	MULTI-SECPEP	220616KMo_Nt_25FA_rep1	rep1	794.83	1	794.368	793.361	-0.67648	-0.00053737	0.11505	9.1389e-05	-0.56143	-0.00044598	794.368	41.741	0.44674	41.741	41.507	41.953	0	91	39	3	0	0	0	0.0004637	1	11224	76.847	65.125	1	1139200
AAVLESLL	8	Acetyl (Protein N-term)	_(Acetyl (Protein N-term))AAVLESLL_			1	0	0	Q8IWY9;Q8IWY9-1	Q8IWY9	Q8IWY9	CDAN1	Codanin-1	MULTI-SECPEP	220616KMo_Nt_25FA_rep1	rep1	858.1	1	857.498	856.491	-0.70084	-0.00060096	0.31438	0.00026958	-0.38645	-0.00033138	857.498	87.549	0.055546	87.549	87.514	87.569	0	6	3	2	0	0	0	0.025068	1	37501	46.351	36.601	1	1314100
AAVLNAE	7	Acetyl (Protein N-term)	_(Acetyl (Protein N-term))AAVLNAE_			1	0	0	Q9H3P7	Q9H3P7	Q9H3P7	ACBD3	Golgi resident protein GCP60	MULTI-SECPEP	220616KMo_Nt_25FA_rep3	rep3	729.962	1	729.378	728.37	-1.1646	-0.00084944	1.124	0.00081981	-0.040626	-2.9632e-05	729.378	52.979	0.78698	52.979	52.597	53.384	0	116	36	4	0	0	0	7.6137e-32	1	18369	143.02	126.09	1	54088000
AAVLNAE	7	Acetyl (Protein N-term)	_(Acetyl (Protein N-term))AAVLNAE_			1	0	0	Q9H3P7	Q9H3P7	Q9H3P7	ACBD3	Golgi resident protein GCP60	MULTI-MSMS	220616KMo_Nt_25FA_rep2	rep2	731.302	1	729.378	728.37	-0.6284	-0.00045834	0.57324	0.00041811	-0.05516	-4.0232e-05	729.378	52.976	0.97656	52.976	52.582	53.558	0	129	42	5	0	0	0	0.01029	1	18194	44.531	40.678	1	51415000
AAVLQQVLE	9	Acetyl (Protein N-term)	_(Acetyl (Protein N-term))AAVLQQVLE_			1	0	0	P12270;P12270-2	P12270	P12270	TPR	Nucleoprotein TPR	MULTI-MSMS	220616KMo_Nt_25FA_rep3	rep3	506.787	2	506.787	1011.56	-1.35	-0.00068415	0.58908	0.00029854	-0.76089	-0.00038561	506.788	86.516	0.19925	86.516	86.392	86.592	0	7	3	3	0	0	0	3.2607e-16	1	37510	111.82	76.46	1	331730000
AAVLQQVLE	9	Acetyl (Protein N-term)	_(Acetyl (Protein N-term))AAVLQQVLE_			1	0	0	P12270;P12270-2	P12270	P12270	TPR	Nucleoprotein TPR	MULTI-MSMS	220616KMo_Nt_25FA_rep1	rep1	506.787	2	506.787	1011.56	-0.78981	-0.00040027	1.0871	0.0005509	0.29724	0.00015064	506.788	86.505	0.24933	86.505	86.38	86.63	0	12	4	4	0	0	0	0.0008039	1	36792	60.76	44.22	1	366080000
AAVLQQVLE	9	Acetyl (Protein N-term)	_(Acetyl (Protein N-term))AAVLQQVLE_			1	0	0	P12270;P12270-2	P12270	P12270	TPR	Nucleoprotein TPR	MULTI-MSMS	220616KMo_Nt_25FA_rep2	rep2	506.787	2	506.787	1011.56	-0.89119	-0.00045164	0.43639	0.00022116	-0.4548	-0.00023049	506.788	86.502	0.1855	86.502	86.391	86.576	0	13	3	5	0	0	0	6.424e-11	1	37189	106.14	73.3	1	269250000
AAVPELLQQQEED	13	Acetyl (Protein N-term)	_(Acetyl (Protein N-term))AAVPELLQQQEED_			1	0	0	Q9Y5X3;Q9Y5X3-2	Q9Y5X3	Q9Y5X3	SNX5	Sorting nexin-5	MULTI-MSMS	220616KMo_Nt_25FA_rep3	rep3	756.364	2	756.365	1510.72	-1.3737	-0.001039	0.63308	0.00047884	-0.7406	-0.00056016	756.365	78.451	1.3289	78.451	77.592	78.921	0	409	105	6	0	0	0	1.2945e-33	2	33223	142.98	128.32	1	35799000
AAVPELLQQQEED	13	Acetyl (Protein N-term)	_(Acetyl (Protein N-term))AAVPELLQQQEED_			1	0	0	Q9Y5X3;Q9Y5X3-2	Q9Y5X3	Q9Y5X3	SNX5	Sorting nexin-5	MULTI-MSMS	220616KMo_Nt_25FA_rep1	rep1	756.364	2	756.365	1510.72	-0.81361	-0.00061539	0.098796	7.4726e-05	-0.71481	-0.00054066	756.365	77.944	1.2471	77.944	77.215	78.462	0	553	127	6	0	0	0	2.8547e-44	2	31958	154.84	140.18	1	25994000
AAVPELLQQQEED	13	Acetyl (Protein N-term)	_(Acetyl (Protein N-term))AAVPELLQQQEED_			1	0	0	Q9Y5X3;Q9Y5X3-2	Q9Y5X3	Q9Y5X3	SNX5	Sorting nexin-5	MULTI-MSMS	220616KMo_Nt_25FA_rep2	rep2	756.364	2	756.365	1510.72	-0.90428	-0.00068397	0.14892	0.00011264	-0.75536	-0.00057133	756.365	78.349	1.2789	78.349	77.592	78.871	0	403	106	5	0	0	0	4.5319e-71	2	32877	181.87	167.21	1	28965000
AAVPELLQQQEEDRS	15	Acetyl (Protein N-term)	_(Acetyl (Protein N-term))AAVPELLQQQEEDRS_			1	0	1	Q9Y5X3;Q9Y5X3-2	Q9Y5X3	Q9Y5X3	SNX5	Sorting nexin-5	MULTI-MSMS	220616KMo_Nt_25FA_rep3	rep3	877.931	2	877.931	1753.85	-1.3606	-0.0011945	0.71556	0.00062822	-0.64504	-0.0005663	877.932	68.344	1.0806	68.344	67.68	68.76	0	294	96	5	0	0	0	6.4417e-45	3	27826	148.28	134.37	1	14644000
AAVPELLQQQEEDRS	15	Acetyl (Protein N-term)	_(Acetyl (Protein N-term))AAVPELLQQQEEDRS_			1	0	1	Q9Y5X3;Q9Y5X3-2	Q9Y5X3	Q9Y5X3	SNX5	Sorting nexin-5	MULTI-MSMS	220616KMo_Nt_25FA_rep3	rep3	585.623	3	585.623	1753.85	-1.3684	-0.00080139	0.91837	0.00053782	-0.45007	-0.00026357	585.958	68.351	0.68632	68.351	67.956	68.643	0	212	69	4	0	0	0	0.00091809	1	27942	45.864	41.395	1	1220600
AAVPELLQQQEEDRS	15	Acetyl (Protein N-term)	_(Acetyl (Protein N-term))AAVPELLQQQEEDRS_			1	0	1	Q9Y5X3;Q9Y5X3-2	Q9Y5X3	Q9Y5X3	SNX5	Sorting nexin-5	MULTI-MSMS	220616KMo_Nt_25FA_rep1	rep1	877.931	2	877.931	1753.85	-0.78871	-0.00069243	0.24476	0.00021488	-0.54395	-0.00047755	877.932	68.674	1.128	68.674	67.955	69.083	0	351	124	3	0	0	0	1.7316e-34	2	26948	140.24	116.26	1	9488300
AAVPELLQQQEEDRS	15	Acetyl (Protein N-term)	_(Acetyl (Protein N-term))AAVPELLQQQEEDRS_			1	0	1	Q9Y5X3;Q9Y5X3-2	Q9Y5X3	Q9Y5X3	SNX5	Sorting nexin-5	MULTI-MSMS	220616KMo_Nt_25FA_rep2	rep2	877.931	2	877.931	1753.85	-0.72186	-0.00063374	0.093781	8.2333e-05	-0.62808	-0.00055141	877.932	68.337	1.0866	68.337	67.667	68.754	0	355	101	5	0	0	0	2.0936e-87	2	27741	190.15	165.81	1	10115000
AAVPQNNLQEQLE	13	Acetyl (Protein N-term)	_(Acetyl (Protein N-term))AAVPQNNLQEQLE_			1	0	0	P54132	P54132	P54132	BLM	Bloom syndrome protein	MULTI-MSMS	220616KMo_Nt_25FA_rep3	rep3	748.372	2	748.373	1494.73	-1.0928	-0.00081783	0.39824	0.00029803	-0.69458	-0.0005198	748.373	61.326	0.60016	61.326	60.993	61.593	0	128	33	5	0	0	0	0.0015893	1	23639	47.187	36.036	1	15543000
AAVPQNNLQEQLE	13	Acetyl (Protein N-term)	_(Acetyl (Protein N-term))AAVPQNNLQEQLE_			1	0	0	P54132	P54132	P54132	BLM	Bloom syndrome protein	MULTI-MSMS	220616KMo_Nt_25FA_rep1	rep1	748.373	2	748.373	1494.73	-0.70428	-0.00052707	0.15089	0.00011292	-0.55339	-0.00041414	748.373	61.318	0.593	61.318	60.952	61.545	0	133	35	5	0	0	0	0.00051344	2	22677	65.224	51.455	1	11928000
AAVPQNNLQEQLE	13	Acetyl (Protein N-term)	_(Acetyl (Protein N-term))AAVPQNNLQEQLE_			1	0	0	P54132	P54132	P54132	BLM	Bloom syndrome protein	MULTI-MSMS	220616KMo_Nt_25FA_rep2	rep2	748.372	2	748.373	1494.73	-0.85287	-0.00063827	0.20896	0.00015638	-0.64391	-0.00048189	748.373	61.293	0.60051	61.293	60.974	61.575	0	149	37	5	0	0	0	0.0012017	1	23431	49.536	38.385	1	12835000
AAVQAAEV	8	Acetyl (Protein N-term)	_(Acetyl (Protein N-term))AAVQAAEV_			1	0	0	Q15046	Q15046	Q15046	KARS	Lysine--tRNA ligase	MULTI-MSMS	220616KMo_Nt_25FA_rep3	rep3	400.711	2	400.711	799.408	-1.2708	-0.00050924	1.1172	0.00044769	-0.15359	-6.1547e-05	400.711	47.922	0.63374	47.922	47.632	48.265	7.1054e-15	168	56	4	0	0	0	0.0046353	1	15547	44.611	40.491	1	15529000
AAVQAAEV	8	Acetyl (Protein N-term)	_(Acetyl (Protein N-term))AAVQAAEV_			1	0	0	Q15046	Q15046	Q15046	KARS	Lysine--tRNA ligase	MULTI-SECPEP	220616KMo_Nt_25FA_rep3	rep3	800.879	1	800.415	799.408	-1.2672	-0.0010143	0.73618	0.00058925	-0.53101	-0.00042503	800.415	47.963	0.67636	47.963	47.589	48.265	0	184	60	4	0	0	0	4.5005e-06	1	15483	97.033	86.216	1	25862000
AAVQAAEV	8	Acetyl (Protein N-term)	_(Acetyl (Protein N-term))AAVQAAEV_			1	0	0	Q15046	Q15046	Q15046	KARS	Lysine--tRNA ligase	MULTI-MSMS	220616KMo_Nt_25FA_rep1	rep1	400.711	2	400.711	799.408	-0.72222	-0.0002894	0.57297	0.0002296	-0.14926	-5.9808e-05	400.711	48.002	0.64771	48.002	47.689	48.337	0	216	66	4	0	0	0	0.0046353	1	14912	44.611	36.899	1	12282000
AAVQAAEV	8	Acetyl (Protein N-term)	_(Acetyl (Protein N-term))AAVQAAEV_			1	0	0	Q15046	Q15046	Q15046	KARS	Lysine--tRNA ligase	MULTI-MSMS	220616KMo_Nt_25FA_rep2	rep2	400.711	2	400.711	799.408	-0.82334	-0.00032992	0.67212	0.00026933	-0.15122	-6.0596e-05	400.711	47.928	0.63096	47.928	47.627	48.258	-7.1054e-15	181	59	4	0	0	0	0.0046353	1	15430	44.611	40.491	1	13776000
AAVQAAEV	8	Acetyl (Protein N-term)	_(Acetyl (Protein N-term))AAVQAAEV_			1	0	0	Q15046	Q15046	Q15046	KARS	Lysine--tRNA ligase	MULTI-SECPEP	220616KMo_Nt_25FA_rep2	rep2	800.879	1	800.415	799.408	-0.81979	-0.00065617	0.24982	0.00019996	-0.56997	-0.00045621	800.415	47.945	0.6663	47.945	47.591	48.258	0	202	63	4	0	0	0	5.0297e-10	1	15361	108.92	96.493	1	24668000
AAVQAAEVKVDGSEP	15	Acetyl (Protein N-term)	_(Acetyl (Protein N-term))AAVQAAEVKVDGSEP_			1	0	1	Q15046	Q15046	Q15046	KARS	Lysine--tRNA ligase	MULTI-MSMS	220616KMo_Nt_25FA_rep3	rep3	756.88	2	756.881	1511.75	-1.3549	-0.0010255	0.63647	0.00048173	-0.71839	-0.00054373	756.881	54.934	0.76641	54.934	54.621	55.387	0	230	55	6	0	0	0	4.3461e-45	2	19706	151.98	128.6	1	15521000
AAVQAAEVKVDGSEP	15	Acetyl (Protein N-term)	_(Acetyl (Protein N-term))AAVQAAEVKVDGSEP_			1	0	1	Q15046	Q15046	Q15046	KARS	Lysine--tRNA ligase	MULTI-MSMS	220616KMo_Nt_25FA_rep1	rep1	756.88	2	756.881	1511.75	-0.8088	-0.00061217	0.10778	8.1577e-05	-0.70102	-0.00053059	756.881	55.572	0.84677	55.572	55.231	56.078	0	198	56	5	0	0	0	2.1104e-57	2	19194	162.68	133.96	1	15484000
AAVQAAEVKVDGSEP	15	Acetyl (Protein N-term)	_(Acetyl (Protein N-term))AAVQAAEVKVDGSEP_			1	0	1	Q15046	Q15046	Q15046	KARS	Lysine--tRNA ligase	MULTI-MSMS	220616KMo_Nt_25FA_rep2	rep2	756.88	2	756.881	1511.75	-0.73269	-0.00055456	0.084392	6.3874e-05	-0.6483	-0.00049069	756.881	54.97	0.81051	54.97	54.663	55.473	0	221	57	5	0	0	0	4.8449e-45	2	19566	151.1	131.83	1	21654000
AAVQMDPELAK	11	Acetyl (Protein N-term),Oxidation (M)	_(Acetyl (Protein N-term))AAVQM(Oxidation (M))DPELAK_	AAVQM(1)DPELAK	AAVQM(60)DPELAK	1	1	1	Q9Y312	Q9Y312	Q9Y312	AAR2	Protein AAR2 homolog	MULTI-MSMS	220616KMo_Nt_25FA_rep3	rep3	615.805	2	615.805	1229.6	-1.1239	-0.00069211	0.56752	0.00034948	-0.55638	-0.00034262	615.806	40.707	0.53059	40.707	40.4	40.931	7.1054e-15	183	58	4	0	0	0	0.00043983	2	11057	60.019	47.392	1	3726600
AAVQMDPELAK	11	Acetyl (Protein N-term),Oxidation (M)	_(Acetyl (Protein N-term))AAVQM(Oxidation (M))DPELAK_	AAVQM(1)DPELAK	AAVQM(58)DPELAK	1	1	1	Q9Y312	Q9Y312	Q9Y312	AAR2	Protein AAR2 homolog	MULTI-MSMS	220616KMo_Nt_25FA_rep2	rep2	615.805	2	615.805	1229.6	-0.74057	-0.00045604	0.25609	0.0001577	-0.48448	-0.00029834	615.806	40.793	0.51752	40.793	40.489	41.007	0	180	59	4	0	0	0	0.00051756	2	11071	57.598	49.378	1	3451200
AAVQMDPELAK	11	Acetyl (Protein N-term)	_(Acetyl (Protein N-term))AAVQMDPELAK_			1	0	1	Q9Y312	Q9Y312	Q9Y312	AAR2	Protein AAR2 homolog	MULTI-MSMS	220616KMo_Nt_25FA_rep3	rep3	607.808	2	607.808	1213.6	-1.1599	-0.00070499	1.1985	0.00072848	0.038651	2.3493e-05	607.809	52.985	0.53209	52.985	52.715	53.248	7.1054e-15	67	25	3	0	0	0	0.0010382	1	18400	57.59	44.011	1	2810300
AAVQMDPELAK	11	Acetyl (Protein N-term)	_(Acetyl (Protein N-term))AAVQMDPELAK_			1	0	1	Q9Y312	Q9Y312	Q9Y312	AAR2	Protein AAR2 homolog	MULTI-MSMS	220616KMo_Nt_25FA_rep1	rep1	607.808	2	607.808	1213.6	-0.59522	-0.00036178	-0.03875	-2.3553e-05	-0.63397	-0.00038533	607.808	53.527	0.61698	53.527	53.181	53.798	0	83	31	4	0	0	0	0.0010376	1	17906	57.598	45.751	1	2681600
AAVQMDPELAK	11	Acetyl (Protein N-term)	_(Acetyl (Protein N-term))AAVQMDPELAK_			1	0	1	Q9Y312	Q9Y312	Q9Y312	AAR2	Protein AAR2 homolog	MULTI-MSMS	220616KMo_Nt_25FA_rep2	rep2	607.808	2	607.808	1213.6	-0.61178	-0.00037185	-0.62888	-0.00038224	-1.2407	-0.00075409	607.808	53.102	0.67568	53.102	52.76	53.436	0	92	29	4	0	0	0	0.00093161	1	18239	59.245	42.469	1	3404400
AAVQVVGSWPSVQP	14	Acetyl (Protein N-term)	_(Acetyl (Protein N-term))AAVQVVGSWPSVQP_			1	0	0	Q6AI08	Q6AI08	Q6AI08	HEATR6	HEAT repeat-containing protein 6	MULTI-MSMS	220616KMo_Nt_25FA_rep3	rep3	734.386	2	733.886	1465.76	-1.4072	-0.0010327	0.60416	0.00044339	-0.80305	-0.00058935	734.388	83.882	0.46942	83.882	83.595	84.064	0	101	41	3	0	0	0	0.0015609	1	35693	45.137	40.686	1	3524200
AAVQVVGSWPSVQP	14	Acetyl (Protein N-term)	_(Acetyl (Protein N-term))AAVQVVGSWPSVQP_			1	0	0	Q6AI08	Q6AI08	Q6AI08	HEATR6	HEAT repeat-containing protein 6	MSMS	220616KMo_Nt_25FA_rep3	rep3	733.885	2	733.886	1465.76	NaN	NaN	NaN	NaN	NaN	NaN	NaN	84.065	1	84.065	83.565	84.565	0				0	0	0	0.00041289	1	35905	53.327	43.374	1
AAVQVVGSWPSVQP	14	Acetyl (Protein N-term)	_(Acetyl (Protein N-term))AAVQVVGSWPSVQP_			1	0	0	Q6AI08	Q6AI08	Q6AI08	HEATR6	HEAT repeat-containing protein 6	MULTI-MSMS	220616KMo_Nt_25FA_rep1	rep1	733.885	2	733.886	1465.76	-0.71209	-0.0005226	0.20556	0.00015086	-0.50653	-0.00037174	733.886	83.869	0.62373	83.869	83.461	84.085	0	169	56	4	0	0	0	0.0015575	1	35049	45.161	36.941	1	2220400
AAVQVVGSWPSVQP	14	Acetyl (Protein N-term)	_(Acetyl (Protein N-term))AAVQVVGSWPSVQP_			1	0	0	Q6AI08	Q6AI08	Q6AI08	HEATR6	HEAT repeat-containing protein 6	MULTI-MSMS	220616KMo_Nt_25FA_rep2	rep2	733.885	2	733.886	1465.76	-0.9088	-0.00066696	0.018495	1.3573e-05	-0.89031	-0.00065339	734.387	83.888	0.58735	83.888	83.572	84.159	0	81	43	2	0	0	0	0.0015575	1	35387	45.161	40.71	1	4055100
AAVSVYAPPVGGFSFDNC	18	Acetyl (Protein N-term)	_(Acetyl (Protein N-term))AAVSVYAPPVGGFSFDNC_			1	0	0	Q99436;Q99436-2	Q99436	Q99436	PSMB7	Proteasome subunit beta type-7	MULTI-MSMS	220616KMo_Nt_25FA_rep2	rep2	950.432	2	950.433	1898.85	-0.91745	-0.00087198	0.54974	0.00052249	-0.36771	-0.00034949	950.433	86.165	0.20006	86.165	86.09	86.29	0	7	3	3	0	0	0	2.4138e-05	1	36990	63.408	57.685	1	8695800
AAVVENVV	8	Acetyl (Protein N-term)	_(Acetyl (Protein N-term))AAVVENVV_			1	0	0	Q92785;Q92785-2	Q92785	Q92785	DPF2	Zinc finger protein ubi-d4	MULTI-MSMS	220616KMo_Nt_25FA_rep3	rep3	421.734	2	421.735	841.455	-1.1608	-0.00048956	0.93561	0.00039458	-0.22521	-9.4977e-05	421.735	72.558	0.86791	72.558	72.116	72.984	0	360	109	4	0	0	0	0.0046353	1	30123	44.611	29.835	1	10122000
AAVVENVV	8	Acetyl (Protein N-term)	_(Acetyl (Protein N-term))AAVVENVV_			1	0	0	Q92785;Q92785-2	Q92785	Q92785	DPF2	Zinc finger protein ubi-d4	MULTI-MSMS	220616KMo_Nt_25FA_rep1	rep1	421.734	2	421.735	841.455	-0.7391	-0.00031171	0.54206	0.00022861	-0.19704	-8.3099e-05	421.735	72.582	0.84944	72.582	72.161	73.011	0	296	94	4	0	0	0	0.0046353	1	29172	44.611	27.647	1	7067200
AAVVENVV	8	Acetyl (Protein N-term)	_(Acetyl (Protein N-term))AAVVENVV_			1	0	0	Q92785;Q92785-2	Q92785	Q92785	DPF2	Zinc finger protein ubi-d4	MULTI-MSMS	220616KMo_Nt_25FA_rep2	rep2	421.734	2	421.735	841.455	-0.75791	-0.00031964	0.54841	0.00023129	-0.20949	-8.835e-05	421.735	72.558	0.91949	72.558	72.087	73.006	0	349	113	4	0	0	0	0.0046353	1	29887	44.611	33.2	1	9063300
AAVVEVEVGGGAAGE	15	Acetyl (Protein N-term)	_(Acetyl (Protein N-term))AAVVEVEVGGGAAGE_			1	0	0	Q9H920	Q9H920	Q9H920	RNF121	RING finger protein 121	MULTI-MSMS	220616KMo_Nt_25FA_rep3	rep3	678.835	2	678.836	1355.66	-1.3517	-0.00091759	0.50047	0.00033974	-0.85124	-0.00057785	678.836	70.884	1.3983	70.884	70.448	71.846	1.4211e-14	238	100	3	0	0	0	4.6288e-13	2	29269	103.88	82.193	1	6696900
AAVVEVEVGGGAAGE	15	Acetyl (Protein N-term)	_(Acetyl (Protein N-term))AAVVEVEVGGGAAGE_			1	0	0	Q9H920	Q9H920	Q9H920	RNF121	RING finger protein 121	MULTI-MSMS	220616KMo_Nt_25FA_rep1	rep1	678.835	2	678.836	1355.66	-0.75983	-0.0005158	0.13415	9.1063e-05	-0.62568	-0.00042473	678.836	70.474	1.0656	70.474	70.147	71.213	0	162	60	4	0	0	0	2.3456e-18	2	28089	112.11	80.236	1	4899600
AAVVEVEVGGGAAGE	15	Acetyl (Protein N-term)	_(Acetyl (Protein N-term))AAVVEVEVGGGAAGE_			1	0	0	Q9H920	Q9H920	Q9H920	RNF121	RING finger protein 121	MULTI-MSMS	220616KMo_Nt_25FA_rep2	rep2	678.835	2	678.836	1355.66	-0.85597	-0.00058106	0.027932	1.8961e-05	-0.82803	-0.0005621	678.836	70.816	1.3409	70.816	70.378	71.719	-1.4211e-14	244	96	3	0	0	0	1.8183e-10	2	29038	98.055	83.848	1	5316200
ACGLVASNLNLKPGECL	17	Acetyl (Protein N-term)	_(Acetyl (Protein N-term))ACGLVASNLNLKPGECL_			1	0	1	P09382	P09382	P09382	LGALS1	Galectin-1	MSMS	220616KMo_Nt_25FA_rep3	rep3	929.463	2	929.464	1856.91	NaN	NaN	NaN	NaN	NaN	NaN	NaN	75.319	1	75.319	74.819	75.819	0				0	0	0	4.0968e-23	1	31569	99.215	90.027	1
ACGLVASNLNLKPGECL	17	Acetyl (Protein N-term)	_(Acetyl (Protein N-term))ACGLVASNLNLKPGECL_			1	0	1	P09382	P09382	P09382	LGALS1	Galectin-1	MULTI-MSMS	220616KMo_Nt_25FA_rep1	rep1	929.463	2	929.464	1856.91	-0.74543	-0.00069285	-0.28869	-0.00026833	-1.0341	-0.00096117	929.463	76.139	0.35923	76.139	75.965	76.325	0	55	22	3	0	0	0	1.88e-15	1	31018	109.6	98.989	1	1569800
ACGLVASNLNLKPGECL	17	Acetyl (Protein N-term)	_(Acetyl (Protein N-term))ACGLVASNLNLKPGECL_			1	0	1	P09382	P09382	P09382	LGALS1	Galectin-1	MULTI-MSMS	220616KMo_Nt_25FA_rep2	rep2	929.462	2	929.464	1856.91	-0.88433	-0.00082196	-0.15752	-0.00014641	-1.0418	-0.00096836	929.464	75.371	0.38227	75.371	75.23	75.613	0	38	21	3	0	0	0	9.6257e-10	2	31375	90.653	75.451	1	801360
ACLSPSQLQ	9	Acetyl (Protein N-term)	_(Acetyl (Protein N-term))ACLSPSQLQ_			1	0	0	Q5SRE7;Q5SRE7-2;Q5SRE7-3	Q5SRE7	Q5SRE7	PHYHD1	Phytanoyl-CoA dioxygenase domain-containing protein 1	MULTI-MSMS	220616KMo_Nt_25FA_rep3	rep3	523.253	2	523.253	1044.49	-1.2545	-0.00065644	0.97194	0.00050857	-0.28261	-0.00014787	523.253	57.085	0.65164	57.085	56.77	57.421	0	114	46	3	0	0	0	0.0017742	2	20844	50.127	40.886	1	2526200
ACLSPSQLQ	9	Acetyl (Protein N-term)	_(Acetyl (Protein N-term))ACLSPSQLQ_			1	0	0	Q5SRE7;Q5SRE7-2;Q5SRE7-3	Q5SRE7	Q5SRE7	PHYHD1	Phytanoyl-CoA dioxygenase domain-containing protein 1	MULTI-MSMS	220616KMo_Nt_25FA_rep1	rep1	523.253	2	523.253	1044.49	-0.81484	-0.00042637	0.77405	0.00040502	-0.040795	-2.1346e-05	523.253	56.96	0.55229	56.96	56.77	57.323	0	114	47	3	0	0	0	0.00050791	1	20123	66.682	53.01	1	1910000
ACLSPSQLQ	9	Acetyl (Protein N-term)	_(Acetyl (Protein N-term))ACLSPSQLQ_			1	0	0	Q5SRE7;Q5SRE7-2;Q5SRE7-3	Q5SRE7	Q5SRE7	PHYHD1	Phytanoyl-CoA dioxygenase domain-containing protein 1	MULTI-MSMS	220616KMo_Nt_25FA_rep2	rep2	523.253	2	523.253	1044.49	-0.70462	-0.00036869	0.52929	0.00027695	-0.17533	-9.1741e-05	523.253	56.959	0.67844	56.959	56.747	57.425	7.1054e-15	110	48	3	0	0	0	0.0011213	1	20867	57.281	45.913	1	2035400
ADAAASPVGK	10	Acetyl (Protein N-term)	_(Acetyl (Protein N-term))ADAAASPVGK_			1	0	1	Q7LBC6	Q7LBC6	Q7LBC6	KDM3B	Lysine-specific demethylase 3B	MULTI-MSMS	220616KMo_Nt_25FA_rep3	rep3	464.74	2	464.74	927.466	-1.1902	-0.00055314	1.0314	0.00047931	-0.15885	-7.3826e-05	464.741	30.605	0.57114	30.605	30.306	30.877	-3.5527e-15	214	62	4	0	0	0	7.09e-05	2	6153	83.948	83.948	1	7712400
ADAAASPVGK	10	Acetyl (Protein N-term)	_(Acetyl (Protein N-term))ADAAASPVGK_			1	0	1	Q7LBC6	Q7LBC6	Q7LBC6	KDM3B	Lysine-specific demethylase 3B	MULTI-MSMS	220616KMo_Nt_25FA_rep1	rep1	464.74	2	464.74	927.466	-0.63956	-0.00029723	0.51542	0.00023954	-0.12414	-5.7692e-05	464.741	31.223	0.56039	31.223	30.94	31.501	0	204	70	4	0	0	0	0.0010294	1	6499	63.816	63.816	1	4566300
ADAAASPVGK	10	Acetyl (Protein N-term)	_(Acetyl (Protein N-term))ADAAASPVGK_			1	0	1	Q7LBC6	Q7LBC6	Q7LBC6	KDM3B	Lysine-specific demethylase 3B	MULTI-MSMS	220616KMo_Nt_25FA_rep2	rep2	464.74	2	464.74	927.466	-0.80053	-0.00037204	0.63318	0.00029426	-0.16736	-7.7777e-05	464.741	30.715	0.57015	30.715	30.403	30.974	0	213	63	4	0	0	0	0.00084897	1	6198	66.692	64.964	1	7482600
ADAAPQLGK	9	Acetyl (Protein N-term)	_(Acetyl (Protein N-term))ADAAPQLGK_			1	0	1	Q96C86	Q96C86	Q96C86	DCPS	m7GpppX diphosphatase	MULTI-MSMS	220616KMo_Nt_25FA_rep3	rep3	456.743	2	456.743	911.471	-1.2432	-0.00056781	0.91882	0.00041966	-0.32435	-0.00014815	456.743	36.742	0.91672	36.742	36.199	37.115	0	317	99	5	0	0	0	4.9862e-07	2	8924	96.492	87.719	1	38145000
ADAAPQLGK	9	Acetyl (Protein N-term)	_(Acetyl (Protein N-term))ADAAPQLGK_			1	0	1	Q96C86	Q96C86	Q96C86	DCPS	m7GpppX diphosphatase	MULTI-MSMS	220616KMo_Nt_25FA_rep1	rep1	456.743	2	456.743	911.471	-0.65933	-0.00030115	0.31053	0.00014183	-0.3488	-0.00015931	456.743	37.317	0.80287	37.317	36.854	37.656	0	326	94	5	0	0	0	2.9169e-23	1	9114	123.69	114.3	1	27928000
ADAAPQLGK	9	Acetyl (Protein N-term)	_(Acetyl (Protein N-term))ADAAPQLGK_			1	0	1	Q96C86	Q96C86	Q96C86	DCPS	m7GpppX diphosphatase	MULTI-MSMS	220616KMo_Nt_25FA_rep2	rep2	456.743	2	456.743	911.471	-0.71614	-0.00032709	0.46443	0.00021212	-0.25171	-0.00011497	456.743	36.822	0.91047	36.822	36.317	37.228	0	327	97	5	0	0	0	3.2846e-07	1	9005	97.093	88.321	1	32032000
ADAEVIILP	9	Acetyl (Protein N-term)	_(Acetyl (Protein N-term))ADAEVIILP_			1	0	0	O60832;O60832-2	O60832	O60832	DKC1	H/ACA ribonucleoprotein complex subunit 4	MULTI-MSMS	220616KMo_Nt_25FA_rep3	rep3	491.776	2	491.776	981.538	-1.5108	-0.000743	1.1953	0.0005878	-0.31558	-0.00015519	491.777	85.969	0.29989	85.969	85.842	86.142	-1.4211e-14	15	5	4	0	0	0	0.00034728	1	37126	70.268	58.363	1	14041000
ADAEVIILP	9	Acetyl (Protein N-term)	_(Acetyl (Protein N-term))ADAEVIILP_			1	0	0	O60832;O60832-2	O60832	O60832	DKC1	H/ACA ribonucleoprotein complex subunit 4	MULTI-MSMS	220616KMo_Nt_25FA_rep1	rep1	491.776	2	491.776	981.538	-0.83376	-0.00041003	0.65423	0.00032173	-0.17954	-8.8293e-05	491.777	85.955	0.24949	85.955	85.83	86.08	0	10	4	3	0	0	0	0.00080135	1	36363	60.788	48.883	1	22326000
ADAEVIILP	9	Acetyl (Protein N-term)	_(Acetyl (Protein N-term))ADAEVIILP_			1	0	0	O60832;O60832-2	O60832	O60832	DKC1	H/ACA ribonucleoprotein complex subunit 4	MULTI-MSMS	220616KMo_Nt_25FA_rep2	rep2	491.776	2	491.776	981.538	-0.89674	-0.00044099	0.72586	0.00035696	-0.17088	-8.4034e-05	491.777	85.966	0.29888	85.966	85.841	86.14	0	13	5	3	0	0	0	0.001073	1	36823	57.811	45.906	1	16966000
ADAEVIILPK	10	Acetyl (Protein N-term)	_(Acetyl (Protein N-term))ADAEVIILPK_			1	0	1	O60832;O60832-2	O60832	O60832	DKC1	H/ACA ribonucleoprotein complex subunit 4	MULTI-MSMS	220616KMo_Nt_25FA_rep3	rep3	555.823	2	555.824	1109.63	-1.1177	-0.00062122	0.67628	0.00037589	-0.44137	-0.00024533	555.824	65.441	1.0975	65.441	64.9	65.997	0	361	95	5	0	0	0	4.7577e-43	3	26195	151.44	148.03	1	21951000
ADAEVIILPK	10	Acetyl (Protein N-term)	_(Acetyl (Protein N-term))ADAEVIILPK_			1	0	1	O60832;O60832-2	O60832	O60832	DKC1	H/ACA ribonucleoprotein complex subunit 4	MULTI-MSMS	220616KMo_Nt_25FA_rep1	rep1	555.824	2	555.824	1109.63	-0.69607	-0.00038689	0.27045	0.00015032	-0.42562	-0.00023657	555.824	65.989	0.9993	65.989	65.454	66.453	0	380	99	5	0	0	0	2.0144e-55	2	25506	161.92	158.51	1	19874000
ADAEVIILPK	10	Acetyl (Protein N-term)	_(Acetyl (Protein N-term))ADAEVIILPK_			1	0	1	O60832;O60832-2	O60832	O60832	DKC1	H/ACA ribonucleoprotein complex subunit 4	MULTI-MSMS	220616KMo_Nt_25FA_rep2	rep2	555.824	2	555.824	1109.63	-0.8617	-0.00047896	0.42446	0.00023592	-0.43725	-0.00024303	555.824	65.55	1.1131	65.55	64.872	65.986	0	348	94	5	0	0	0	2.2999e-32	3	26019	141.48	138.63	1	22808000
ADAFGDELFSVFEGDSTTAAGT	22	Acetyl (Protein N-term)	_(Acetyl (Protein N-term))ADAFGDELFSVFEGDSTTAAGT_			1	0	0	P42285	P42285	P42285	SKIV2L2	Superkiller viralicidic activity 2-like 2	MULTI-MSMS	220616KMo_Nt_25FA_rep3	rep3	1125.99	2	1125.49	2248.96	-1.2896	-0.0014514	0.98607	0.0011098	-0.30352	-0.00034161	1125.99	87.24	0.16866	87.24	87.099	87.268	0	28	8	6	0	0	0	3.4589e-35	1	38011	132.86	125.49	1	10630000
ADAFGDELFSVFEGDSTTAAGT	22	Acetyl (Protein N-term)	_(Acetyl (Protein N-term))ADAFGDELFSVFEGDSTTAAGT_			1	0	0	P42285	P42285	P42285	SKIV2L2	Superkiller viralicidic activity 2-like 2	MULTI-MSMS	220616KMo_Nt_25FA_rep2	rep2	1125.99	2	1125.49	2248.96	-0.82807	-0.00093199	0.026607	2.9946e-05	-0.80146	-0.00090204	1125.99	87.224	0.12899	87.224	87.141	87.27	0	28	9	4	0	0	0	2.0547e-26	1	37700	111.79	104.42	1	11980000
ADAWEEIR	8	Acetyl (Protein N-term)	_(Acetyl (Protein N-term))ADAWEEIR_			1	0	1	O94874;O94874-3	O94874	O94874	UFL1	E3 UFM1-protein ligase 1	MSMS	220616KMo_Nt_25FA_rep3	rep3	516.243	2	516.243	1030.47	NaN	NaN	NaN	NaN	NaN	NaN	NaN	61.541	1	61.541	61.041	62.041	0				0	0	0	0.0077531	1	23696	43.083	39.149	1
ADAWEEIR	8	Acetyl (Protein N-term)	_(Acetyl (Protein N-term))ADAWEEIR_			1	0	1	O94874;O94874-3	O94874	O94874	UFL1	E3 UFM1-protein ligase 1	MSMS	220616KMo_Nt_25FA_rep2	rep2	516.243	2	516.243	1030.47	NaN	NaN	NaN	NaN	NaN	NaN	NaN	61.572	1	61.572	61.072	62.072	0				0	0	0	0.0077531	1	23528	43.083	34.4	1
ADDAGAAGGPGGPGGPGMGN	20	Acetyl (Protein N-term),Oxidation (M)	_(Acetyl (Protein N-term))ADDAGAAGGPGGPGGPGM(Oxidation (M))GN_	ADDAGAAGGPGGPGGPGM(1)GN	ADDAGAAGGPGGPGGPGM(110)GN	1	1	0	P15880	P15880	P15880	RPS2	40S ribosomal protein S2	MULTI-MSMS	220616KMo_Nt_25FA_rep3	rep3	821.335	2	820.834	1639.65	-1.2142	-0.00099668	0.35928	0.00029491	-0.85495	-0.00070177	820.834	37.312	0.66625	37.312	36.985	37.651	0	203	73	3	0	0	0	6.6103e-17	4	9269	105.03	104.06	1	2026400
ADDAGAAGGPGGPGGPGMGN	20	Acetyl (Protein N-term),Oxidation (M)	_(Acetyl (Protein N-term))ADDAGAAGGPGGPGGPGM(Oxidation (M))GN_	ADDAGAAGGPGGPGGPGM(1)GN	ADDAGAAGGPGGPGGPGM(84)GN	1	1	0	P15880	P15880	P15880	RPS2	40S ribosomal protein S2	MULTI-MSMS	220616KMo_Nt_25FA_rep1	rep1	820.834	2	820.834	1639.65	-0.66533	-0.00054613	0.22353	0.00018348	-0.4418	-0.00036265	820.834	37.077	0.64545	37.077	36.763	37.408	0	213	76	4	0	0	0	2.9034e-09	2	9057	84.289	80.402	1	1474000
ADDAGAAGGPGGPGGPGMGN	20	Acetyl (Protein N-term),Oxidation (M)	_(Acetyl (Protein N-term))ADDAGAAGGPGGPGGPGM(Oxidation (M))GN_	ADDAGAAGGPGGPGGPGM(1)GN	ADDAGAAGGPGGPGGPGM(110)GN	1	1	0	P15880	P15880	P15880	RPS2	40S ribosomal protein S2	MULTI-MSMS	220616KMo_Nt_25FA_rep2	rep2	820.834	2	820.834	1639.65	-0.70158	-0.00057588	0.08878	7.2873e-05	-0.6128	-0.00050301	820.834	37.307	0.60954	37.307	36.962	37.572	0	181	67	3	0	0	0	4.4448e-23	4	9227	113.77	111.92	1	1937000
ADDAGLETPLCSEQFGSGEA	20	Acetyl (Protein N-term)	_(Acetyl (Protein N-term))ADDAGLETPLCSEQFGSGEA_			1	0	0	Q96GQ5	Q96GQ5	Q96GQ5	C16orf58	RUS1 family protein C16orf58	MULTI-MSMS	220616KMo_Nt_25FA_rep3	rep3	1048.44	2	1048.44	2094.87	-1.2927	-0.0013553	0.48015	0.00050341	-0.81253	-0.00085189	1048.94	76.043	0.67786	76.043	75.709	76.387	-1.4211e-14	232	58	5	0	0	0	9.2417e-09	1	32038	80.69	80.69	1	4019400
ADDAGLETPLCSEQFGSGEA	20	Acetyl (Protein N-term)	_(Acetyl (Protein N-term))ADDAGLETPLCSEQFGSGEA_			1	0	0	Q96GQ5	Q96GQ5	Q96GQ5	C16orf58	RUS1 family protein C16orf58	MULTI-MSMS	220616KMo_Nt_25FA_rep1	rep1	1048.94	2	1048.44	2094.87	-0.71468	-0.0007493	0.27191	0.00028509	-0.44276	-0.00046421	1048.94	75.547	0.58773	75.547	75.309	75.897	0	166	40	5	0	0	0	1.6523e-08	3	30611	76.522	76.522	1	3453800
ADDAGLETPLCSEQFGSGEA	20	Acetyl (Protein N-term)	_(Acetyl (Protein N-term))ADDAGLETPLCSEQFGSGEA_			1	0	0	Q96GQ5	Q96GQ5	Q96GQ5	C16orf58	RUS1 family protein C16orf58	MULTI-MSMS	220616KMo_Nt_25FA_rep2	rep2	1048.44	2	1048.44	2094.87	-0.87454	-0.0009169	0.048076	5.0405e-05	-0.82646	-0.00086649	1048.94	75.947	0.72553	75.947	75.631	76.356	0	257	71	5	0	0	0	2.9538e-09	1	31780	84.289	84.289	1	4797300
ADDIDIEAMLEAPY	14	Acetyl (Protein N-term)	_(Acetyl (Protein N-term))ADDIDIEAMLEAPY_			1	0	0	Q14498;Q14498-3;Q14498-2	Q14498	Q14498	RBM39	RNA-binding protein 39	MULTI-MSMS	220616KMo_Nt_25FA_rep3	rep3	804.863	2	804.361	1606.71	-1.2363	-0.00099441	0.84639	0.0006808	-0.38989	-0.00031361	804.362	86.943	0.14507	86.943	86.818	86.963	0	8	2	4	0	0	0	0.00041315	1	37822	64.04	57.015	1	3709300
ADDIDIEAMLEAPY	14	Acetyl (Protein N-term)	_(Acetyl (Protein N-term))ADDIDIEAMLEAPY_			1	0	0	Q14498;Q14498-3;Q14498-2	Q14498	Q14498	RBM39	RNA-binding protein 39	MULTI-MSMS	220616KMo_Nt_25FA_rep1	rep1	804.361	2	804.361	1606.71	-0.75841	-0.00061004	0.51681	0.0004157	-0.2416	-0.00019434	804.863	86.879	0.14955	86.879	86.758	86.907	-1.4211e-14	8	2	4	0	0	0	2.0585e-05	1	37052	73.985	58.094	1	6318300
ADDIDIEAMLEAPY	14	Acetyl (Protein N-term)	_(Acetyl (Protein N-term))ADDIDIEAMLEAPY_			1	0	0	Q14498;Q14498-3;Q14498-2	Q14498	Q14498	RBM39	RNA-binding protein 39	MULTI-MSMS	220616KMo_Nt_25FA_rep2	rep2	804.862	2	804.361	1606.71	-0.85199	-0.00068531	0.574	0.0004617	-0.27799	-0.00022361	804.863	86.922	0.13879	86.922	86.801	86.94	0	6	2	3	0	0	0	1.8196e-05	1	37510	75.378	64.855	1	4372800
ADDIDIEAMLEAPY	14	Acetyl (Protein N-term),Oxidation (M)	_(Acetyl (Protein N-term))ADDIDIEAM(Oxidation (M))LEAPY_	ADDIDIEAM(1)LEAPY	ADDIDIEAM(51)LEAPY	1	1	0	Q14498;Q14498-3;Q14498-2	Q14498	Q14498	RBM39	RNA-binding protein 39	MULTI-SECPEP	220616KMo_Nt_25FA_rep1	rep1	811.886	2	812.358	1622.7	-0.84208	-0.00068407	1.1547	0.00093807	0.31267	0.000254	812.861	85.803	0.29945	85.803	85.631	85.93	-1.4211e-14	15	5	4	0	0	0	0.0088973	1	36201	50.978	37.072	1	5333400
ADDLDFETGDAGASATFPMQCSAL	24	Acetyl (Protein N-term),Oxidation (M)	_(Acetyl (Protein N-term))ADDLDFETGDAGASATFPM(Oxidation (M))QCSAL_	ADDLDFETGDAGASATFPM(1)QCSAL	ADDLDFETGDAGASATFPM(240)QCSAL	1	1	0	P63241;Q6IS14	P63241	P63241	EIF5A;EIF5AL1	Eukaryotic translation initiation factor 5A-1;Eukaryotic translation initiation factor 5A-1-like	MULTI-MSMS	220616KMo_Nt_25FA_rep3	rep3	1275.03	2	1274.53	2547.04	-1.4539	-0.001853	0.27404	0.00034927	-1.1799	-0.0015038	1275.03	84.856	1.7602	84.856	84.381	86.142	0	549	98	8	0	0	0	3.3209e-179	6	36287	238.07	226.8	1	116410000
ADDLDFETGDAGASATFPMQCSAL	24	Acetyl (Protein N-term),Oxidation (M)	_(Acetyl (Protein N-term))ADDLDFETGDAGASATFPM(Oxidation (M))QCSAL_	ADDLDFETGDAGASATFPM(1)QCSAL	ADDLDFETGDAGASATFPM(66)QCSAL	1	1	0	P63241;Q6IS14	P63241	P63241	EIF5A;EIF5AL1	Eukaryotic translation initiation factor 5A-1;Eukaryotic translation initiation factor 5A-1-like	MULTI-MSMS	220616KMo_Nt_25FA_rep3	rep3	850.355	3	850.021	2547.04	-1.4559	-0.0012375	0.43681	0.0003713	-1.019	-0.00086621	850.356	84.857	2.1309	84.857	84.111	86.242	-1.4211e-14	783	122	9	0	0	0	3.3806e-08	5	36170	66.389	63.19	1	688660000
ADDLDFETGDAGASATFPMQCSAL	24	Acetyl (Protein N-term),Oxidation (M)	_(Acetyl (Protein N-term))ADDLDFETGDAGASATFPM(Oxidation (M))QCSAL_	ADDLDFETGDAGASATFPM(1)QCSAL	ADDLDFETGDAGASATFPM(230)QCSAL	1	1	0	P63241;Q6IS14	P63241	P63241	EIF5A;EIF5AL1	Eukaryotic translation initiation factor 5A-1;Eukaryotic translation initiation factor 5A-1-like	MULTI-MSMS	220616KMo_Nt_25FA_rep1	rep1	1275.03	2	1274.53	2547.04	-0.68398	-0.00087176	-0.33373	-0.00042535	-1.0177	-0.0012971	1275.03	84.501	1.6361	84.501	83.88	85.516	0	637	102	8	0	0	0	3.856e-157	4	35430	230.86	219.6	1	104770000
ADDLDFETGDAGASATFPMQCSAL	24	Acetyl (Protein N-term),Oxidation (M)	_(Acetyl (Protein N-term))ADDLDFETGDAGASATFPM(Oxidation (M))QCSAL_	ADDLDFETGDAGASATFPM(1)QCSAL	ADDLDFETGDAGASATFPM(100)QCSAL	1	1	0	P63241;Q6IS14	P63241	P63241	EIF5A;EIF5AL1	Eukaryotic translation initiation factor 5A-1;Eukaryotic translation initiation factor 5A-1-like	MULTI-MSMS	220616KMo_Nt_25FA_rep1	rep1	849.682	3	850.021	2547.04	-0.67938	-0.00057749	-0.19535	-0.00016605	-0.87473	-0.00074354	850.356	84.532	2.7299	84.532	83.4	86.13	0	940	159	9	0	0	0	1.9112e-20	6	35310	101.89	97.824	1	513740000
ADDLDFETGDAGASATFPMQCSAL	24	Acetyl (Protein N-term),Oxidation (M)	_(Acetyl (Protein N-term))ADDLDFETGDAGASATFPM(Oxidation (M))QCSAL_	ADDLDFETGDAGASATFPM(1)QCSAL	ADDLDFETGDAGASATFPM(85)QCSAL	1	1	0	P63241;Q6IS14	P63241	P63241	EIF5A;EIF5AL1	Eukaryotic translation initiation factor 5A-1;Eukaryotic translation initiation factor 5A-1-like	MULTI-MSMS	220616KMo_Nt_25FA_rep1	rep1	1275.03	2	1274.53	2547.04	-0.82705	-0.0010541	2.9404	0.0037476	2.1133	0.0026935	1275.04	86.091	0.71421	86.091	85.516	86.23	0	35	14	3	0	0	0	7.0114e-12	1	36405	85.457	85.202	1	27730000
ADDLDFETGDAGASATFPMQCSAL	24	Acetyl (Protein N-term),Oxidation (M)	_(Acetyl (Protein N-term))ADDLDFETGDAGASATFPM(Oxidation (M))QCSAL_	ADDLDFETGDAGASATFPM(1)QCSAL	ADDLDFETGDAGASATFPM(250)QCSAL	1	1	0	P63241;Q6IS14	P63241	P63241	EIF5A;EIF5AL1	Eukaryotic translation initiation factor 5A-1;Eukaryotic translation initiation factor 5A-1-like	MULTI-MSMS	220616KMo_Nt_25FA_rep2	rep2	1275.03	2	1274.53	2547.04	-0.8484	-0.0010813	-0.4161	-0.00053033	-1.2645	-0.0016116	1275.03	84.928	1.2464	84.928	84.274	85.52	-1.4211e-14	611	97	8	0	0	0	1.4959e-203	5	35957	252.52	241.89	1	104170000
ADDLDFETGDAGASATFPMQCSAL	24	Acetyl (Protein N-term),Oxidation (M)	_(Acetyl (Protein N-term))ADDLDFETGDAGASATFPM(Oxidation (M))QCSAL_	ADDLDFETGDAGASATFPM(1)QCSAL	ADDLDFETGDAGASATFPM(78)QCSAL	1	1	0	P63241;Q6IS14	P63241	P63241	EIF5A;EIF5AL1	Eukaryotic translation initiation factor 5A-1;Eukaryotic translation initiation factor 5A-1-like	MULTI-MSMS	220616KMo_Nt_25FA_rep2	rep2	850.355	3	850.021	2547.04	-0.8417	-0.00071546	-0.23377	-0.00019871	-1.0755	-0.00091418	850.356	84.822	2.4123	84.822	83.979	86.391	-1.4211e-14	810	136	9	0	0	0	1.076e-10	3	36075	78.008	76.826	1	575430000
ADDLDFETGDAGASATFPMQCSAL	24	Acetyl (Protein N-term),Oxidation (M)	_(Acetyl (Protein N-term))ADDLDFETGDAGASATFPM(Oxidation (M))QCSAL_	ADDLDFETGDAGASATFPM(1)QCSAL	ADDLDFETGDAGASATFPM(65)QCSAL	1	1	0	P63241;Q6IS14	P63241	P63241	EIF5A;EIF5AL1	Eukaryotic translation initiation factor 5A-1;Eukaryotic translation initiation factor 5A-1-like	MULTI-MSMS	220616KMo_Nt_25FA_rep2	rep2	1275.03	2	1274.53	2547.04	-0.89774	-0.0011442	3.5647	0.0045433	2.6669	0.0033991	1275.04	86.129	0.82031	86.129	85.52	86.341	0	22	16	2	0	0	0	3.9786e-08	1	36882	65.092	64.425	1	11383000
ADDLDFETGDAGASATFPMQCSAL	24	Acetyl (Protein N-term)	_(Acetyl (Protein N-term))ADDLDFETGDAGASATFPMQCSAL_			1	0	0	P63241;Q6IS14	P63241	P63241	EIF5A;EIF5AL1	Eukaryotic translation initiation factor 5A-1;Eukaryotic translation initiation factor 5A-1-like	MULTI-MSMS	220616KMo_Nt_25FA_rep3	rep3	845.027	3	844.69	2531.05	-1.4449	-0.0012205	0.7783	0.00065742	-0.66659	-0.00056307	845.025	86.216	0.54953	86.216	86.042	86.592	0	38	10	8	0	0	0	1.5357e-08	2	37270	70.174	62.276	1	677500000
ADDLDFETGDAGASATFPMQCSAL	24	Acetyl (Protein N-term)	_(Acetyl (Protein N-term))ADDLDFETGDAGASATFPMQCSAL_			1	0	0	P63241;Q6IS14	P63241	P63241	EIF5A;EIF5AL1	Eukaryotic translation initiation factor 5A-1;Eukaryotic translation initiation factor 5A-1-like	MULTI-MSMS	220616KMo_Nt_25FA_rep3	rep3	1267.03	2	1266.53	2531.05	-1.4403	-0.0018241	0.085748	0.0001086	-1.3545	-0.0017155	1267.03	86.216	0.39996	86.216	86.092	86.492	0	37	7	8	0	0	0	9.7519e-180	1	37273	243.41	241.89	1	356380000
ADDLDFETGDAGASATFPMQCSAL	24	Acetyl (Protein N-term)	_(Acetyl (Protein N-term))ADDLDFETGDAGASATFPMQCSAL_			1	0	0	P63241;Q6IS14	P63241	P63241	EIF5A;EIF5AL1	Eukaryotic translation initiation factor 5A-1;Eukaryotic translation initiation factor 5A-1-like	MULTI-MSMS	220616KMo_Nt_25FA_rep1	rep1	845.023	3	844.69	2531.05	-0.81375	-0.00068737	-0.30119	-0.00025441	-1.1149	-0.00094178	845.024	86.155	0.45054	86.155	86.03	86.48	0	45	8	8	0	0	0	3.3722e-08	1	36497	65.915	58.112	1	1225800000
ADDLDFETGDAGASATFPMQCSAL	24	Acetyl (Protein N-term)	_(Acetyl (Protein N-term))ADDLDFETGDAGASATFPMQCSAL_			1	0	0	P63241;Q6IS14	P63241	P63241	EIF5A;EIF5AL1	Eukaryotic translation initiation factor 5A-1;Eukaryotic translation initiation factor 5A-1-like	MULTI-MSMS	220616KMo_Nt_25FA_rep1	rep1	1267.03	2	1266.53	2531.05	-0.81773	-0.0010357	-0.34942	-0.00044256	-1.1672	-0.0014782	1267.03	86.155	0.5005	86.155	85.98	86.48	1.4211e-14	42	9	8	0	0	0	2.536e-229	1	36500	264.92	262.26	1	662040000
ADDLDFETGDAGASATFPMQCSAL	24	Acetyl (Protein N-term)	_(Acetyl (Protein N-term))ADDLDFETGDAGASATFPMQCSAL_			1	0	0	P63241;Q6IS14	P63241	P63241	EIF5A;EIF5AL1	Eukaryotic translation initiation factor 5A-1;Eukaryotic translation initiation factor 5A-1-like	MULTI-MSMS	220616KMo_Nt_25FA_rep2	rep2	1267.03	2	1266.53	2531.05	-0.91706	-0.0011615	-0.19776	-0.00025047	-1.1148	-0.0014119	1267.03	86.165	0.35014	86.165	86.041	86.391	-1.4211e-14	22	6	4	0	0	0	3.099e-117	1	36972	202.4	192.86	1	448800000
ADDPSAADRNVEIW	14	Acetyl (Protein N-term)	_(Acetyl (Protein N-term))ADDPSAADRNVEIW_			1	0	1	P62495	P62495	P62495	ETF1	Eukaryotic peptide chain release factor subunit 1	MULTI-MSMS	220616KMo_Nt_25FA_rep3	rep3	800.865	2	800.866	1599.72	-1.1468	-0.00091846	0.61774	0.00049472	-0.52909	-0.00042373	800.866	65.945	0.68772	65.945	65.619	66.307	0	270	67	5	0	0	0	3.0704e-18	2	26527	117.98	102.31	1	16471000
ADDPSAADRNVEIW	14	Acetyl (Protein N-term)	_(Acetyl (Protein N-term))ADDPSAADRNVEIW_			1	0	1	P62495	P62495	P62495	ETF1	Eukaryotic peptide chain release factor subunit 1	MULTI-MSMS	220616KMo_Nt_25FA_rep1	rep1	801.367	2	800.866	1599.72	-0.69464	-0.00055632	0.72092	0.00057736	0.026271	2.104e-05	800.866	66.162	0.8094	66.162	65.846	66.655	0	302	84	5	0	0	0	2.1538e-08	2	25707	88.187	73.767	1	10588000
ADDPSAADRNVEIW	14	Acetyl (Protein N-term)	_(Acetyl (Protein N-term))ADDPSAADRNVEIW_			1	0	1	P62495	P62495	P62495	ETF1	Eukaryotic peptide chain release factor subunit 1	MULTI-MSMS	220616KMo_Nt_25FA_rep2	rep2	800.865	2	800.866	1599.72	-0.88698	-0.00071035	0.32832	0.00026294	-0.55867	-0.00044742	800.866	65.98	0.6831	65.98	65.617	66.301	0	280	61	6	0	0	0	3.639e-25	1	26324	127.87	113.45	1	16514000
ADDQGCIEEQGVEDSANEDSVDAKPD	26	Acetyl (Protein N-term)	_(Acetyl (Protein N-term))ADDQGCIEEQGVEDSANEDSVDAKPD_			1	0	1	P55210;P55210-2	P55210	P55210	CASP7	Caspase-7;Caspase-7 subunit p20;Caspase-7 subunit p11	MULTI-MSMS	220616KMo_Nt_25FA_rep3	rep3	946.051	3	945.718	2834.13	-1.345	-0.001272	0.41613	0.00039354	-0.92887	-0.00087845	946.052	51.731	0.47509	51.731	51.47	51.945	0	182	34	7	0	0	0	1.988e-14	1	17605	82.849	81.866	1	15511000
ADDQGCIEEQGVEDSANEDSVDAKPD	26	Acetyl (Protein N-term)	_(Acetyl (Protein N-term))ADDQGCIEEQGVEDSANEDSVDAKPD_			1	0	1	P55210;P55210-2	P55210	P55210	CASP7	Caspase-7;Caspase-7 subunit p20;Caspase-7 subunit p11	MULTI-MSMS	220616KMo_Nt_25FA_rep1	rep1	946.052	3	945.718	2834.13	-0.71654	-0.00067764	-0.12583	-0.000119	-0.84237	-0.00079664	946.052	51.725	0.46985	51.725	51.492	51.962	0	174	36	7	0	0	0	3.2079e-10	1	16801	55.061	54.078	1	15604000
ADDVDQQQTTNTVEEPLDLI	20	Acetyl (Protein N-term)	_(Acetyl (Protein N-term))ADDVDQQQTTNTVEEPLDLI_			1	0	0	P62310	P62310	P62310	LSM3	U6 snRNA-associated Sm-like protein LSm3	MULTI-MSMS	220616KMo_Nt_25FA_rep3	rep3	1144.03	2	1143.53	2285.05	-1.442	-0.0016489	0.48547	0.00055515	-0.95649	-0.0010938	1144.04	86.216	0.35051	86.216	86.092	86.442	0	27	6	6	0	0	0	4.1879e-31	1	37291	124.12	109.43	1	439480000
ADDVDQQQTTNTVEEPLDLI	20	Acetyl (Protein N-term)	_(Acetyl (Protein N-term))ADDVDQQQTTNTVEEPLDLI_			1	0	0	P62310	P62310	P62310	LSM3	U6 snRNA-associated Sm-like protein LSm3	MULTI-MSMS	220616KMo_Nt_25FA_rep3	rep3	763.026	3	762.692	2285.05	-1.444	-0.0011013	0.14436	0.0001101	-1.2996	-0.00099121	763.027	86.217	0.30068	86.217	86.092	86.392	1.4211e-14	27	5	6	0	0	0	5.0422e-05	1	37293	54.103	39.631	1	485290000
ADDVDQQQTTNTVEEPLDLI	20	Acetyl (Protein N-term)	_(Acetyl (Protein N-term))ADDVDQQQTTNTVEEPLDLI_			1	0	0	P62310	P62310	P62310	LSM3	U6 snRNA-associated Sm-like protein LSm3	MULTI-MSMS	220616KMo_Nt_25FA_rep1	rep1	1144.04	2	1143.53	2285.05	-0.81838	-0.00093585	-0.018984	-2.1709e-05	-0.83736	-0.00095755	1144.04	86.155	0.40069	86.155	86.03	86.43	0	31	7	6	0	0	0	1.7801e-12	1	36532	95.273	81.264	1	451370000
ADDVDQQQTTNTVEEPLDLI	20	Acetyl (Protein N-term)	_(Acetyl (Protein N-term))ADDVDQQQTTNTVEEPLDLI_			1	0	0	P62310	P62310	P62310	LSM3	U6 snRNA-associated Sm-like protein LSm3	MULTI-MSMS	220616KMo_Nt_25FA_rep2	rep2	1144.04	2	1143.53	2285.05	-0.91789	-0.0010496	0.052292	5.9798e-05	-0.8656	-0.00098985	1144.04	86.165	0.30076	86.165	86.09	86.391	0	30	5	7	0	0	0	1.1179e-16	1	36975	101.39	90.745	1	148780000
ADEAALALQPGGSPSAAGAD	20	Acetyl (Protein N-term)	_(Acetyl (Protein N-term))ADEAALALQPGGSPSAAGAD_			1	0	0	Q96EB6;Q96EB6-2	Q96EB6	Q96EB6	SIRT1	NAD-dependent protein deacetylase sirtuin-1;SirtT1 75 kDa fragment	MULTI-MSMS	220616KMo_Nt_25FA_rep3	rep3	906.427	2	905.926	1809.84	-1.1541	-0.0010455	0.60944	0.0005521	-0.54461	-0.00049338	905.927	65.926	0.75436	65.926	65.516	66.27	0	289	72	5	0	0	0	2.0818e-24	1	26490	122.39	107.19	1	6383800
ADEAALALQPGGSPSAAGAD	20	Acetyl (Protein N-term)	_(Acetyl (Protein N-term))ADEAALALQPGGSPSAAGAD_			1	0	0	Q96EB6;Q96EB6-2	Q96EB6	Q96EB6	SIRT1	NAD-dependent protein deacetylase sirtuin-1;SirtT1 75 kDa fragment	MULTI-MSMS	220616KMo_Nt_25FA_rep1	rep1	905.926	2	905.926	1809.84	-0.70048	-0.00063459	0.29704	0.0002691	-0.40344	-0.00036549	905.926	65.449	0.7384	65.449	65.099	65.838	0	225	62	5	0	0	0	3.2863e-23	2	25342	116.24	107.51	1	5090100
ADEAALALQPGGSPSAAGAD	20	Acetyl (Protein N-term)	_(Acetyl (Protein N-term))ADEAALALQPGGSPSAAGAD_			1	0	0	Q96EB6;Q96EB6-2	Q96EB6	Q96EB6	SIRT1	NAD-dependent protein deacetylase sirtuin-1;SirtT1 75 kDa fragment	MULTI-MSMS	220616KMo_Nt_25FA_rep2	rep2	905.926	2	905.926	1809.84	-0.88779	-0.00080427	0.34564	0.00031313	-0.54215	-0.00049114	905.927	65.852	0.7257	65.852	65.471	66.197	0	275	67	5	0	0	0	3.5391e-31	2	26266	125.82	114.91	1	7271400
ADEALAGLDEGAL	13	Acetyl (Protein N-term)	_(Acetyl (Protein N-term))ADEALAGLDEGAL_			1	0	0	P53814;P53814-5;P53814-6	P53814	P53814	SMTN	Smoothelin	MULTI-MSMS	220616KMo_Nt_25FA_rep3	rep3	643.808	2	643.809	1285.6	-1.4963	-0.00096332	0.6996	0.00045041	-0.79669	-0.00051291	643.81	85.573	0.23571	85.573	85.409	85.645	0	8	4	2	0	0	0	0.00045323	1	36786	66.299	53.256	1	7972700
ADEALAGLDEGAL	13	Acetyl (Protein N-term)	_(Acetyl (Protein N-term))ADEALAGLDEGAL_			1	0	0	P53814;P53814-5;P53814-6	P53814	P53814	SMTN	Smoothelin	MULTI-MSMS	220616KMo_Nt_25FA_rep1	rep1	643.809	2	643.809	1285.6	-0.76064	-0.00048971	0.29327	0.00018881	-0.46738	-0.0003009	643.809	85.44	0.24938	85.44	85.266	85.516	0	13	5	3	0	0	0	9e-07	1	35982	85.731	76.517	1	4469600
ADEALAGLDEGAL	13	Acetyl (Protein N-term)	_(Acetyl (Protein N-term))ADEALAGLDEGAL_			1	0	0	P53814;P53814-5;P53814-6	P53814	P53814	SMTN	Smoothelin	MULTI-MSMS	220616KMo_Nt_25FA_rep2	rep2	643.809	2	643.809	1285.6	-0.84062	-0.0005412	-0.10528	-6.7783e-05	-0.9459	-0.00060898	643.809	85.543	0.2128	85.543	85.393	85.606	-1.4211e-14	11	4	3	0	0	0	0.00045323	1	36452	66.299	54.344	1	9047800
ADEEEDPTFEEENEEIGGGAEGGQGK	26	Acetyl (Protein N-term)	_(Acetyl (Protein N-term))ADEEEDPTFEEENEEIGGGAEGGQGK_			1	0	1	Q15543	Q15543	Q15543	TAF13	Transcription initiation factor TFIID subunit 13	MULTI-MSMS	220616KMo_Nt_25FA_rep3	rep3	922.712	3	922.378	2764.11	-1.3849	-0.0012774	0.88804	0.00081911	-0.49684	-0.00045828	922.713	55.966	0.71666	55.966	55.534	56.251	0	193	41	7	0	0	0	3.0117e-10	1	20245	54.141	54.141	1	11018000
ADEEEDPTFEEENEEIGGGAEGGQGK	26	Acetyl (Protein N-term)	_(Acetyl (Protein N-term))ADEEEDPTFEEENEEIGGGAEGGQGK_			1	0	1	Q15543	Q15543	Q15543	TAF13	Transcription initiation factor TFIID subunit 13	MULTI-MSMS	220616KMo_Nt_25FA_rep1	rep1	922.711	3	922.378	2764.11	-0.92647	-0.00085455	0.2601	0.00023991	-0.66637	-0.00061465	922.712	56.013	0.45628	56.013	55.768	56.225	0	100	22	7	0	0	0	1.4654e-11	1	19299	64.028	64.028	1	12333000
ADEEEDPTFEEENEEIGGGAEGGQGK	26	Acetyl (Protein N-term)	_(Acetyl (Protein N-term))ADEEEDPTFEEENEEIGGGAEGGQGK_			1	0	1	Q15543	Q15543	Q15543	TAF13	Transcription initiation factor TFIID subunit 13	MULTI-MSMS	220616KMo_Nt_25FA_rep2	rep2	922.711	3	922.378	2764.11	-0.97488	-0.00089921	0.41648	0.00038415	-0.5584	-0.00051506	922.712	55.995	0.53658	55.995	55.694	56.231	-7.1054e-15	150	31	6	0	0	0	6.2187e-12	1	20065	69.619	69.619	1	12836000
ADEEKLPPGWE	11	Acetyl (Protein N-term)	_(Acetyl (Protein N-term))ADEEKLPPGWE_			1	0	1	Q13526;O15428	Q13526	Q13526	PIN1;PIN1P1	Peptidyl-prolyl cis-trans isomerase NIMA-interacting 1;Putative PIN1-like protein	MULTI-MSMS	220616KMo_Nt_25FA_rep3	rep3	656.806	2	656.806	1311.6	-1.3987	-0.00091868	0.68549	0.00045024	-0.71321	-0.00046844	656.807	58.249	2.4676	58.249	57.647	60.114	0	217	177	2	0	0	0	1.5301e-69	1	21594	172.88	147.74	1	22191000
ADEEKLPPGWE	11	Acetyl (Protein N-term)	_(Acetyl (Protein N-term))ADEEKLPPGWE_			1	0	1	Q13526;O15428	Q13526	Q13526	PIN1;PIN1P1	Peptidyl-prolyl cis-trans isomerase NIMA-interacting 1;Putative PIN1-like protein	MULTI-MSMS	220616KMo_Nt_25FA_rep3	rep3	656.806	2	656.806	1311.6	-1.2483	-0.00081992	0.51513	0.00033834	-0.73322	-0.00048159	657.308	62.058	0.60872	62.058	61.634	62.243	-7.1054e-15	25	18	2	0	0	0	0.00070322	1	23921	52.482	46.379	1	1151000
ADEEKLPPGWE	11	Acetyl (Protein N-term)	_(Acetyl (Protein N-term))ADEEKLPPGWE_			1	0	1	Q13526;O15428	Q13526	Q13526	PIN1;PIN1P1	Peptidyl-prolyl cis-trans isomerase NIMA-interacting 1;Putative PIN1-like protein	MSMS	220616KMo_Nt_25FA_rep3	rep3	656.806	2	656.806	1311.6	NaN	NaN	NaN	NaN	NaN	NaN	NaN	58.477	1	58.477	57.977	58.977	0				0	0	0	4.8683e-43	1	21797	129.85	108.4	1
ADEEKLPPGWE	11	Acetyl (Protein N-term)	_(Acetyl (Protein N-term))ADEEKLPPGWE_			1	0	1	Q13526;O15428	Q13526	Q13526	PIN1;PIN1P1	Peptidyl-prolyl cis-trans isomerase NIMA-interacting 1;Putative PIN1-like protein	MSMS	220616KMo_Nt_25FA_rep3	rep3	656.806	2	656.806	1311.6	NaN	NaN	NaN	NaN	NaN	NaN	NaN	58.848	1	58.848	58.348	59.348	0				0	0	0	1.6483e-55	1	22062	140.45	126.99	1
ADEEKLPPGWE	11	Acetyl (Protein N-term)	_(Acetyl (Protein N-term))ADEEKLPPGWE_			1	0	1	Q13526;O15428	Q13526	Q13526	PIN1;PIN1P1	Peptidyl-prolyl cis-trans isomerase NIMA-interacting 1;Putative PIN1-like protein	MSMS	220616KMo_Nt_25FA_rep3	rep3	656.806	2	656.806	1311.6	NaN	NaN	NaN	NaN	NaN	NaN	NaN	59.191	1	59.191	58.691	59.691	0				0	0	0	1.7779e-15	1	22294	87.806	76.655	1
ADEEKLPPGWE	11	Acetyl (Protein N-term)	_(Acetyl (Protein N-term))ADEEKLPPGWE_			1	0	1	Q13526;O15428	Q13526	Q13526	PIN1;PIN1P1	Peptidyl-prolyl cis-trans isomerase NIMA-interacting 1;Putative PIN1-like protein	MSMS	220616KMo_Nt_25FA_rep3	rep3	656.806	2	656.806	1311.6	NaN	NaN	NaN	NaN	NaN	NaN	NaN	59.538	1	59.538	59.038	60.038	0				0	0	0	1.6452e-15	1	22493	88.496	77.344	1
ADEEKLPPGWE	11	Acetyl (Protein N-term)	_(Acetyl (Protein N-term))ADEEKLPPGWE_			1	0	1	Q13526;O15428	Q13526	Q13526	PIN1;PIN1P1	Peptidyl-prolyl cis-trans isomerase NIMA-interacting 1;Putative PIN1-like protein	MSMS	220616KMo_Nt_25FA_rep3	rep3	656.806	2	656.806	1311.6	NaN	NaN	NaN	NaN	NaN	NaN	NaN	59.882	1	59.882	59.382	60.382	0				0	0	0	1.1611e-31	1	22652	116.52	110.42	1
ADEEKLPPGWE	11	Acetyl (Protein N-term)	_(Acetyl (Protein N-term))ADEEKLPPGWE_			1	0	1	Q13526;O15428	Q13526	Q13526	PIN1;PIN1P1	Peptidyl-prolyl cis-trans isomerase NIMA-interacting 1;Putative PIN1-like protein	MSMS	220616KMo_Nt_25FA_rep3	rep3	656.806	2	656.806	1311.6	NaN	NaN	NaN	NaN	NaN	NaN	NaN	60.617	1	60.617	60.117	61.117	0				0	0	0	2.1779e-15	1	23105	85.731	81.279	1
ADEEKLPPGWE	11	Acetyl (Protein N-term)	_(Acetyl (Protein N-term))ADEEKLPPGWE_			1	0	1	Q13526;O15428	Q13526	Q13526	PIN1;PIN1P1	Peptidyl-prolyl cis-trans isomerase NIMA-interacting 1;Putative PIN1-like protein	MSMS	220616KMo_Nt_25FA_rep3	rep3	656.806	2	656.806	1311.6	NaN	NaN	NaN	NaN	NaN	NaN	NaN	60.971	1	60.971	60.471	61.471	0				0	0	0	5.0234e-10	1	23332	76.827	72.672	1
ADEEKLPPGWE	11	Acetyl (Protein N-term)	_(Acetyl (Protein N-term))ADEEKLPPGWE_			1	0	1	Q13526;O15428	Q13526	Q13526	PIN1;PIN1P1	Peptidyl-prolyl cis-trans isomerase NIMA-interacting 1;Putative PIN1-like protein	MULTI-MSMS	220616KMo_Nt_25FA_rep1	rep1	657.308	2	656.806	1311.6	-0.74911	-0.00049202	0.32219	0.00021161	-0.42692	-0.00028041	656.806	58.582	0.62223	58.582	58.107	58.729	0	96	54	2	0	0	0	1.8746e-55	3	20971	160.53	139.08	1	14204000
ADEEKLPPGWE	11	Acetyl (Protein N-term)	_(Acetyl (Protein N-term))ADEEKLPPGWE_			1	0	1	Q13526;O15428	Q13526	Q13526	PIN1;PIN1P1	Peptidyl-prolyl cis-trans isomerase NIMA-interacting 1;Putative PIN1-like protein	MULTI-MSMS	220616KMo_Nt_25FA_rep1	rep1	656.806	2	656.806	1311.6	-0.76103	-0.00049985	0.19333	0.00012698	-0.56769	-0.00037286	656.807	58.774	1.9784	58.774	58.653	60.632	0	257	142	4	0	0	0	2.4697e-23	2	21199	123.75	111.51	1	12245000
ADEEKLPPGWE	11	Acetyl (Protein N-term)	_(Acetyl (Protein N-term))ADEEKLPPGWE_			1	0	1	Q13526;O15428	Q13526	Q13526	PIN1;PIN1P1	Peptidyl-prolyl cis-trans isomerase NIMA-interacting 1;Putative PIN1-like protein	MSMS	220616KMo_Nt_25FA_rep1	rep1	656.806	2	656.806	1311.6	NaN	NaN	NaN	NaN	NaN	NaN	NaN	59.689	1	59.689	59.189	60.189	0				0	0	0	1.0169e-42	1	21641	125.48	116.62	1
ADEEKLPPGWE	11	Acetyl (Protein N-term)	_(Acetyl (Protein N-term))ADEEKLPPGWE_			1	0	1	Q13526;O15428	Q13526	Q13526	PIN1;PIN1P1	Peptidyl-prolyl cis-trans isomerase NIMA-interacting 1;Putative PIN1-like protein	MSMS	220616KMo_Nt_25FA_rep1	rep1	656.806	2	656.806	1311.6	NaN	NaN	NaN	NaN	NaN	NaN	NaN	60.03	1	60.03	59.53	60.53	0				0	0	0	7.5592e-16	1	21817	93.111	88.145	1
ADEEKLPPGWE	11	Acetyl (Protein N-term)	_(Acetyl (Protein N-term))ADEEKLPPGWE_			1	0	1	Q13526;O15428	Q13526	Q13526	PIN1;PIN1P1	Peptidyl-prolyl cis-trans isomerase NIMA-interacting 1;Putative PIN1-like protein	MSMS	220616KMo_Nt_25FA_rep1	rep1	656.806	2	656.806	1311.6	NaN	NaN	NaN	NaN	NaN	NaN	NaN	60.402	1	60.402	59.902	60.902	0				0	0	0	1.3535e-16	1	22053	96.331	91.366	1
ADEEKLPPGWE	11	Acetyl (Protein N-term)	_(Acetyl (Protein N-term))ADEEKLPPGWE_			1	0	1	Q13526;O15428	Q13526	Q13526	PIN1;PIN1P1	Peptidyl-prolyl cis-trans isomerase NIMA-interacting 1;Putative PIN1-like protein	MSMS	220616KMo_Nt_25FA_rep1	rep1	656.807	2	656.806	1311.6	NaN	NaN	NaN	NaN	NaN	NaN	NaN	61.215	1	61.215	60.715	61.715	0				0	0	0	0.0019421	1	22534	46.158	39.854	1
ADEEKLPPGWE	11	Acetyl (Protein N-term)	_(Acetyl (Protein N-term))ADEEKLPPGWE_			1	0	1	Q13526;O15428	Q13526	Q13526	PIN1;PIN1P1	Peptidyl-prolyl cis-trans isomerase NIMA-interacting 1;Putative PIN1-like protein	MULTI-MSMS	220616KMo_Nt_25FA_rep2	rep2	656.806	2	656.806	1311.6	-0.88362	-0.00058037	0.3311	0.00021747	-0.55252	-0.0003629	656.807	58.24	0.65692	58.24	57.702	58.359	-7.1054e-15	81	45	2	0	0	0	8.6784e-70	1	21457	177.78	155.93	1	29873000
ADEEKLPPGWE	11	Acetyl (Protein N-term)	_(Acetyl (Protein N-term))ADEEKLPPGWE_			1	0	1	Q13526;O15428	Q13526	Q13526	PIN1;PIN1P1	Peptidyl-prolyl cis-trans isomerase NIMA-interacting 1;Putative PIN1-like protein	MULTI-MSMS	220616KMo_Nt_25FA_rep2	rep2	656.806	2	656.806	1311.6	-0.84168	-0.00055282	0.26824	0.00017618	-0.57344	-0.00037664	656.807	58.381	3.1377	58.381	58.332	61.47	-7.1054e-15	345	213	2	0	0	0	5.53e-43	8	21668	147.4	129.18	1	13591000
ADEELEAL	8	Acetyl (Protein N-term)	_(Acetyl (Protein N-term))ADEELEAL_			1	0	0	O14737;O14737-2	O14737	O14737	PDCD5	Programmed cell death protein 5	MULTI-MSMS	220616KMo_Nt_25FA_rep3	rep3	466.216	2	466.216	930.418	-1.1943	-0.00055681	0.90951	0.00042403	-0.2848	-0.00013278	466.217	71.939	1.338	71.939	71.378	72.716	0	471	140	6	0	0	0	6.8422e-08	2	29801	92.692	47.72	1	79396000
ADEELEAL	8	Acetyl (Protein N-term)	_(Acetyl (Protein N-term))ADEELEAL_			1	0	0	O14737;O14737-2	O14737	O14737	PDCD5	Programmed cell death protein 5	MULTI-MSMS	220616KMo_Nt_25FA_rep1	rep1	466.216	2	466.216	930.418	-0.74721	-0.00034836	0.53888	0.00025123	-0.20833	-9.7126e-05	466.217	71.703	1.2227	71.703	71.2	72.423	0	387	121	5	0	0	0	9.8022e-12	2	28696	99.279	54.668	1	63935000
ADEELEAL	8	Acetyl (Protein N-term)	_(Acetyl (Protein N-term))ADEELEAL_			1	0	0	O14737;O14737-2	O14737	O14737	PDCD5	Programmed cell death protein 5	MULTI-SECPEP	220616KMo_Nt_25FA_rep1	rep1	931.907	1	931.425	930.418	-0.7476	-0.00069634	-0.066278	-6.1733e-05	-0.81388	-0.00075807	931.425	71.696	1.2261	71.696	71.225	72.451	0	410	122	5	0	0	0	0.025038	1	28540	46.37	25.816	1	117570000
ADEELEAL	8	Acetyl (Protein N-term)	_(Acetyl (Protein N-term))ADEELEAL_			1	0	0	O14737;O14737-2	O14737	O14737	PDCD5	Programmed cell death protein 5	MULTI-MSMS	220616KMo_Nt_25FA_rep2	rep2	466.216	2	466.216	930.418	-0.74933	-0.00034935	0.45551	0.00021237	-0.29382	-0.00013698	466.217	71.88	1.2642	71.88	71.389	72.653	0	442	131	5	0	0	0	8.0949e-09	2	29585	97.596	52.623	1	71928000
ADEELEAL	8	Acetyl (Protein N-term)	_(Acetyl (Protein N-term))ADEELEAL_			1	0	0	O14737;O14737-2	O14737	O14737	PDCD5	Programmed cell death protein 5	MULTI-SECPEP	220616KMo_Nt_25FA_rep2	rep2	931.956	1	931.425	930.418	-0.74951	-0.00069811	0.017432	1.6236e-05	-0.73208	-0.00068188	931.425	71.886	1.4839	71.886	71.369	72.853	0	504	159	5	0	0	0	2.5994e-33	1	29577	152.26	85.268	1	115150000
ADEELEALR	9	Acetyl (Protein N-term)	_(Acetyl (Protein N-term))ADEELEALR_			1	0	1	O14737;O14737-2	O14737	O14737	PDCD5	Programmed cell death protein 5	MULTI-MSMS	220616KMo_Nt_25FA_rep3	rep3	544.266	2	544.267	1086.52	-1.4142	-0.00076971	0.86218	0.00046926	-0.55203	-0.00030045	544.267	58.415	0.6002	58.415	58.202	58.802	0	114	36	5	0	0	0	5.507e-70	3	21685	175.44	171.74	1	154520000
ADEELEALR	9	Acetyl (Protein N-term)	_(Acetyl (Protein N-term))ADEELEALR_			1	0	1	O14737;O14737-2	O14737	O14737	PDCD5	Programmed cell death protein 5	MULTI-MSMS	220616KMo_Nt_25FA_rep1	rep1	544.267	2	544.267	1086.52	-0.76623	-0.00041704	0.15318	8.3373e-05	-0.61305	-0.00033366	544.267	58.958	0.61831	58.958	58.729	59.347	0	171	46	5	0	0	0	4.2184e-86	2	21266	190.51	178.79	1	99179000
ADEELEALR	9	Acetyl (Protein N-term)	_(Acetyl (Protein N-term))ADEELEALR_			1	0	1	O14737;O14737-2	O14737	O14737	PDCD5	Programmed cell death protein 5	MULTI-MSMS	220616KMo_Nt_25FA_rep2	rep2	544.266	2	544.267	1086.52	-0.89516	-0.00048721	0.36308	0.00019761	-0.53208	-0.00028959	544.267	58.476	0.5555	58.476	58.253	58.809	7.1054e-15	118	35	5	0	0	0	5.507e-70	2	21728	175.44	171.87	1	144270000
ADEIAKAQVA	10	Acetyl (Protein N-term)	_(Acetyl (Protein N-term))ADEIAKAQVA_			1	0	1	P49773	P49773	P49773	HINT1	Histidine triad nucleotide-binding protein 1	MULTI-MSMS	220616KMo_Nt_25FA_rep3	rep3	529.28	2	529.28	1056.55	-1.2417	-0.00065721	0.68414	0.0003621	-0.55756	-0.00029511	529.28	47.309	1.3199	47.309	46.592	47.912	0	324	105	5	0	0	0	3.3019e-34	1	15191	147.2	118.05	1	216140000
ADEIAKAQVA	10	Acetyl (Protein N-term)	_(Acetyl (Protein N-term))ADEIAKAQVA_			1	0	1	P49773	P49773	P49773	HINT1	Histidine triad nucleotide-binding protein 1	MULTI-MSMS	220616KMo_Nt_25FA_rep1	rep1	529.28	2	529.28	1056.55	-0.71383	-0.00037782	0.09267	4.9048e-05	-0.62116	-0.00032877	529.28	47.755	0.78575	47.755	47.412	48.197	0	285	74	6	0	0	0	1.639e-24	2	14779	134.25	110.29	1	139310000
ADEIAKAQVA	10	Acetyl (Protein N-term)	_(Acetyl (Protein N-term))ADEIAKAQVA_			1	0	1	P49773	P49773	P49773	HINT1	Histidine triad nucleotide-binding protein 1	MULTI-MSMS	220616KMo_Nt_25FA_rep2	rep2	529.28	2	529.28	1056.55	-0.81443	-0.00043106	0.22767	0.0001205	-0.58676	-0.00031056	529.28	47.329	1.3517	47.329	46.519	47.871	-7.1054e-15	335	113	5	0	0	0	8.7071e-33	1	15108	143.03	114.86	1	179700000
ADFDTYDD	8	Acetyl (Protein N-term)	_(Acetyl (Protein N-term))ADFDTYDD_			1	0	0	Q15056;Q15056-2	Q15056	Q15056	EIF4H	Eukaryotic translation initiation factor 4H	MULTI-MSMS	220616KMo_Nt_25FA_rep3	rep3	502.18	2	502.18	1002.35	-1.4086	-0.00070738	0.96074	0.00048247	-0.44787	-0.00022491	502.18	58.13	0.85266	58.13	57.761	58.614	0	123	55	4	0	0	0	2.791e-05	1	21645	77.984	70.313	1	63944000
ADFDTYDD	8	Acetyl (Protein N-term)	_(Acetyl (Protein N-term))ADFDTYDD_			1	0	0	Q15056;Q15056-2	Q15056	Q15056	EIF4H	Eukaryotic translation initiation factor 4H	MULTI-MSMS	220616KMo_Nt_25FA_rep1	rep1	502.18	2	502.18	1002.35	-0.71754	-0.00036033	0.41438	0.00020809	-0.30316	-0.00015224	502.18	57.71	0.7773	57.71	57.349	58.127	0	164	46	5	0	0	0	0.00035936	1	20529	68.485	67.883	1	32983000
ADFDTYDD	8	Acetyl (Protein N-term)	_(Acetyl (Protein N-term))ADFDTYDD_			1	0	0	Q15056;Q15056-2	Q15056	Q15056	EIF4H	Eukaryotic translation initiation factor 4H	MULTI-MSMS	220616KMo_Nt_25FA_rep2	rep2	502.18	2	502.18	1002.35	-0.87195	-0.00043787	0.5447	0.00027354	-0.32725	-0.00016434	502.18	58.135	0.659	58.135	57.673	58.332	0	125	43	5	0	0	0	0.00032242	1	21456	69.093	61.422	1	48142000
ADFDTYDDRAYSSFGGG	17	Acetyl (Protein N-term)	_(Acetyl (Protein N-term))ADFDTYDDRAYSSFGGG_			1	0	1	Q15056;Q15056-2	Q15056	Q15056	EIF4H	Eukaryotic translation initiation factor 4H	MULTI-MSMS	220616KMo_Nt_25FA_rep3	rep3	943.881	2	943.379	1884.74	-1.4817	-0.0013978	1.1811	0.0011142	-0.3006	-0.00028358	943.38	69.395	0.45079	69.395	69.155	69.606	0	138	48	4	0	0	0	0.00056164	1	28381	44.299	44.299	1	743720
ADFDTYDDRAYSSFGGG	17	Acetyl (Protein N-term)	_(Acetyl (Protein N-term))ADFDTYDDRAYSSFGGG_			1	0	1	Q15056;Q15056-2	Q15056	Q15056	EIF4H	Eukaryotic translation initiation factor 4H	MULTI-MSMS	220616KMo_Nt_25FA_rep1	rep1	943.88	2	943.379	1884.74	-0.70003	-0.0006604	0.19984	0.00018853	-0.50019	-0.00047187	943.379	66.69	0.34361	66.69	66.479	66.822	0	73	30	3	0	0	0	0.00043315	1	25831	47.288	41.682	1	1007200
ADFDTYDDRAYSSFGGG	17	Acetyl (Protein N-term)	_(Acetyl (Protein N-term))ADFDTYDDRAYSSFGGG_			1	0	1	Q15056;Q15056-2	Q15056	Q15056	EIF4H	Eukaryotic translation initiation factor 4H	MULTI-MSMS	220616KMo_Nt_25FA_rep1	rep1	943.379	2	943.379	1884.74	-0.85062	-0.00080246	0.18734	0.00017673	-0.66328	-0.00062573	943.379	69.357	0.39254	69.357	69.121	69.514	0	86	32	3	0	0	0	0.00043315	1	27333	47.288	45.231	1	882560
ADFDTYDDRAYSSFGGG	17	Acetyl (Protein N-term)	_(Acetyl (Protein N-term))ADFDTYDDRAYSSFGGG_			1	0	1	Q15056;Q15056-2	Q15056	Q15056	EIF4H	Eukaryotic translation initiation factor 4H	MULTI-MSMS	220616KMo_Nt_25FA_rep1	rep1	943.881	2	943.379	1884.74	-0.75014	-0.00070767	0.39428	0.00037195	-0.35587	-0.00033572	943.38	71.336	0.42348	71.336	71.151	71.575	0	109	40	3	0	0	0	0.00052818	2	28524	45.077	45.077	1	862530
ADFDTYDDRAYSSFGGG	17	Acetyl (Protein N-term)	_(Acetyl (Protein N-term))ADFDTYDDRAYSSFGGG_			1	0	1	Q15056;Q15056-2	Q15056	Q15056	EIF4H	Eukaryotic translation initiation factor 4H	MULTI-MSMS	220616KMo_Nt_25FA_rep2	rep2	943.378	2	943.379	1884.74	-0.82982	-0.00078284	-0.026455	-2.4957e-05	-0.85628	-0.00080779	943.379	66.761	0.344	66.761	66.593	66.937	0	64	22	4	0	0	0	4.3161e-05	1	26654	65.395	59.789	1	979160
ADFDTYDDRAYSSFGGG	17	Acetyl (Protein N-term)	_(Acetyl (Protein N-term))ADFDTYDDRAYSSFGGG_			1	0	1	Q15056;Q15056-2	Q15056	Q15056	EIF4H	Eukaryotic translation initiation factor 4H	MULTI-MSMS	220616KMo_Nt_25FA_rep2	rep2	943.378	2	943.379	1884.74	-0.74688	-0.00070459	0.18295	0.00017259	-0.56393	-0.000532	943.379	71.748	0.43351	71.748	71.533	71.966	0	94	40	3	0	0	0	3.8836e-05	1	29483	66.262	60.656	1	848860
ADGELNVDSLIT	12	Acetyl (Protein N-term)	_(Acetyl (Protein N-term))ADGELNVDSLIT_			1	0	0	P62140	P62140	P62140	PPP1CB	Serine/threonine-protein phosphatase PP1-beta catalytic subunit	MULTI-MSMS	220616KMo_Nt_25FA_rep3	rep3	644.817	2	644.817	1287.62	-1.4376	-0.00092702	0.90314	0.00058236	-0.53451	-0.00034466	644.818	84.474	0.69071	84.474	84.128	84.818	0	289	69	5	0	0	0	2.4037e-06	1	36180	85.731	81.118	1	18856000
ADGELNVDSLIT	12	Acetyl (Protein N-term)	_(Acetyl (Protein N-term))ADGELNVDSLIT_			1	0	0	P62140	P62140	P62140	PPP1CB	Serine/threonine-protein phosphatase PP1-beta catalytic subunit	MULTI-MSMS	220616KMo_Nt_25FA_rep1	rep1	644.817	2	644.817	1287.62	-0.69617	-0.0004489	0.3285	0.00021182	-0.36768	-0.00023709	644.817	84.248	0.60018	84.248	83.935	84.536	-1.4211e-14	169	36	7	0	0	0	0.0018761	2	35121	45.368	35.213	1	23276000
ADGELNVDSLIT	12	Acetyl (Protein N-term)	_(Acetyl (Protein N-term))ADGELNVDSLIT_			1	0	0	P62140	P62140	P62140	PPP1CB	Serine/threonine-protein phosphatase PP1-beta catalytic subunit	MULTI-MSMS	220616KMo_Nt_25FA_rep2	rep2	644.817	2	644.817	1287.62	-0.87875	-0.00056663	0.33131	0.00021363	-0.54744	-0.000353	644.817	84.486	0.72813	84.486	84.041	84.769	-1.4211e-14	290	72	5	0	0	0	6.6971e-05	1	35848	76.345	71.733	1	24254000
ADGGAASQDESSAAAAAAADS	21	Acetyl (Protein N-term)	_(Acetyl (Protein N-term))ADGGAASQDESSAAAAAAADS_			1	0	0	P14859-5;P14859-6	P14859-5	P14859-5			MULTI-MSMS	220616KMo_Nt_25FA_rep1	rep1	918.38	2	918.38	1834.75	-0.75403	-0.00069249	-0.0081358	-7.4718e-06	-0.76217	-0.00069996	918.38	49.238	0.51921	49.238	48.968	49.488	0	159	40	6	0	0	0	2.4668e-12	2	15611	88.163	77.614	1	21718000
ADGGAASQDESSAAAAAAADS	21	Acetyl (Protein N-term)	_(Acetyl (Protein N-term))ADGGAASQDESSAAAAAAADS_			1	0	0	P14859-5;P14859-6	P14859-5	P14859-5			MULTI-MSMS	220616KMo_Nt_25FA_rep2	rep2	918.379	2	918.38	1834.75	-0.86315	-0.0007927	-0.0062359	-5.727e-06	-0.86938	-0.00079842	918.38	49.314	0.51794	49.314	49.039	49.557	0	197	44	6	0	0	0	5.3296e-17	1	16240	99.844	95.671	1	21985000
ADGKGDAAAVAGAGAEAPAVAGAGDGVETESMV	33	Acetyl (Protein N-term)	_(Acetyl (Protein N-term))ADGKGDAAAVAGAGAEAPAVAGAGDGVETESMV_			1	0	1	Q13129	Q13129	Q13129	RLF	Zinc finger protein Rlf	MULTI-MSMS	220616KMo_Nt_25FA_rep3	rep3	972.452	3	972.117	2913.33	-1.2881	-0.0012522	0.75115	0.0007302	-0.53697	-0.000522	972.452	63.4	0.42639	63.4	63.175	63.601	0	96	25	5	0	0	0	7.172e-12	1	24911	53.615	46.74	1	1911200
ADGKGDAAAVAGAGAEAPAVAGAGDGVETESMV	33	Acetyl (Protein N-term)	_(Acetyl (Protein N-term))ADGKGDAAAVAGAGAEAPAVAGAGDGVETESMV_			1	0	1	Q13129	Q13129	Q13129	RLF	Zinc finger protein Rlf	MULTI-MSMS	220616KMo_Nt_25FA_rep2	rep2	972.45	3	972.117	2913.33	-0.82894	-0.00080583	0.20688	0.00020111	-0.62206	-0.00060471	972.452	63.428	0.41562	63.428	63.166	63.581	0	128	29	5	0	0	0	7.4848e-08	1	24698	45.836	33.034	1	1881900
ADGKGDAAAVAGAGAEAPAVAGAGDGVETESMV	33	Acetyl (Protein N-term),Oxidation (M)	_(Acetyl (Protein N-term))ADGKGDAAAVAGAGAEAPAVAGAGDGVETESM(Oxidation (M))V_	ADGKGDAAAVAGAGAEAPAVAGAGDGVETESM(1)V	ADGKGDAAAVAGAGAEAPAVAGAGDGVETESM(49)V	1	1	1	Q13129	Q13129	Q13129	RLF	Zinc finger protein Rlf	MULTI-MSMS	220616KMo_Nt_25FA_rep1	rep1	978.117	3	977.449	2929.32	-0.73149	-0.00071499	0.1754	0.00017144	-0.55609	-0.00054354	977.783	58.208	0.46317	58.208	57.953	58.416	-7.1054e-15	169	43	5	0	0	0	8.7495e-09	1	20676	48.76	42.184	1	1564000
ADGKGDAAAVAGAGAEAPAVAGAGDGVETESMV	33	Acetyl (Protein N-term),Oxidation (M)	_(Acetyl (Protein N-term))ADGKGDAAAVAGAGAEAPAVAGAGDGVETESM(Oxidation (M))V_	ADGKGDAAAVAGAGAEAPAVAGAGDGVETESM(1)V	ADGKGDAAAVAGAGAEAPAVAGAGDGVETESM(60)V	1	1	1	Q13129	Q13129	Q13129	RLF	Zinc finger protein Rlf	MULTI-MSMS	220616KMo_Nt_25FA_rep2	rep2	977.783	3	977.449	2929.32	-0.85727	-0.00083794	0.11783	0.00011518	-0.73943	-0.00072276	977.783	58.074	0.38373	58.074	57.767	58.151	0	62	18	4	0	0	0	1.6382e-12	1	21316	59.65	57.001	1	2614800
ADGQVAELLL	10	Acetyl (Protein N-term)	_(Acetyl (Protein N-term))ADGQVAELLL_			1	0	0	Q9Y285;Q9Y285-2	Q9Y285	Q9Y285	FARSA	Phenylalanine--tRNA ligase alpha subunit	MULTI-MSMS	220616KMo_Nt_25FA_rep3	rep3	535.79	2	535.79	1069.57	-1.346	-0.00072115	0.79791	0.00042751	-0.54804	-0.00029363	535.791	86.516	0.42603	86.516	86.392	86.818	0	23	8	4	0	0	0	2.7661e-11	2	37509	109.01	94.237	1	149930000
ADGQVAELLL	10	Acetyl (Protein N-term)	_(Acetyl (Protein N-term))ADGQVAELLL_			1	0	0	Q9Y285;Q9Y285-2	Q9Y285	Q9Y285	FARSA	Phenylalanine--tRNA ligase alpha subunit	MULTI-MSMS	220616KMo_Nt_25FA_rep1	rep1	535.79	2	535.79	1069.57	-0.79159	-0.00042412	0.53487	0.00028658	-0.25672	-0.00013755	535.79	86.456	0.24933	86.456	86.38	86.63	0	14	4	5	0	0	0	0.00018561	1	36763	75.109	63.204	1	67584000
ADGQVAELLL	10	Acetyl (Protein N-term)	_(Acetyl (Protein N-term))ADGQVAELLL_			1	0	0	Q9Y285;Q9Y285-2	Q9Y285	Q9Y285	FARSA	Phenylalanine--tRNA ligase alpha subunit	MULTI-MSMS	220616KMo_Nt_25FA_rep2	rep2	535.79	2	535.79	1069.57	-0.89061	-0.00047718	0.3541	0.00018973	-0.53651	-0.00028746	535.79	86.466	0.23564	86.466	86.391	86.627	0	12	4	3	0	0	0	0.0001489	1	37190	77.282	63.125	1	88697000
ADGQVAELLLR	11	Acetyl (Protein N-term)	_(Acetyl (Protein N-term))ADGQVAELLLR_			1	0	1	Q9Y285;Q9Y285-2	Q9Y285	Q9Y285	FARSA	Phenylalanine--tRNA ligase alpha subunit	MULTI-MSMS	220616KMo_Nt_25FA_rep3	rep3	613.84	2	613.841	1225.67	-1.5464	-0.00094927	1.0769	0.00066103	-0.46957	-0.00028824	613.841	80.889	0.33668	80.889	80.702	81.039	1.4211e-14	79	33	3	0	0	0	0.0012301	1	34264	54.608	48.826	1	581120
ADGSLTGGGLEAAAMAPE	18	Acetyl (Protein N-term),Oxidation (M)	_(Acetyl (Protein N-term))ADGSLTGGGLEAAAM(Oxidation (M))APE_	ADGSLTGGGLEAAAM(1)APE	ADGSLTGGGLEAAAM(66)APE	1	1	0	Q8NEM2	Q8NEM2	Q8NEM2	SHCBP1	SHC SH2 domain-binding protein 1	MULTI-MSMS	220616KMo_Nt_25FA_rep3	rep3	838.879	2	838.378	1674.74	-1.1273	-0.00094512	0.57602	0.00048293	-0.5513	-0.00046219	838.378	64.961	0.57108	64.961	64.704	65.275	0	77	30	3	0	0	0	1.9001e-05	1	25894	65.5	59.26	1	1055500
ADHSFSDGVPSDSVEAA	17	Acetyl (Protein N-term)	_(Acetyl (Protein N-term))ADHSFSDGVPSDSVEAA_			1	0	0	Q99733;Q99733-2	Q99733	Q99733	NAP1L4	Nucleosome assembly protein 1-like 4	MULTI-MSMS	220616KMo_Nt_25FA_rep3	rep3	866.868	2	866.868	1731.72	-1.1816	-0.0010243	0.54017	0.00046826	-0.64142	-0.00055603	866.869	52.725	1.1745	52.725	52.333	53.508	0	261	62	6	0	0	0	3.97e-170	4	18353	239.39	237.02	1	56979000
ADHSFSDGVPSDSVEAA	17	Acetyl (Protein N-term)	_(Acetyl (Protein N-term))ADHSFSDGVPSDSVEAA_			1	0	0	Q99733;Q99733-2	Q99733	Q99733	NAP1L4	Nucleosome assembly protein 1-like 4	MULTI-MSMS	220616KMo_Nt_25FA_rep1	rep1	866.868	2	866.868	1731.72	-0.63993	-0.00055474	-0.025354	-2.1978e-05	-0.66529	-0.00057672	866.868	52.953	1.144	52.953	52.597	53.741	0	301	70	6	0	0	0	3.4142e-107	3	17662	201.33	199.96	1	35353000
ADHSFSDGVPSDSVEAA	17	Acetyl (Protein N-term)	_(Acetyl (Protein N-term))ADHSFSDGVPSDSVEAA_			1	0	0	Q99733;Q99733-2	Q99733	Q99733	NAP1L4	Nucleosome assembly protein 1-like 4	MULTI-MSMS	220616KMo_Nt_25FA_rep2	rep2	866.868	2	866.868	1731.72	-0.67864	-0.00058829	0.10231	8.8686e-05	-0.57633	-0.00049961	866.869	52.704	1.1519	52.704	52.371	53.523	0	264	61	6	0	0	0	2.2462e-147	2	18167	225.67	223.61	1	61189000
ADHVQSLAQLENLC	14	Acetyl (Protein N-term)	_(Acetyl (Protein N-term))ADHVQSLAQLENLC_			1	0	0	Q9UIA9	Q9UIA9	Q9UIA9	XPO7	Exportin-7	MULTI-MSMS	220616KMo_Nt_25FA_rep3	rep3	820.39	2	820.391	1638.77	-1.2524	-0.0010275	0.42063	0.00034508	-0.83178	-0.00068238	820.391	71.564	0.57573	71.564	71.25	71.826	0	185	47	5	0	0	0	5.8998e-18	2	29733	113.47	86.958	1	5852600
ADHVQSLAQLENLC	14	Acetyl (Protein N-term)	_(Acetyl (Protein N-term))ADHVQSLAQLENLC_			1	0	0	Q9UIA9	Q9UIA9	Q9UIA9	XPO7	Exportin-7	MULTI-MSMS	220616KMo_Nt_25FA_rep1	rep1	820.892	2	820.391	1638.77	-0.74635	-0.0006123	-0.14617	-0.00011991	-0.89252	-0.00073221	820.391	71.855	0.56112	71.855	71.6	72.161	1.4211e-14	148	50	4	0	0	0	4.949e-25	1	28729	125.22	100.36	1	5789900
ADHVQSLAQLENLC	14	Acetyl (Protein N-term)	_(Acetyl (Protein N-term))ADHVQSLAQLENLC_			1	0	0	Q9UIA9	Q9UIA9	Q9UIA9	XPO7	Exportin-7	MULTI-MSMS	220616KMo_Nt_25FA_rep2	rep2	820.892	2	820.391	1638.77	-0.75316	-0.00061788	-0.17976	-0.00014747	-0.93291	-0.00076535	820.391	71.615	0.65216	71.615	71.258	71.91	1.4211e-14	181	52	5	0	0	0	1.8199e-13	2	29328	109.59	93.366	1	6092800
ADISLDELI	9	Acetyl (Protein N-term)	_(Acetyl (Protein N-term))ADISLDELI_			1	0	0	Q9BY77;Q9BY77-2	Q9BY77	Q9BY77	POLDIP3	Polymerase delta-interacting protein 3	MULTI-MSMS	220616KMo_Nt_25FA_rep3	rep3	515.768	2	515.769	1029.52	-1.2483	-0.00064382	0.95069	0.00049034	-0.29758	-0.00015348	515.769	86.843	0.22172	86.843	86.742	86.963	0	6	4	2	0	0	0	0.00031839	1	37750	70.912	60.039	1	60897000
ADKEAAFDDAVEE	13	Acetyl (Protein N-term)	_(Acetyl (Protein N-term))ADKEAAFDDAVEE_			1	0	1	Q09028;Q09028-3	Q09028	Q09028	RBBP4	Histone-binding protein RBBP4	MULTI-MSMS	220616KMo_Nt_25FA_rep3	rep3	726.813	2	726.312	1450.61	-1.2757	-0.00092653	0.69525	0.00050497	-0.58041	-0.00042156	726.313	48.081	0.52696	48.081	47.878	48.405	0	138	49	4	0	0	0	0.0028584	1	15506	40.589	34.948	1	2170400
ADKEAAFDDAVEE	13	Acetyl (Protein N-term)	_(Acetyl (Protein N-term))ADKEAAFDDAVEE_			1	0	1	Q09028;Q09028-3	Q09028	Q09028	RBBP4	Histone-binding protein RBBP4	MULTI-MSMS	220616KMo_Nt_25FA_rep3	rep3	726.312	2	726.312	1450.61	-1.3391	-0.00097259	0.64516	0.00046858	-0.69393	-0.00050401	726.313	51.159	0.409	51.159	50.971	51.38	-7.1054e-15	60	25	3	0	0	0	0.0024468	1	17325	42.743	32.22	1	1582600
ADKEAAFDDAVEE	13	Acetyl (Protein N-term)	_(Acetyl (Protein N-term))ADKEAAFDDAVEE_			1	0	1	Q09028;Q09028-3	Q09028	Q09028	RBBP4	Histone-binding protein RBBP4	MULTI-MSMS	220616KMo_Nt_25FA_rep3	rep3	726.312	2	726.312	1450.61	-1.3258	-0.00096295	0.57055	0.0004144	-0.75526	-0.00054855	726.313	51.864	1.0748	51.864	51.522	52.597	7.1054e-15	318	76	7	0	0	0	1.7739e-70	3	17853	175.15	130.84	1	789830000
ADKEAAFDDAVEE	13	Acetyl (Protein N-term)	_(Acetyl (Protein N-term))ADKEAAFDDAVEE_			1	0	1	Q09028;Q09028-3	Q09028	Q09028	RBBP4	Histone-binding protein RBBP4	MULTI-MSMS	220616KMo_Nt_25FA_rep1	rep1	726.312	2	726.312	1450.61	-0.7115	-0.00051677	0.19171	0.00013924	-0.51978	-0.00037753	726.312	47.677	0.35961	47.677	47.453	47.813	0	61	29	3	0	0	0	0.0026768	1	14626	41.54	36.927	1	846410
ADKEAAFDDAVEE	13	Acetyl (Protein N-term)	_(Acetyl (Protein N-term))ADKEAAFDDAVEE_			1	0	1	Q09028;Q09028-3	Q09028	Q09028	RBBP4	Histone-binding protein RBBP4	MULTI-MSMS	220616KMo_Nt_25FA_rep1	rep1	726.312	2	726.312	1450.61	-0.72567	-0.00052706	0.29129	0.00021157	-0.43437	-0.00031549	726.312	51.451	0.33745	51.451	51.268	51.605	-7.1054e-15	113	36	4	0	0	0	0.00096572	1	16700	55.567	36.787	1	1484200
ADKEAAFDDAVEE	13	Acetyl (Protein N-term)	_(Acetyl (Protein N-term))ADKEAAFDDAVEE_			1	0	1	Q09028;Q09028-3	Q09028	Q09028	RBBP4	Histone-binding protein RBBP4	MULTI-MSMS	220616KMo_Nt_25FA_rep1	rep1	726.313	2	726.312	1450.61	-0.6954	-0.00050508	-0.074834	-5.4353e-05	-0.77023	-0.00055943	726.313	52.185	1.0935	52.185	51.826	52.919	0	379	85	7	0	0	0	2.0458e-86	3	17200	188.28	151.85	1	722660000
ADKEAAFDDAVEE	13	Acetyl (Protein N-term)	_(Acetyl (Protein N-term))ADKEAAFDDAVEE_			1	0	1	Q09028;Q09028-3	Q09028	Q09028	RBBP4	Histone-binding protein RBBP4	MULTI-MSMS	220616KMo_Nt_25FA_rep2	rep2	726.311	2	726.312	1450.61	-0.82277	-0.00059759	0.20514	0.00014899	-0.61763	-0.00044859	726.312	48.081	0.48251	48.081	47.858	48.34	0	130	46	4	0	0	0	0.00013415	1	15384	72.006	58.236	1	2301100
ADKEAAFDDAVEE	13	Acetyl (Protein N-term)	_(Acetyl (Protein N-term))ADKEAAFDDAVEE_			1	0	1	Q09028;Q09028-3	Q09028	Q09028	RBBP4	Histone-binding protein RBBP4	MULTI-MSMS	220616KMo_Nt_25FA_rep2	rep2	726.312	2	726.312	1450.61	-0.88454	-0.00064245	0.19427	0.0001411	-0.69027	-0.00050135	726.313	51.876	1.1066	51.876	51.526	52.632	0	349	87	7	0	0	0	2.2346e-70	3	17697	172.8	137.85	1	733170000
ADKEAFDDAVEE	12	Acetyl (Protein N-term)	_(Acetyl (Protein N-term))ADKEAFDDAVEE_			1	0	1	Q09028-2	Q09028-2	Q09028-2	RBBP4	Histone-binding protein RBBP4	MULTI-MSMS	220616KMo_Nt_25FA_rep3	rep3	690.793	2	690.794	1379.57	-1.3402	-0.00092577	0.74488	0.00051456	-0.59527	-0.00041121	690.794	51.663	0.64849	51.663	51.263	51.911	0	163	54	5	0	0	0	0.00082689	2	17782	53.683	48.717	1	11325000
ADKEAFDDAVEE	12	Acetyl (Protein N-term)	_(Acetyl (Protein N-term))ADKEAFDDAVEE_			1	0	1	Q09028-2	Q09028-2	Q09028-2	RBBP4	Histone-binding protein RBBP4	MULTI-MSMS	220616KMo_Nt_25FA_rep1	rep1	690.793	2	690.794	1379.57	-0.70052	-0.00048392	0.095395	6.5899e-05	-0.60513	-0.00041802	690.794	52.045	0.45869	52.045	51.81	52.269	0	131	33	5	0	0	0	0.0016985	1	17184	46.158	36.57	1	8725600
ADKEAFDDAVEE	12	Acetyl (Protein N-term)	_(Acetyl (Protein N-term))ADKEAFDDAVEE_			1	0	1	Q09028-2	Q09028-2	Q09028-2	RBBP4	Histone-binding protein RBBP4	MULTI-MSMS	220616KMo_Nt_25FA_rep2	rep2	690.793	2	690.794	1379.57	-0.8918	-0.00061605	0.28479	0.00019673	-0.607	-0.00041931	690.794	51.755	0.58856	51.755	51.4	51.989	0	170	48	5	0	0	0	5.8217e-05	2	17628	77.662	70.095	1	9454300
ADKMDMSLDDII	12	Acetyl (Protein N-term),2 Oxidation (M)	_(Acetyl (Protein N-term))ADKM(Oxidation (M))DM(Oxidation (M))SLDDII_	ADKM(1)DM(1)SLDDII	ADKM(63)DM(63)SLDDII	1	2	1	Q86V81	Q86V81	Q86V81	ALYREF	THO complex subunit 4	MULTI-MSMS	220616KMo_Nt_25FA_rep3	rep3	720.815	2	720.815	1439.62	-1.1853	-0.00085436	0.12086	8.7118e-05	-1.0644	-0.00076725	720.816	66.481	0.87119	66.481	66.036	66.908	0	323	80	5	0	0	0	0.00043385	1	26742	63.283	58.832	1	4363900
ADKMDMSLDDII	12	Acetyl (Protein N-term),2 Oxidation (M)	_(Acetyl (Protein N-term))ADKM(Oxidation (M))DM(Oxidation (M))SLDDII_	ADKM(1)DM(1)SLDDII	ADKM(60)DM(60)SLDDII	1	2	1	Q86V81	Q86V81	Q86V81	ALYREF	THO complex subunit 4	MULTI-MSMS	220616KMo_Nt_25FA_rep1	rep1	720.815	2	720.815	1439.62	-0.69481	-0.00050083	-0.31452	-0.00022671	-1.0093	-0.00072754	720.815	66.78	0.83118	66.78	66.29	67.121	0	223	71	4	0	0	0	0.00053091	1	25909	60.398	55.947	1	3483300
ADKMDMSLDDII	12	Acetyl (Protein N-term),2 Oxidation (M)	_(Acetyl (Protein N-term))ADKM(Oxidation (M))DM(Oxidation (M))SLDDII_	ADKM(1)DM(1)SLDDII	ADKM(88)DM(88)SLDDII	1	2	1	Q86V81	Q86V81	Q86V81	ALYREF	THO complex subunit 4	MULTI-MSMS	220616KMo_Nt_25FA_rep2	rep2	720.815	2	720.815	1439.62	-0.86683	-0.00062483	-0.17091	-0.00012319	-1.0377	-0.00074802	720.815	66.611	0.87011	66.611	66.05	66.92	0	301	77	5	0	0	0	5.5027e-07	1	26539	87.913	76.423	1	4055100
ADKMDMSLDDII	12	Acetyl (Protein N-term),Oxidation (M)	_(Acetyl (Protein N-term))ADKM(Oxidation (M))DMSLDDII_	ADKM(0.974)DM(0.026)SLDDII	ADKM(16)DM(-16)SLDDII	1	1	1	Q86V81	Q86V81	Q86V81	ALYREF	THO complex subunit 4	MULTI-MSMS	220616KMo_Nt_25FA_rep3	rep3	712.818	2	712.818	1423.62	-1.3241	-0.00094383	0.27538	0.0001963	-1.0487	-0.00074753	712.818	77.136	0.66027	77.136	76.778	77.439	0	246	72	5	0	0	0	0.00092556	1	32560	50.353	45.902	2	3634600
ADKMDMSLDDII	12	Acetyl (Protein N-term),Oxidation (M)	_(Acetyl (Protein N-term))ADKMDM(Oxidation (M))SLDDII_	ADKM(0.092)DM(0.908)SLDDII	ADKM(-9.9)DM(9.9)SLDDII	1	1	1	Q86V81	Q86V81	Q86V81	ALYREF	THO complex subunit 4	MULTI-MSMS	220616KMo_Nt_25FA_rep3	rep3	712.817	2	712.818	1423.62	-1.3665	-0.00097409	0.23946	0.00017069	-1.1271	-0.0008034	712.818	77.882	0.60858	77.882	77.599	78.208	0	186	52	5	0	0	0	7.2938e-05	1	32940	75.294	70.843	2	4384200
ADKMDMSLDDII	12	Acetyl (Protein N-term),Oxidation (M)	_(Acetyl (Protein N-term))ADKM(Oxidation (M))DMSLDDII_	ADKM(0.885)DM(0.115)SLDDII	ADKM(8.9)DM(-8.9)SLDDII	1	1	1	Q86V81	Q86V81	Q86V81	ALYREF	THO complex subunit 4	MULTI-MSMS	220616KMo_Nt_25FA_rep1	rep1	712.817	2	712.818	1423.62	-0.79027	-0.00056332	-0.2481	-0.00017685	-1.0384	-0.00074017	712.818	77.309	0.61541	77.309	77.019	77.635	0	259	68	5	0	0	0	0.0024531	1	31655	42.743	39.631	2	3224600
ADKMDMSLDDII	12	Acetyl (Protein N-term),Oxidation (M)	_(Acetyl (Protein N-term))ADKMDM(Oxidation (M))SLDDII_	ADKM(0.104)DM(0.896)SLDDII	ADKM(-9.4)DM(9.4)SLDDII	1	1	1	Q86V81	Q86V81	Q86V81	ALYREF	THO complex subunit 4	MULTI-MSMS	220616KMo_Nt_25FA_rep1	rep1	712.817	2	712.818	1423.62	-0.811	-0.0005781	0.10638	7.5832e-05	-0.70462	-0.00050227	712.818	78.125	0.57557	78.125	77.826	78.402	0	150	57	3	0	0	0	0.00080849	1	32067	53.683	49.529	2	3188900
ADKMDMSLDDII	12	Acetyl (Protein N-term),Oxidation (M)	_(Acetyl (Protein N-term))ADKM(Oxidation (M))DMSLDDII_	ADKM(0.779)DM(0.221)SLDDII	ADKM(5.5)DM(-5.5)SLDDII	1	1	1	Q86V81	Q86V81	Q86V81	ALYREF	THO complex subunit 4	MULTI-MSMS	220616KMo_Nt_25FA_rep2	rep2	712.817	2	712.818	1423.62	-0.72837	-0.0005192	-0.27983	-0.00019947	-1.0082	-0.00071867	712.818	77.144	0.64704	77.144	76.809	77.456	0	272	74	5	0	0	0	0.00077837	1	32286	54.539	51.427	2	3664200
ADKMDMSLDDII	12	Acetyl (Protein N-term),Oxidation (M)	_(Acetyl (Protein N-term))ADKMDM(Oxidation (M))SLDDII_	ADKM(0.181)DM(0.819)SLDDII	ADKM(-6.6)DM(6.6)SLDDII	1	1	1	Q86V81	Q86V81	Q86V81	ALYREF	THO complex subunit 4	MULTI-MSMS	220616KMo_Nt_25FA_rep2	rep2	712.817	2	712.818	1423.62	-0.79568	-0.00056718	-0.26179	-0.00018661	-1.0575	-0.00075379	712.818	77.906	0.55578	77.906	77.661	78.217	0	187	51	5	0	0	0	0.00080609	1	32688	53.751	51.479	2	3624800
ADKMDMSLDDII	12	Acetyl (Protein N-term)	_(Acetyl (Protein N-term))ADKMDMSLDDII_			1	0	1	Q86V81	Q86V81	Q86V81	ALYREF	THO complex subunit 4	MULTI-MSMS	220616KMo_Nt_25FA_rep1	rep1	704.82	2	704.82	1407.63	-0.67065	-0.00047269	-0.31036	-0.00021875	-0.98101	-0.00069144	704.82	84.935	0.36753	84.935	84.717	85.084	0	128	35	5	0	0	0	0.0019352	1	35566	45.161	38.273	1	3908600
ADKPDMGEIASFD	13	Acetyl (Protein N-term),Oxidation (M)	_(Acetyl (Protein N-term))ADKPDM(Oxidation (M))GEIASFD_	ADKPDM(1)GEIASFD	ADKPDM(73)GEIASFD	1	1	1	P63313	P63313	P63313	TMSB10	Thymosin beta-10	MULTI-MSMS	220616KMo_Nt_25FA_rep3	rep3	727.311	2	727.311	1452.61	-1.2089	-0.00087926	0.35205	0.00025605	-0.85687	-0.00062321	727.312	52.692	0.9422	52.692	52.282	53.224	0	156	54	5	0	0	0	7.272e-05	2	18156	73.067	68.912	1	14921000
ADKPDMGEIASFD	13	Acetyl (Protein N-term),Oxidation (M)	_(Acetyl (Protein N-term))ADKPDM(Oxidation (M))GEIASFD_	ADKPDM(1)GEIASFD	ADKPDM(47)GEIASFD	1	1	1	P63313	P63313	P63313	TMSB10	Thymosin beta-10	MULTI-MSMS	220616KMo_Nt_25FA_rep1	rep1	727.311	2	727.311	1452.61	-0.64461	-0.00046883	0.1104	8.0295e-05	-0.53421	-0.00038854	727.311	52.953	0.54346	52.953	52.666	53.209	0	131	37	4	0	0	0	0.0016476	2	17717	46.73	40.949	1	10914000
ADKPDMGEIASFD	13	Acetyl (Protein N-term),Oxidation (M)	_(Acetyl (Protein N-term))ADKPDM(Oxidation (M))GEIASFD_	ADKPDM(1)GEIASFD	ADKPDM(59)GEIASFD	1	1	1	P63313	P63313	P63313	TMSB10	Thymosin beta-10	MULTI-MSMS	220616KMo_Nt_25FA_rep2	rep2	727.311	2	727.311	1452.61	-0.70782	-0.0005148	0.066622	4.8455e-05	-0.64119	-0.00046635	727.311	52.687	0.80334	52.687	52.349	53.152	0	134	47	4	0	0	0	0.0007929	2	18213	59.418	53.416	1	17525000
ADKPDMGEIASFD	13	Acetyl (Protein N-term)	_(Acetyl (Protein N-term))ADKPDMGEIASFD_			1	0	1	P63313	P63313	P63313	TMSB10	Thymosin beta-10	MULTI-MSMS	220616KMo_Nt_25FA_rep3	rep3	719.313	2	719.314	1436.61	-1.2286	-0.00088372	1.0335	0.00074344	-0.19502	-0.00014028	719.315	63.653	0.89939	63.653	63.175	64.074	0	279	65	5	0	0	0	9.5032e-06	2	25186	83	52.911	1	7464400
ADKPDMGEIASFD	13	Acetyl (Protein N-term)	_(Acetyl (Protein N-term))ADKPDMGEIASFD_			1	0	1	P63313	P63313	P63313	TMSB10	Thymosin beta-10	MULTI-MSMS	220616KMo_Nt_25FA_rep1	rep1	719.313	2	719.314	1436.61	-0.75069	-0.00053998	-0.028687	-2.0635e-05	-0.77938	-0.00056062	719.314	63.927	0.61737	63.927	63.585	64.202	0	173	42	5	0	0	0	1.6305e-11	2	24348	98.943	62.609	1	7983400
ADKPDMGEIASFD	13	Acetyl (Protein N-term)	_(Acetyl (Protein N-term))ADKPDMGEIASFD_			1	0	1	P63313	P63313	P63313	TMSB10	Thymosin beta-10	MULTI-MSMS	220616KMo_Nt_25FA_rep2	rep2	719.314	2	719.314	1436.61	-0.8173	-0.0005879	0.58885	0.00042357	-0.22845	-0.00016433	719.314	63.672	0.91053	63.672	63.166	64.076	0	272	68	5	0	0	0	1.1831e-07	2	24818	87.298	59.969	1	8165100
ADKQISLPA	9	Acetyl (Protein N-term)	_(Acetyl (Protein N-term))ADKQISLPA_			1	0	1	Q9H936	Q9H936	Q9H936	SLC25A22	Mitochondrial glutamate carrier 1	MULTI-SECPEP	220616KMo_Nt_25FA_rep3	rep3	493.167	2	492.772	983.529	-1.3151	-0.00064803	1.0988	0.00054145	-0.2163	-0.00010658	492.772	49.508	0.80844	49.508	49.021	49.829	0	126	53	4	0	0	0	0.01012	1	16305	45.081	28.305	1	2560900
ADLAECNI	8	Acetyl (Protein N-term)	_(Acetyl (Protein N-term))ADLAECNI_			1	0	0	P33176	P33176	P33176	KIF5B	Kinesin-1 heavy chain	MULTI-MSMS	220616KMo_Nt_25FA_rep3	rep3	947.837	1	947.414	946.407	-1.1444	-0.0010843	0.25775	0.00024419	-0.8867	-0.00084007	947.414	61.427	0.64273	61.427	61.174	61.817	0	52	26	3	0	0	0	1.8878e-57	1	23609	162.5	158.39	1	6952400
ADLAECNI	8	Acetyl (Protein N-term)	_(Acetyl (Protein N-term))ADLAECNI_			1	0	0	P33176	P33176	P33176	KIF5B	Kinesin-1 heavy chain	MULTI-MSMS	220616KMo_Nt_25FA_rep3	rep3	474.21	2	474.211	946.407	-1.1408	-0.00054099	0.82353	0.00039053	-0.31729	-0.00015046	474.211	61.427	0.76178	61.427	61.09	61.852	0	90	34	3	0	0	0	1.5025e-08	1	23709	97.033	90.93	1	47960000
ADLAECNI	8	Acetyl (Protein N-term)	_(Acetyl (Protein N-term))ADLAECNI_			1	0	0	P33176	P33176	P33176	KIF5B	Kinesin-1 heavy chain	MULTI-MSMS	220616KMo_Nt_25FA_rep1	rep1	947.935	1	947.414	946.407	-0.70712	-0.00066994	-0.14204	-0.00013457	-0.84916	-0.00080451	947.414	61.414	0.51206	61.414	61.097	61.609	7.1054e-15	54	25	3	0	0	0	5.2355e-25	1	22674	127.84	120.28	1	3645000
ADLAECNI	8	Acetyl (Protein N-term)	_(Acetyl (Protein N-term))ADLAECNI_			1	0	0	P33176	P33176	P33176	KIF5B	Kinesin-1 heavy chain	MULTI-MSMS	220616KMo_Nt_25FA_rep1	rep1	474.21	2	474.211	946.407	-0.70667	-0.00033511	0.30296	0.00014367	-0.40372	-0.00019145	474.211	61.367	0.6041	61.367	61.052	61.656	7.1054e-15	104	32	5	0	0	0	7.4642e-08	1	22712	92.187	84.619	1	40027000
ADLAECNI	8	Acetyl (Protein N-term)	_(Acetyl (Protein N-term))ADLAECNI_			1	0	0	P33176	P33176	P33176	KIF5B	Kinesin-1 heavy chain	MULTI-MSMS	220616KMo_Nt_25FA_rep2	rep2	474.21	2	474.211	946.407	-0.86112	-0.00040835	0.51283	0.00024319	-0.3483	-0.00016517	474.211	61.479	0.80812	61.479	61.093	61.901	0	105	42	3	0	0	0	5.2258e-08	1	23509	94.006	86.439	1	41631000
ADLAECNI	8	Acetyl (Protein N-term)	_(Acetyl (Protein N-term))ADLAECNI_			1	0	0	P33176	P33176	P33176	KIF5B	Kinesin-1 heavy chain	MULTI-SECPEP	220616KMo_Nt_25FA_rep2	rep2	946.834	1	947.414	946.407	-0.86086	-0.00081559	0.078791	7.4648e-05	-0.78207	-0.00074094	947.414	61.534	0.48192	61.534	61.168	61.65	0	64	26	3	0	0	0	8.3228e-55	1	23421	166.61	156.58	1	5714700
ADLAECNIKVMC	12	Acetyl (Protein N-term),Oxidation (M)	_(Acetyl (Protein N-term))ADLAECNIKVM(Oxidation (M))C_	ADLAECNIKVM(1)C	ADLAECNIKVM(100)C	1	1	1	P33176	P33176	P33176	KIF5B	Kinesin-1 heavy chain	MULTI-MSMS	220616KMo_Nt_25FA_rep3	rep3	741.324	2	741.325	1480.64	-1.4413	-0.0010685	0.13487	9.998e-05	-1.3065	-0.00096851	741.326	55.375	0.38222	55.375	55.117	55.499	0	32	15	3	0	0	0	5.5939e-11	1	19820	103.7	89.931	1	3147600
ADLAECNIKVMC	12	Acetyl (Protein N-term),Oxidation (M)	_(Acetyl (Protein N-term))ADLAECNIKVM(Oxidation (M))C_	ADLAECNIKVM(1)C	ADLAECNIKVM(66)C	1	1	1	P33176	P33176	P33176	KIF5B	Kinesin-1 heavy chain	MULTI-MSMS	220616KMo_Nt_25FA_rep1	rep1	741.324	2	741.325	1480.64	-0.83593	-0.0006197	-0.78757	-0.00058385	-1.6235	-0.0012035	741.325	55.585	0.43345	55.585	55.415	55.848	0	63	23	4	0	0	0	0.00035154	1	19067	66.435	59.409	1	1921100
ADLAECNIKVMC	12	Acetyl (Protein N-term),Oxidation (M)	_(Acetyl (Protein N-term))ADLAECNIKVM(Oxidation (M))C_	ADLAECNIKVM(1)C	ADLAECNIKVM(100)C	1	1	1	P33176	P33176	P33176	KIF5B	Kinesin-1 heavy chain	MULTI-MSMS	220616KMo_Nt_25FA_rep2	rep2	741.324	2	741.325	1480.64	-0.95858	-0.00071062	-0.56467	-0.00041861	-1.5233	-0.0011292	741.325	55.379	0.38185	55.379	55.142	55.523	0	34	15	4	0	0	0	8.9083e-11	1	19659	99.653	88.895	1	2499300
ADLAECNIKVMC	12	Acetyl (Protein N-term)	_(Acetyl (Protein N-term))ADLAECNIKVMC_			1	0	1	P33176	P33176	P33176	KIF5B	Kinesin-1 heavy chain	MULTI-MSMS	220616KMo_Nt_25FA_rep3	rep3	733.327	2	733.328	1464.64	-1.3749	-0.0010082	0.2864	0.00021003	-1.0885	-0.0007982	733.328	63.01	0.45796	63.01	62.717	63.175	0	66	22	4	0	0	0	6.6499e-05	1	24626	76.465	58.153	1	1466900
ADLAECNIKVMC	12	Acetyl (Protein N-term)	_(Acetyl (Protein N-term))ADLAECNIKVMC_			1	0	1	P33176	P33176	P33176	KIF5B	Kinesin-1 heavy chain	MULTI-MSMS	220616KMo_Nt_25FA_rep1	rep1	733.327	2	733.328	1464.64	-0.7658	-0.00056159	-0.8002	-0.00058681	-1.566	-0.0011484	733.328	63.322	0.4467	63.322	63.09	63.537	-7.1054e-15	101	29	4	0	0	0	0.000317	1	23852	67.563	49.251	1	1721400
ADLAECNIKVMC	12	Acetyl (Protein N-term)	_(Acetyl (Protein N-term))ADLAECNIKVMC_			1	0	1	P33176	P33176	P33176	KIF5B	Kinesin-1 heavy chain	MULTI-MSMS	220616KMo_Nt_25FA_rep2	rep2	733.328	2	733.328	1464.64	-0.84107	-0.00061678	-0.28006	-0.00020538	-1.1211	-0.00082216	733.328	63.017	0.42009	63.017	62.779	63.199	-7.1054e-15	56	19	4	0	0	0	5.2848e-07	1	24489	89.247	70.936	1	1401000
ADLANEEKPAIAPPVFVFQ	19	Acetyl (Protein N-term)	_(Acetyl (Protein N-term))ADLANEEKPAIAPPVFVFQ_			1	0	1	Q9H6Z4;Q9H6Z4-2;Q9H6Z4-3	Q9H6Z4	Q9H6Z4	RANBP3	Ran-binding protein 3	MULTI-MSMS	220616KMo_Nt_25FA_rep3	rep3	700.367	3	700.033	2097.08	-1.5047	-0.0010533	0.5451	0.00038159	-0.95956	-0.00067172	700.368	85.623	0.33857	85.623	85.503	85.842	0	16	6	4	0	0	0	1.2084e-40	1	36834	136.26	126.12	1	178630000
ADLANEEKPAIAPPVFVFQ	19	Acetyl (Protein N-term)	_(Acetyl (Protein N-term))ADLANEEKPAIAPPVFVFQ_			1	0	1	Q9H6Z4;Q9H6Z4-2;Q9H6Z4-3	Q9H6Z4	Q9H6Z4	RANBP3	Ran-binding protein 3	MSMS	220616KMo_Nt_25FA_rep3	rep3	1049.54	2	1049.55	2097.08	NaN	NaN	NaN	NaN	NaN	NaN	NaN	85.651	1	85.651	85.151	86.151	0				0	0	0	3.9028e-24	1	36847	106.32	83.79	1
ADLANEEKPAIAPPVFVFQ	19	Acetyl (Protein N-term)	_(Acetyl (Protein N-term))ADLANEEKPAIAPPVFVFQ_			1	0	1	Q9H6Z4;Q9H6Z4-2;Q9H6Z4-3	Q9H6Z4	Q9H6Z4	RANBP3	Ran-binding protein 3	MULTI-MSMS	220616KMo_Nt_25FA_rep1	rep1	700.367	3	700.033	2097.08	-0.80948	-0.00056667	-0.066603	-4.6624e-05	-0.87609	-0.00061329	700.367	85.605	0.56384	85.605	85.266	85.83	0	28	12	7	0	0	0	1.3361e-40	1	36091	135.09	124.71	1	139690000
ADLANEEKPAIAPPVFVFQ	19	Acetyl (Protein N-term)	_(Acetyl (Protein N-term))ADLANEEKPAIAPPVFVFQ_			1	0	1	Q9H6Z4;Q9H6Z4-2;Q9H6Z4-3	Q9H6Z4	Q9H6Z4	RANBP3	Ran-binding protein 3	MULTI-MSMS	220616KMo_Nt_25FA_rep1	rep1	1050.05	2	1049.55	2097.08	-0.81055	-0.00085071	0.67293	0.00070627	-0.13761	-0.00014443	1050.05	85.605	0.16459	85.605	85.516	85.68	0	15	3	5	0	0	0	7.1636e-151	1	36103	223.7	201.94	1	38672000
ADLANEEKPAIAPPVFVFQ	19	Acetyl (Protein N-term)	_(Acetyl (Protein N-term))ADLANEEKPAIAPPVFVFQ_			1	0	1	Q9H6Z4;Q9H6Z4-2;Q9H6Z4-3	Q9H6Z4	Q9H6Z4	RANBP3	Ran-binding protein 3	MULTI-MSMS	220616KMo_Nt_25FA_rep2	rep2	700.367	3	700.033	2097.08	-0.84931	-0.00059454	0.094462	6.6127e-05	-0.75485	-0.00052842	700.368	85.603	0.32061	85.603	85.52	85.841	0	22	6	7	0	0	0	4.5554e-23	1	36522	116.6	107.02	1	159730000
ADLANEEKPAIAPPVFVFQ	19	Acetyl (Protein N-term)	_(Acetyl (Protein N-term))ADLANEEKPAIAPPVFVFQ_			1	0	1	Q9H6Z4;Q9H6Z4-2;Q9H6Z4-3	Q9H6Z4	Q9H6Z4	RANBP3	Ran-binding protein 3	MULTI-MSMS	220616KMo_Nt_25FA_rep2	rep2	1050.05	2	1049.55	2097.08	-0.8491	-0.00089117	0.71178	0.00074705	-0.13732	-0.00014412	1050.05	85.616	0.12109	85.616	85.52	85.641	0	14	2	7	0	0	0	4.0174e-64	1	36525	160.87	138.99	1	40760000
ADLDKLNIDSIIQ	13	Acetyl (Protein N-term)	_(Acetyl (Protein N-term))ADLDKLNIDSIIQ_			1	0	1	P36873;P36873-2	P36873	P36873	PPP1CC	Serine/threonine-protein phosphatase PP1-gamma catalytic subunit	MULTI-MSMS	220616KMo_Nt_25FA_rep3	rep3	750.401	2	750.401	1498.79	-1.4693	-0.0011026	1.0462	0.00078505	-0.42311	-0.0003175	750.402	85.077	0.46912	85.077	84.86	85.329	1.4211e-14	121	29	6	0	0	0	9.8919e-26	1	36387	134.68	112.59	1	32160000
ADLDKLNIDSIIQ	13	Acetyl (Protein N-term)	_(Acetyl (Protein N-term))ADLDKLNIDSIIQ_			1	0	1	P36873;P36873-2	P36873	P36873	PPP1CC	Serine/threonine-protein phosphatase PP1-gamma catalytic subunit	MULTI-MSMS	220616KMo_Nt_25FA_rep1	rep1	750.401	2	750.401	1498.79	-0.68367	-0.00051303	0.10913	8.1894e-05	-0.57454	-0.00043114	750.401	85.143	0.44936	85.143	84.879	85.328	0	98	27	6	0	0	0	6.6943e-11	1	35675	98.249	79.469	1	50365000
ADLDKLNIDSIIQ	13	Acetyl (Protein N-term)	_(Acetyl (Protein N-term))ADLDKLNIDSIIQ_			1	0	1	P36873;P36873-2	P36873	P36873	PPP1CC	Serine/threonine-protein phosphatase PP1-gamma catalytic subunit	MULTI-MSMS	220616KMo_Nt_25FA_rep2	rep2	750.401	2	750.401	1498.79	-0.83464	-0.00062631	0.41018	0.0003078	-0.42445	-0.00031851	750.401	85.043	0.48956	85.043	84.833	85.323	0	133	33	6	0	0	0	8.7965e-08	1	36073	90.108	71.328	1	44727000
ADLDSPPKLSGVQQPSEGVGGG	22	Acetyl (Protein N-term)	_(Acetyl (Protein N-term))ADLDSPPKLSGVQQPSEGVGGG_			1	0	1	Q9H9E3;Q9H9E3-2	Q9H9E3	Q9H9E3	COG4	Conserved oligomeric Golgi complex subunit 4	MULTI-MSMS	220616KMo_Nt_25FA_rep3	rep3	713.352	3	713.018	2136.03	-1.3499	-0.00096252	0.79482	0.00056672	-0.5551	-0.0003958	713.019	57.912	0.75521	57.912	57.347	58.102	0	170	55	4	0	0	0	9.1829e-07	1	21485	50.883	41.94	1	2105900
ADLDSPPKLSGVQQPSEGVGGG	22	Acetyl (Protein N-term)	_(Acetyl (Protein N-term))ADLDSPPKLSGVQQPSEGVGGG_			1	0	1	Q9H9E3;Q9H9E3-2	Q9H9E3	Q9H9E3	COG4	Conserved oligomeric Golgi complex subunit 4	MULTI-MSMS	220616KMo_Nt_25FA_rep1	rep1	713.018	3	713.018	2136.03	-0.72272	-0.00051531	0.1179	8.4064e-05	-0.60482	-0.00043125	713.018	58.139	0.63216	58.139	57.773	58.405	0	195	56	4	0	0	0	3.421e-07	1	20743	58.49	49.558	1	2146300
ADLEEQLSDEEKV	13	Acetyl (Protein N-term)	_(Acetyl (Protein N-term))ADLEEQLSDEEKV_			1	0	1	P47755;P47755-2	P47755	P47755	CAPZA2	F-actin-capping protein subunit alpha-2	MULTI-MSMS	220616KMo_Nt_25FA_rep3	rep3	773.859	2	773.86	1545.7	-1.228	-0.00095026	0.7447	0.00057629	-0.48325	-0.00037397	773.86	66.975	0.82455	66.975	66.558	67.383	0	263	49	7	0	0	0	1.137e-104	2	27120	206.97	188.91	1	49531000
ADLEEQLSDEEKV	13	Acetyl (Protein N-term)	_(Acetyl (Protein N-term))ADLEEQLSDEEKV_			1	0	1	P47755;P47755-2	P47755	P47755	CAPZA2	F-actin-capping protein subunit alpha-2	MULTI-MSMS	220616KMo_Nt_25FA_rep1	rep1	773.859	2	773.86	1545.7	-0.69993	-0.00054165	-0.021641	-1.6747e-05	-0.72158	-0.0005584	773.86	67.31	0.63355	67.31	66.94	67.573	0	184	39	6	0	0	0	1.6903e-71	2	26148	183.33	174.01	1	37806000
ADLEEQLSDEEKV	13	Acetyl (Protein N-term)	_(Acetyl (Protein N-term))ADLEEQLSDEEKV_			1	0	1	P47755;P47755-2	P47755	P47755	CAPZA2	F-actin-capping protein subunit alpha-2	MULTI-MSMS	220616KMo_Nt_25FA_rep2	rep2	773.859	2	773.86	1545.7	-0.79641	-0.00061631	0.33548	0.00025961	-0.46093	-0.0003567	773.86	67.006	1.1379	67.006	66.356	67.494	0	306	78	7	0	0	0	2.287e-86	2	26926	187.31	177.62	1	49886000
ADLSELLKEGT	11	Acetyl (Protein N-term)	_(Acetyl (Protein N-term))ADLSELLKEGT_			1	0	1	P30519-2	P30519-2	P30519-2	HMOX2	Heme oxygenase 2	MULTI-MSMS	220616KMo_Nt_25FA_rep3	rep3	609.316	2	609.317	1216.62	-1.4639	-0.00089198	1.071	0.00065258	-0.39289	-0.0002394	609.819	81.786	0.3045	81.786	81.635	81.939	0	56	25	3	0	0	0	0.002401	1	34697	43.512	36.617	1	2112300
ADLSELLKEGT	11	Acetyl (Protein N-term)	_(Acetyl (Protein N-term))ADLSELLKEGT_			1	0	1	P30519-2	P30519-2	P30519-2	HMOX2	Heme oxygenase 2	MULTI-MSMS	220616KMo_Nt_25FA_rep1	rep1	609.316	2	609.317	1216.62	-0.75608	-0.00046069	0.46912	0.00028584	-0.28697	-0.00017485	609.317	81.995	0.32262	81.995	81.812	82.134	-1.4211e-14	77	30	3	0	0	0	0.00062044	1	33905	54.982	46.449	1	926960
ADLSLADALTEPSPDIEGEIK	21	Acetyl (Protein N-term)	_(Acetyl (Protein N-term))ADLSLADALTEPSPDIEGEIK_			1	0	1	P27816;P27816-5;P27816-6;P27816-7;P27816-2	P27816	P27816	MAP4	Microtubule-associated protein 4	MULTI-MSMS	220616KMo_Nt_25FA_rep3	rep3	743.039	3	742.706	2225.1	-1.494	-0.0011096	0.58996	0.00043817	-0.90403	-0.00067143	743.04	85.483	0.23296	85.483	85.365	85.598	0	19	4	6	0	0	0	3.3661e-95	1	36731	194.92	181.05	1	273750000
ADLSLADALTEPSPDIEGEIK	21	Acetyl (Protein N-term)	_(Acetyl (Protein N-term))ADLSLADALTEPSPDIEGEIK_			1	0	1	P27816;P27816-5;P27816-6;P27816-7;P27816-2	P27816	P27816	MAP4	Microtubule-associated protein 4	MULTI-MSMS	220616KMo_Nt_25FA_rep3	rep3	1114.06	2	1113.55	2225.1	-1.4933	-0.0016628	0.67586	0.0007526	-0.81741	-0.00091023	1114.06	85.483	0.32714	85.483	85.365	85.692	0	20	6	6	0	0	0	0	1	36733	346.63	325.89	1	195940000
ADLSLADALTEPSPDIEGEIK	21	Acetyl (Protein N-term)	_(Acetyl (Protein N-term))ADLSLADALTEPSPDIEGEIK_			1	0	1	P27816;P27816-5;P27816-6;P27816-7;P27816-2	P27816	P27816	MAP4	Microtubule-associated protein 4	MULTI-MSMS	220616KMo_Nt_25FA_rep1	rep1	1114.06	2	1113.55	2225.1	-0.77589	-0.00086399	-0.20579	-0.00022915	-0.98167	-0.0010931	1114.06	85.491	0.14675	85.491	85.369	85.516	0	16	2	8	0	0	0	0	1	36005	374.25	353.51	1	387010000
ADLSLADALTEPSPDIEGEIK	21	Acetyl (Protein N-term)	_(Acetyl (Protein N-term))ADLSLADALTEPSPDIEGEIK_			1	0	1	P27816;P27816-5;P27816-6;P27816-7;P27816-2	P27816	P27816	MAP4	Microtubule-associated protein 4	MSMS	220616KMo_Nt_25FA_rep1	rep1	742.786	3	742.706	2225.1	NaN	NaN	NaN	NaN	NaN	NaN	NaN	85.435	1	85.435	84.935	85.935	0				0	0	0	2.1645e-43	1	35962	124.08	111.36	1
ADLSLADALTEPSPDIEGEIK	21	Acetyl (Protein N-term)	_(Acetyl (Protein N-term))ADLSLADALTEPSPDIEGEIK_			1	0	1	P27816;P27816-5;P27816-6;P27816-7;P27816-2	P27816	P27816	MAP4	Microtubule-associated protein 4	MULTI-MSMS	220616KMo_Nt_25FA_rep2	rep2	743.039	3	742.706	2225.1	-0.83552	-0.00062054	-0.27296	-0.00020273	-1.1085	-0.00082327	743.04	85.495	0.16317	85.495	85.357	85.52	0	19	3	8	0	0	0	4.1771e-42	1	36433	145.52	121.79	1	245430000
ADLSLADALTEPSPDIEGEIK	21	Acetyl (Protein N-term)	_(Acetyl (Protein N-term))ADLSLADALTEPSPDIEGEIK_			1	0	1	P27816;P27816-5;P27816-6;P27816-7;P27816-2	P27816	P27816	MAP4	Microtubule-associated protein 4	MULTI-MSMS	220616KMo_Nt_25FA_rep2	rep2	1114.06	2	1113.55	2225.1	-0.83451	-0.00092927	-0.053136	-5.917e-05	-0.88765	-0.00098844	1114.06	85.495	0.16317	85.495	85.357	85.52	0	17	3	7	0	0	0	0	1	36434	327.57	313.14	1	204900000
ADMQNLVE	8	Acetyl (Protein N-term),Oxidation (M)	_(Acetyl (Protein N-term))ADM(Oxidation (M))QNLVE_	ADM(1)QNLVE	ADM(94)QNLVE	1	1	0	Q01518;Q01518-2	Q01518	Q01518	CAP1	Adenylyl cyclase-associated protein 1	MULTI-MSMS	220616KMo_Nt_25FA_rep3	rep3	489.216	2	489.216	976.417	-1.1977	-0.00058596	0.82236	0.00040231	-0.37539	-0.00018365	489.216	45.089	0.69826	45.089	44.691	45.389	0	129	42	5	0	0	0	4.8278e-08	1	13717	94.262	81.773	1	52714000
ADMQNLVE	8	Acetyl (Protein N-term),Oxidation (M)	_(Acetyl (Protein N-term))ADM(Oxidation (M))QNLVE_	ADM(1)QNLVE	ADM(89)QNLVE	1	1	0	Q01518;Q01518-2	Q01518	Q01518	CAP1	Adenylyl cyclase-associated protein 1	MULTI-MSMS	220616KMo_Nt_25FA_rep1	rep1	489.216	2	489.216	976.417	-0.72502	-0.00035469	0.18742	9.1691e-05	-0.5376	-0.000263	489.216	44.968	0.91481	44.968	44.561	45.476	0	158	66	5	0	0	0	1.0744e-07	1	13102	89.369	76.88	1	30007000
ADMQNLVE	8	Acetyl (Protein N-term),Oxidation (M)	_(Acetyl (Protein N-term))ADM(Oxidation (M))QNLVE_	ADM(1)QNLVE	ADM(87)QNLVE	1	1	0	Q01518;Q01518-2	Q01518	Q01518	CAP1	Adenylyl cyclase-associated protein 1	MULTI-MSMS	220616KMo_Nt_25FA_rep2	rep2	489.216	2	489.216	976.417	-0.82252	-0.00040239	0.28496	0.00013941	-0.53756	-0.00026298	489.216	45.133	0.66815	45.133	44.676	45.344	7.1054e-15	157	47	5	0	0	0	1.3219e-07	1	13633	87.323	74.833	1	46539000
ADMQNLVE	8	Acetyl (Protein N-term)	_(Acetyl (Protein N-term))ADMQNLVE_			1	0	0	Q01518;Q01518-2	Q01518	Q01518	CAP1	Adenylyl cyclase-associated protein 1	MULTI-MSMS	220616KMo_Nt_25FA_rep3	rep3	481.218	2	481.218	960.422	-1.1755	-0.00056569	0.71263	0.00034293	-0.4629	-0.00022276	481.219	64.048	0.92082	64.048	63.578	64.499	0	178	57	5	0	0	0	8.3539e-06	1	25326	83.614	67.46	1	43970000
ADMQNLVE	8	Acetyl (Protein N-term)	_(Acetyl (Protein N-term))ADMQNLVE_			1	0	0	Q01518;Q01518-2	Q01518	Q01518	CAP1	Adenylyl cyclase-associated protein 1	MULTI-MSMS	220616KMo_Nt_25FA_rep1	rep1	481.218	2	481.218	960.422	-0.7564	-0.00036399	0.26381	0.00012695	-0.49259	-0.00023704	481.219	63.876	0.71539	63.876	63.487	64.202	7.1054e-15	154	48	5	0	0	0	4.0307e-05	1	24278	74.415	54.938	1	36819000
ADMQNLVE	8	Acetyl (Protein N-term)	_(Acetyl (Protein N-term))ADMQNLVE_			1	0	0	Q01518;Q01518-2	Q01518	Q01518	CAP1	Adenylyl cyclase-associated protein 1	MULTI-MSMS	220616KMo_Nt_25FA_rep2	rep2	481.218	2	481.218	960.422	-0.81113	-0.00039033	0.37988	0.00018281	-0.43125	-0.00020752	481.219	64.059	0.78379	64.059	63.589	64.373	0	153	49	4	0	0	0	4.0307e-05	1	25122	74.415	58.261	1	55168000
ADMQNLVERLE	11	Acetyl (Protein N-term)	_(Acetyl (Protein N-term))ADMQNLVERLE_			1	0	1	Q01518;Q01518-2	Q01518	Q01518	CAP1	Adenylyl cyclase-associated protein 1	MULTI-MSMS	220616KMo_Nt_25FA_rep3	rep3	680.332	2	680.332	1358.65	-1.3665	-0.00092966	0.56267	0.0003828	-0.80381	-0.00054686	680.333	82.723	0.45921	82.723	82.532	82.992	1.4211e-14	186	54	5	0	0	0	0.00019823	1	35189	70.977	66.194	1	5795100
ADMQNLVERLE	11	Acetyl (Protein N-term)	_(Acetyl (Protein N-term))ADMQNLVERLE_			1	0	1	Q01518;Q01518-2	Q01518	Q01518	CAP1	Adenylyl cyclase-associated protein 1	MULTI-MSMS	220616KMo_Nt_25FA_rep1	rep1	680.332	2	680.332	1358.65	-0.72807	-0.00049533	-0.089918	-6.1174e-05	-0.81799	-0.00055651	680.332	83.205	0.39761	83.205	82.944	83.342	0	88	28	4	0	0	0	5.0108e-11	1	34521	107.24	100.12	1	10270000
ADMQNLVERLE	11	Acetyl (Protein N-term)	_(Acetyl (Protein N-term))ADMQNLVERLE_			1	0	1	Q01518;Q01518-2	Q01518	Q01518	CAP1	Adenylyl cyclase-associated protein 1	MULTI-MSMS	220616KMo_Nt_25FA_rep2	rep2	680.332	2	680.332	1358.65	-0.88705	-0.00060349	0.14479	9.8506e-05	-0.74226	-0.00050498	680.333	82.773	0.44212	82.773	82.572	83.014	0	202	53	5	0	0	0	0.00069303	2	35048	52.79	52.79	1	6103700
ADNLSDTLK	9	Acetyl (Protein N-term)	_(Acetyl (Protein N-term))ADNLSDTLK_			1	0	1	P52306-6;P52306-3;P52306-4;P52306-5	P52306-6	P52306-6	RAP1GDS1	Rap1 GTPase-GDP dissociation stimulator 1	MULTI-MSMS	220616KMo_Nt_25FA_rep3	rep3	509.756	2	509.756	1017.5	-1.2633	-0.00064396	0.89207	0.00045474	-0.37119	-0.00018922	509.757	47.823	0.54208	47.823	47.49	48.032	0	130	48	4	0	0	0	0.0020884	1	15479	57.859	52.769	1	4005800
ADNLSDTLK	9	Acetyl (Protein N-term)	_(Acetyl (Protein N-term))ADNLSDTLK_			1	0	1	P52306-6;P52306-3;P52306-4;P52306-5	P52306-6	P52306-6	RAP1GDS1	Rap1 GTPase-GDP dissociation stimulator 1	MULTI-MSMS	220616KMo_Nt_25FA_rep1	rep1	509.756	2	509.756	1017.5	-0.72822	-0.00037122	0.40169	0.00020476	-0.32654	-0.00016645	509.756	48.297	0.46845	48.297	48.064	48.532	0	117	47	3	0	0	0	0.00035494	1	14941	74.464	65.692	1	3611900
ADNLSDTLK	9	Acetyl (Protein N-term)	_(Acetyl (Protein N-term))ADNLSDTLK_			1	0	1	P52306-6;P52306-3;P52306-4;P52306-5	P52306-6	P52306-6	RAP1GDS1	Rap1 GTPase-GDP dissociation stimulator 1	MULTI-SECPEP	220616KMo_Nt_25FA_rep2	rep2	510.214	2	509.756	1017.5	-0.81906	-0.00041752	0.42641	0.00021737	-0.39265	-0.00020016	509.756	47.831	0.51084	47.831	47.507	48.018	0	132	48	4	0	0	0	9.5758e-11	1	15287	108.98	97.256	1	3728800
ADPAECSIKVMC	12	Acetyl (Protein N-term),Oxidation (M)	_(Acetyl (Protein N-term))ADPAECSIKVM(Oxidation (M))C_	ADPAECSIKVM(1)C	ADPAECSIKVM(55)C	1	1	1	O60282	O60282	O60282	KIF5C	Kinesin heavy chain isoform 5C	MULTI-MSMS	220616KMo_Nt_25FA_rep2	rep2	719.804	2	719.804	1437.59	-0.81105	-0.0005838	-0.52523	-0.00037806	-1.3363	-0.00096186	719.804	47.179	0.35759	47.179	46.952	47.31	-7.1054e-15	56	26	3	0	0	0	0.00077596	1	14932	54.608	50.309	1	511540
ADPDVLTEVPAALK	14	Acetyl (Protein N-term)	_(Acetyl (Protein N-term))ADPDVLTEVPAALK_			1	0	1	P29083	P29083	P29083	GTF2E1	General transcription factor IIE subunit 1	MULTI-MSMS	220616KMo_Nt_25FA_rep3	rep3	740.898	2	740.898	1479.78	-1.3073	-0.00096858	0.56415	0.00041798	-0.74315	-0.0005506	740.899	76.576	0.87196	76.576	76.13	77.002	1.4211e-14	455	95	6	0	0	0	5.0931e-25	2	32226	129.89	114.32	1	23309000
ADPDVLTEVPAALK	14	Acetyl (Protein N-term)	_(Acetyl (Protein N-term))ADPDVLTEVPAALK_			1	0	1	P29083	P29083	P29083	GTF2E1	General transcription factor IIE subunit 1	MULTI-MSMS	220616KMo_Nt_25FA_rep1	rep1	740.898	2	740.898	1479.78	-0.78986	-0.00058521	0.14829	0.00010987	-0.64157	-0.00047534	740.898	77.03	0.88625	77.03	76.504	77.391	-1.4211e-14	455	105	6	0	0	0	5.6398e-34	1	31459	143.24	133.01	1	24527000
ADPDVLTEVPAALK	14	Acetyl (Protein N-term)	_(Acetyl (Protein N-term))ADPDVLTEVPAALK_			1	0	1	P29083	P29083	P29083	GTF2E1	General transcription factor IIE subunit 1	MULTI-MSMS	220616KMo_Nt_25FA_rep2	rep2	740.898	2	740.898	1479.78	-0.80065	-0.0005932	0.17675	0.00013095	-0.6239	-0.00046225	740.898	76.601	0.89844	76.601	76.148	77.046	0	466	104	6	0	0	0	3.0842e-44	3	31996	149.96	143.43	1	20402000
ADPEVCCFIT	10	Acetyl (Protein N-term)	_(Acetyl (Protein N-term))ADPEVCCFIT_			1	0	0	Q7Z2W4;Q7Z2W4-3;Q7Z2W4-2	Q7Z2W4	Q7Z2W4	ZC3HAV1	Zinc finger CCCH-type antiviral protein 1	MULTI-MSMS	220616KMo_Nt_25FA_rep3	rep3	627.262	2	627.262	1252.51	-1.2981	-0.00081423	0.29641	0.00018592	-1.0017	-0.00062831	627.263	76.293	0.82159	76.293	75.866	76.688	0	333	82	5	0	0	0	0.00087492	1	32127	54.776	49.993	1	15870000
ADPEVCCFIT	10	Acetyl (Protein N-term)	_(Acetyl (Protein N-term))ADPEVCCFIT_			1	0	0	Q7Z2W4;Q7Z2W4-3;Q7Z2W4-2	Q7Z2W4	Q7Z2W4	ZC3HAV1	Zinc finger CCCH-type antiviral protein 1	MULTI-MSMS	220616KMo_Nt_25FA_rep1	rep1	627.262	2	627.262	1252.51	-0.73481	-0.00046092	-0.27607	-0.00017317	-1.0109	-0.00063409	627.263	76.012	0.79847	76.012	75.585	76.384	0	223	63	5	0	0	0	0.0005851	1	31000	61.999	57.216	1	13370000
ADPEVCCFIT	10	Acetyl (Protein N-term)	_(Acetyl (Protein N-term))ADPEVCCFIT_			1	0	0	Q7Z2W4;Q7Z2W4-3;Q7Z2W4-2	Q7Z2W4	Q7Z2W4	ZC3HAV1	Zinc finger CCCH-type antiviral protein 1	MULTI-MSMS	220616KMo_Nt_25FA_rep2	rep2	627.262	2	627.262	1252.51	-0.84259	-0.00052853	-0.17777	-0.00011151	-1.0204	-0.00064004	627.263	76.252	0.83086	76.252	75.845	76.676	0	364	88	6	0	0	0	0.00071005	1	31870	58.815	54.032	1	16486000
ADPHQLFDDTSSAQS	15	Acetyl (Protein N-term)	_(Acetyl (Protein N-term))ADPHQLFDDTSSAQS_			1	0	0	Q5BJH7-2	Q5BJH7-2	Q5BJH7-2	YIF1B	Protein YIF1B	MULTI-MSMS	220616KMo_Nt_25FA_rep3	rep3	831.356	2	830.858	1659.7	-1.3982	-0.0011617	0.50995	0.0004237	-0.88822	-0.00073799	830.858	58.677	0.56348	58.677	58.443	59.006	-7.1054e-15	55	17	4	0	0	0	3.0097e-06	2	21834	82.171	67.198	1	5828300
ADPHQLFDDTSSAQS	15	Acetyl (Protein N-term)	_(Acetyl (Protein N-term))ADPHQLFDDTSSAQS_			1	0	0	Q5BJH7-2	Q5BJH7-2	Q5BJH7-2	YIF1B	Protein YIF1B	MULTI-MSMS	220616KMo_Nt_25FA_rep2	rep2	830.858	2	830.858	1659.7	-0.87595	-0.00072779	-0.086684	-7.2022e-05	-0.96263	-0.00079981	830.858	58.664	0.4746	58.664	58.448	58.923	0	51	16	4	0	0	0	0.00012212	1	21639	68.069	58.381	1	4834300
ADPKYADLPGIA	12	Acetyl (Protein N-term)	_(Acetyl (Protein N-term))ADPKYADLPGIA_			1	0	1	Q13561;Q13561-3;Q13561-2	Q13561	Q13561	DCTN2	Dynactin subunit 2	MULTI-MSMS	220616KMo_Nt_25FA_rep3	rep3	636.828	2	636.827	1271.64	-1.329	-0.00084636	0.66095	0.00042091	-0.66807	-0.00042545	636.828	63.241	0.98827	63.241	62.751	63.74	0	255	61	6	0	0	0	2.8561e-05	1	24893	81.95	59.421	1	373030000
ADPKYADLPGIA	12	Acetyl (Protein N-term)	_(Acetyl (Protein N-term))ADPKYADLPGIA_			1	0	1	Q13561;Q13561-3;Q13561-2	Q13561	Q13561	DCTN2	Dynactin subunit 2	MULTI-MSMS	220616KMo_Nt_25FA_rep1	rep1	636.827	2	636.827	1271.64	-0.75952	-0.00048369	0.037882	2.4124e-05	-0.72164	-0.00045956	636.828	63.577	1.1006	63.577	62.915	64.016	0	292	72	6	0	0	0	3.6398e-07	1	24112	92.051	73.74	1	197430000
ADPKYADLPGIA	12	Acetyl (Protein N-term)	_(Acetyl (Protein N-term))ADPKYADLPGIA_			1	0	1	Q13561;Q13561-3;Q13561-2	Q13561	Q13561	DCTN2	Dynactin subunit 2	MULTI-MSMS	220616KMo_Nt_25FA_rep2	rep2	636.827	2	636.827	1271.64	-0.83578	-0.00053225	0.1282	8.1642e-05	-0.70758	-0.00045061	636.828	63.229	1.2211	63.229	62.694	63.915	0	319	81	6	0	0	0	3.6829e-05	2	24708	80.755	61.798	1	228090000
ADQGEKENPM	10	Acetyl (Protein N-term),Oxidation (M)	_(Acetyl (Protein N-term))ADQGEKENPM(Oxidation (M))_	ADQGEKENPM(1)	ADQGEKENPM(43)	1	1	1	P62913-2	P62913-2	P62913-2	RPL11	60S ribosomal protein L11	MULTI-MSMS	220616KMo_Nt_25FA_rep3	rep3	588.745	2	588.746	1175.48	-1.1978	-0.00070519	0.59544	0.00035056	-0.60234	-0.00035462	588.746	23.177	0.34872	23.177	22.945	23.294	0	151	51	4	0	0	0	0.0027859	1	3874	43.246	39.838	1	1332300
ADQGEKENPM	10	Acetyl (Protein N-term),Oxidation (M)	_(Acetyl (Protein N-term))ADQGEKENPM(Oxidation (M))_	ADQGEKENPM(1)	ADQGEKENPM(74)	1	1	1	P62913-2	P62913-2	P62913-2	RPL11	60S ribosomal protein L11	MULTI-MSMS	220616KMo_Nt_25FA_rep3	rep3	588.745	2	588.746	1175.48	-1.1977	-0.00070517	0.58645	0.00034527	-0.6113	-0.0003599	588.746	23.4	0.32266	23.4	23.281	23.603	0	152	47	4	0	0	0	0.00019462	1	3937	74.376	65.844	1	2114500
ADQGEKENPM	10	Acetyl (Protein N-term),Oxidation (M)	_(Acetyl (Protein N-term))ADQGEKENPM(Oxidation (M))_	ADQGEKENPM(1)	ADQGEKENPM(49)	1	1	1	P62913-2	P62913-2	P62913-2	RPL11	60S ribosomal protein L11	MULTI-MSMS	220616KMo_Nt_25FA_rep1	rep1	588.745	2	588.746	1175.48	-0.55698	-0.00032792	0.046416	2.7327e-05	-0.51057	-0.00030059	588.746	23.86	0.53336	23.86	23.535	24.068	0	201	77	4	0	0	0	0.001075	1	4380	49.418	47.49	1	951670
ADQGEKENPM	10	Acetyl (Protein N-term),Oxidation (M)	_(Acetyl (Protein N-term))ADQGEKENPM(Oxidation (M))_	ADQGEKENPM(1)	ADQGEKENPM(98)	1	1	1	P62913-2	P62913-2	P62913-2	RPL11	60S ribosomal protein L11	MULTI-MSMS	220616KMo_Nt_25FA_rep2	rep2	588.745	2	588.746	1175.48	-0.79988	-0.00047092	0.15384	9.0572e-05	-0.64604	-0.00038035	588.746	23.47	0.67575	23.47	22.981	23.656	0	273	99	4	0	0	0	3.5724e-08	1	3855	98.033	94.625	1	2495800
ADQLTEEQIAEF	12	Acetyl (Protein N-term)	_(Acetyl (Protein N-term))ADQLTEEQIAEF_			1	0	0	P0DP25;P0DP24;P0DP23	P0DP25	P0DP25			MULTI-MSMS	220616KMo_Nt_25FA_rep3	rep3	718.332	2	718.333	1434.65	-1.3561	-0.00097414	0.66579	0.00047826	-0.69032	-0.00049588	718.333	82.902	0.62056	82.902	82.624	83.245	0	307	76	5	0	0	0	9.6767e-33	2	35360	140.75	129.6	1	29239000
ADQLTEEQIAEF	12	Acetyl (Protein N-term)	_(Acetyl (Protein N-term))ADQLTEEQIAEF_			1	0	0	P0DP25;P0DP24;P0DP23	P0DP25	P0DP25			MULTI-MSMS	220616KMo_Nt_25FA_rep1	rep1	718.332	2	718.333	1434.65	-0.7372	-0.00052956	0.0040946	2.9413e-06	-0.73311	-0.00052662	718.333	82.683	0.55881	82.683	82.37	82.929	0	242	57	6	0	0	0	9.6767e-33	2	34382	140.75	129.6	1	26225000
ADQLTEEQIAEF	12	Acetyl (Protein N-term)	_(Acetyl (Protein N-term))ADQLTEEQIAEF_			1	0	0	P0DP25;P0DP24;P0DP23	P0DP25	P0DP25			MULTI-MSMS	220616KMo_Nt_25FA_rep2	rep2	718.332	2	718.333	1434.65	-0.88547	-0.00063606	0.19558	0.00014049	-0.68988	-0.00049557	718.333	82.862	0.60991	82.862	82.579	83.189	-1.4211e-14	296	75	5	0	0	0	1.2213e-16	1	35058	118.18	107.03	1	26714000
ADSELQLVEQ	10	Acetyl (Protein N-term)	_(Acetyl (Protein N-term))ADSELQLVEQ_			1	0	0	P07741;P07741-2	P07741	P07741	APRT	Adenine phosphoribosyltransferase	MULTI-MSMS	220616KMo_Nt_25FA_rep3	rep3	587.285	2	587.285	1172.56	-1.3126	-0.00077088	0.75948	0.00044603	-0.55313	-0.00032485	587.286	67.88	1.4567	67.88	67.383	68.839	0	364	115	6	0	0	0	2.2648e-33	3	27639	146.23	121.31	1	372540000
ADSELQLVEQ	10	Acetyl (Protein N-term)	_(Acetyl (Protein N-term))ADSELQLVEQ_			1	0	0	P07741;P07741-2	P07741	P07741	APRT	Adenine phosphoribosyltransferase	MULTI-SECPEP	220616KMo_Nt_25FA_rep3	rep3	1173.97	1	1173.56	1172.56	-1.3095	-0.0015368	0.94411	0.001108	-0.36538	-0.00042879	1173.56	67.865	0.61637	67.865	67.566	68.183	0	95	36	4	0	0	0	1.6525e-18	1	27517	127.68	106.15	1	4591700
ADSELQLVEQ	10	Acetyl (Protein N-term)	_(Acetyl (Protein N-term))ADSELQLVEQ_			1	0	0	P07741;P07741-2	P07741	P07741	APRT	Adenine phosphoribosyltransferase	MULTI-MSMS	220616KMo_Nt_25FA_rep1	rep1	587.285	2	587.285	1172.56	-0.70391	-0.0004134	0.036458	2.1411e-05	-0.66745	-0.00039199	587.286	67.507	1.1884	67.507	67.017	68.205	0	245	77	6	0	0	0	2.2648e-33	3	26433	146.23	111.42	1	252630000
ADSELQLVEQ	10	Acetyl (Protein N-term)	_(Acetyl (Protein N-term))ADSELQLVEQ_			1	0	0	P07741;P07741-2	P07741	P07741	APRT	Adenine phosphoribosyltransferase	MULTI-SECPEP	220616KMo_Nt_25FA_rep1	rep1	1173.97	1	1173.56	1172.56	-0.70305	-0.00082507	0.37151	0.00043599	-0.33153	-0.00038908	1173.56	67.519	0.53724	67.519	67.276	67.813	0	57	23	3	0	0	0	1.9902e-24	1	26528	130.75	110.96	1	3317200
ADSELQLVEQ	10	Acetyl (Protein N-term)	_(Acetyl (Protein N-term))ADSELQLVEQ_			1	0	0	P07741;P07741-2	P07741	P07741	APRT	Adenine phosphoribosyltransferase	MULTI-MSMS	220616KMo_Nt_25FA_rep2	rep2	587.286	2	587.285	1172.56	-0.68493	-0.00040225	0.12678	7.4458e-05	-0.55815	-0.00032779	587.286	67.809	1.2536	67.809	67.38	68.634	0	351	97	6	0	0	0	1.0438e-55	3	27429	161.79	116.07	1	359610000
ADSELQLVEQ	10	Acetyl (Protein N-term)	_(Acetyl (Protein N-term))ADSELQLVEQ_			1	0	0	P07741;P07741-2	P07741	P07741	APRT	Adenine phosphoribosyltransferase	MULTI-SECPEP	220616KMo_Nt_25FA_rep2	rep2	1173.97	1	1173.56	1172.56	-0.68375	-0.00080242	0.2276	0.0002671	-0.45615	-0.00053532	1173.56	67.798	0.55851	67.798	67.552	68.111	0	82	31	3	0	0	0	7.1019e-12	1	27290	110.76	95.094	1	4170500
ADSELQLVEQRI	12	Acetyl (Protein N-term)	_(Acetyl (Protein N-term))ADSELQLVEQRI_			1	0	1	P07741;P07741-2	P07741	P07741	APRT	Adenine phosphoribosyltransferase	MULTI-MSMS	220616KMo_Nt_25FA_rep3	rep3	721.877	2	721.878	1441.74	-1.2434	-0.00089756	0.42687	0.00030815	-0.8165	-0.00058941	721.878	79.755	0.81668	79.755	79.389	80.206	0	435	102	6	0	0	0	0	2	33821	309.94	291.71	1	46650000
ADSELQLVEQRI	12	Acetyl (Protein N-term)	_(Acetyl (Protein N-term))ADSELQLVEQRI_			1	0	1	P07741;P07741-2	P07741	P07741	APRT	Adenine phosphoribosyltransferase	MULTI-MSMS	220616KMo_Nt_25FA_rep1	rep1	721.877	2	721.878	1441.74	-0.8086	-0.00058371	-0.078688	-5.6803e-05	-0.88729	-0.00064051	721.878	80.414	0.72874	80.414	80.103	80.832	0	266	69	6	0	0	0	1.7309e-103	2	33170	199.33	187.7	1	57050000
ADSELQLVEQRI	12	Acetyl (Protein N-term)	_(Acetyl (Protein N-term))ADSELQLVEQRI_			1	0	1	P07741;P07741-2	P07741	P07741	APRT	Adenine phosphoribosyltransferase	MULTI-MSMS	220616KMo_Nt_25FA_rep2	rep2	721.877	2	721.878	1441.74	-0.85132	-0.00061455	0.053857	3.8878e-05	-0.79747	-0.00057567	721.878	79.823	0.7477	79.823	79.454	80.202	0	434	94	6	0	0	0	0	2	33545	309.94	291.71	1	42392000
ADSGTAGGAALAAPAPGPGSGGPGP	25	Acetyl (Protein N-term)	_(Acetyl (Protein N-term))ADSGTAGGAALAAPAPGPGSGGPGP_			1	0	0	Q96C90	Q96C90	Q96C90	PPP1R14B	Protein phosphatase 1 regulatory subunit 14B	MULTI-MSMS	220616KMo_Nt_25FA_rep3	rep3	668.654	3	668.32	2001.94	-1.3663	-0.00091315	0.60552	0.00040468	-0.76082	-0.00050847	668.655	56.018	1.0514	56.018	55.579	56.63	7.1054e-15	376	68	7	0	0	0	2.9247e-136	2	20374	211.09	200.99	1	154100000
ADSGTAGGAALAAPAPGPGSGGPGP	25	Acetyl (Protein N-term)	_(Acetyl (Protein N-term))ADSGTAGGAALAAPAPGPGSGGPGP_			1	0	0	Q96C90	Q96C90	Q96C90	PPP1R14B	Protein phosphatase 1 regulatory subunit 14B	MULTI-MSMS	220616KMo_Nt_25FA_rep3	rep3	1001.98	2	1001.98	2001.94	-1.3614	-0.0013641	0.67309	0.00067442	-0.68829	-0.00068965	1002.48	56.023	0.92965	56.023	55.603	56.532	0	308	62	7	0	0	0	0	2	20389	374.47	368.63	1	47808000
ADSGTAGGAALAAPAPGPGSGGPGP	25	Acetyl (Protein N-term)	_(Acetyl (Protein N-term))ADSGTAGGAALAAPAPGPGSGGPGP_			1	0	0	Q96C90	Q96C90	Q96C90	PPP1R14B	Protein phosphatase 1 regulatory subunit 14B	MULTI-MSMS	220616KMo_Nt_25FA_rep1	rep1	1002.48	2	1001.98	2001.94	-0.87669	-0.00087843	0.080776	8.0936e-05	-0.79592	-0.00079749	1002.48	55.807	0.77577	55.807	55.415	56.191	-7.1054e-15	188	40	6	0	0	0	0	3	19280	403.8	394.26	1	46563000
ADSGTAGGAALAAPAPGPGSGGPGP	25	Acetyl (Protein N-term)	_(Acetyl (Protein N-term))ADSGTAGGAALAAPAPGPGSGGPGP_			1	0	0	Q96C90	Q96C90	Q96C90	PPP1R14B	Protein phosphatase 1 regulatory subunit 14B	MULTI-MSMS	220616KMo_Nt_25FA_rep1	rep1	668.654	3	668.32	2001.94	-0.87956	-0.00058783	0.27682	0.000185	-0.60275	-0.00040283	668.321	55.778	0.85625	55.778	55.353	56.21	0	233	49	7	0	0	0	1.3571e-117	1	19268	200.99	191.59	1	131160000
ADSGTAGGAALAAPAPGPGSGGPGP	25	Acetyl (Protein N-term)	_(Acetyl (Protein N-term))ADSGTAGGAALAAPAPGPGSGGPGP_			1	0	0	Q96C90	Q96C90	Q96C90	PPP1R14B	Protein phosphatase 1 regulatory subunit 14B	MULTI-MSMS	220616KMo_Nt_25FA_rep2	rep2	668.321	3	668.32	2001.94	-0.9674	-0.00064653	0.19362	0.0001294	-0.77378	-0.00051713	668.321	56.001	1.0925	56.001	55.588	56.68	0	344	70	7	0	0	0	3.4099e-136	3	20155	209.45	203.03	1	160760000
ADSGTAGGAALAAPAPGPGSGGPGP	25	Acetyl (Protein N-term)	_(Acetyl (Protein N-term))ADSGTAGGAALAAPAPGPGSGGPGP_			1	0	0	Q96C90	Q96C90	Q96C90	PPP1R14B	Protein phosphatase 1 regulatory subunit 14B	MULTI-MSMS	220616KMo_Nt_25FA_rep2	rep2	1002.48	2	1001.98	2001.94	-0.9693	-0.00097122	0.21705	0.00021748	-0.75225	-0.00075374	1002.48	55.995	0.81501	55.995	55.601	56.416	0	261	52	6	0	0	0	0	3	20190	389	381.09	1	55922000
ADTLESSLEDPL	12	Acetyl (Protein N-term)	_(Acetyl (Protein N-term))ADTLESSLEDPL_			1	0	0	Q9H867;Q9H867-3;Q9H867-1;Q9H867-5	Q9H867	Q9H867	VCPKMT	Protein-lysine methyltransferase METTL21D	MULTI-MSMS	220616KMo_Nt_25FA_rep3	rep3	666.314	2	666.314	1330.61	-1.4799	-0.00098608	0.88201	0.00058769	-0.59789	-0.00039839	666.315	85.345	0.28405	85.345	85.175	85.459	0	31	13	3	0	0	0	0.0010668	1	36565	48.796	38.564	1	3321800
ADTLESSLEDPL	12	Acetyl (Protein N-term)	_(Acetyl (Protein N-term))ADTLESSLEDPL_			1	0	0	Q9H867;Q9H867-3;Q9H867-1;Q9H867-5	Q9H867	Q9H867	VCPKMT	Protein-lysine methyltransferase METTL21D	MULTI-MSMS	220616KMo_Nt_25FA_rep1	rep1	666.314	2	666.314	1330.61	-0.69234	-0.00046131	0.25759	0.00017163	-0.43475	-0.00028968	666.314	85.183	0.3143	85.183	85.014	85.328	0	42	15	4	0	0	0	0.00086548	1	35734	52.482	42.25	1	1890000
ADTLESSLEDPL	12	Acetyl (Protein N-term)	_(Acetyl (Protein N-term))ADTLESSLEDPL_			1	0	0	Q9H867;Q9H867-3;Q9H867-1;Q9H867-5	Q9H867	Q9H867	VCPKMT	Protein-lysine methyltransferase METTL21D	MULTI-MSMS	220616KMo_Nt_25FA_rep2	rep2	666.314	2	666.314	1330.61	-0.81378	-0.00054223	0.33013	0.00021997	-0.48365	-0.00032226	666.314	85.319	0.33726	85.319	85.141	85.479	1.4211e-14	40	15	3	0	0	0	0.00058092	1	36257	60.436	55.471	1	2320500
ADTQYILPNDIGVSSLDC	18	Acetyl (Protein N-term)	_(Acetyl (Protein N-term))ADTQYILPNDIGVSSLDC_			1	0	0	Q9NY33;Q9NY33-2;Q9NY33-4	Q9NY33	Q9NY33	DPP3	Dipeptidyl peptidase 3	MULTI-MSMS	220616KMo_Nt_25FA_rep3	rep3	676.022	3	674.982	2021.93	-1.5115	-0.0010202	0.60196	0.00040631	-0.90951	-0.00061391	674.983	85.817	0.15031	85.817	85.742	85.892	0	8	2	4	0	0	0	8.3069e-05	1	36975	57.499	47.711	1	6144300
ADTQYILPNDIGVSSLDC	18	Acetyl (Protein N-term)	_(Acetyl (Protein N-term))ADTQYILPNDIGVSSLDC_			1	0	0	Q9NY33;Q9NY33-2;Q9NY33-4	Q9NY33	Q9NY33	DPP3	Dipeptidyl peptidase 3	MULTI-MSMS	220616KMo_Nt_25FA_rep3	rep3	1012.47	2	1011.97	2021.93	-1.5088	-0.0015269	0.42075	0.00042579	-1.0881	-0.0011011	1012.47	85.817	0.15031	85.817	85.742	85.892	0	6	2	3	0	0	0	0.00027958	1	37012	46.88	32.248	1	20264000
ADTQYILPNDIGVSSLDCREAF	22	Acetyl (Protein N-term)	_(Acetyl (Protein N-term))ADTQYILPNDIGVSSLDCREAF_			1	0	1	Q9NY33;Q9NY33-2;Q9NY33-4	Q9NY33	Q9NY33	DPP3	Dipeptidyl peptidase 3	MULTI-MSMS	220616KMo_Nt_25FA_rep2	rep2	843.066	3	842.732	2525.17	-0.8085	-0.00068135	-0.23503	-0.00019807	-1.0435	-0.00087942	843.066	85.27	0.15588	85.27	85.167	85.323	0	21	9	3	0	0	0	8.2731e-08	1	36268	65.25	57.353	1	992070
ADVEDGEETCALASHSGSSGS	21	Acetyl (Protein N-term)	_(Acetyl (Protein N-term))ADVEDGEETCALASHSGSSGS_			1	0	0	Q9UBF6;Q9UBF6-4;Q9UBF6-3;Q9UBF6-2	Q9UBF6	Q9UBF6	RNF7	RING-box protein 2	MULTI-MSMS	220616KMo_Nt_25FA_rep3	rep3	1054.42	2	1054.42	2106.83	-1.2852	-0.0013552	0.80732	0.00085126	-0.47792	-0.00050393	1054.42	48.409	0.47637	48.409	48.173	48.649	0	232	44	7	0	0	0	5.2829e-10	2	15655	85.258	85.258	1	15431000
ADVEDGEETCALASHSGSSGS	21	Acetyl (Protein N-term)	_(Acetyl (Protein N-term))ADVEDGEETCALASHSGSSGS_			1	0	0	Q9UBF6;Q9UBF6-4;Q9UBF6-3;Q9UBF6-2	Q9UBF6	Q9UBF6	RNF7	RING-box protein 2	MULTI-MSMS	220616KMo_Nt_25FA_rep1	rep1	1054.92	2	1054.42	2106.83	-0.73678	-0.00077688	-0.15331	-0.00016165	-0.89009	-0.00093853	1054.42	48.601	0.49233	48.601	48.347	48.839	0	157	35	6	0	0	0	9.2439e-10	1	15058	84.718	84.718	1	18529000
ADVEDGEETCALASHSGSSGS	21	Acetyl (Protein N-term)	_(Acetyl (Protein N-term))ADVEDGEETCALASHSGSSGS_			1	0	0	Q9UBF6;Q9UBF6-4;Q9UBF6-3;Q9UBF6-2	Q9UBF6	Q9UBF6	RNF7	RING-box protein 2	MULTI-MSMS	220616KMo_Nt_25FA_rep2	rep2	1054.42	2	1054.42	2106.83	-0.83429	-0.00087969	0.30966	0.00032652	-0.52463	-0.00055318	1054.92	48.387	0.49715	48.387	48.139	48.636	0	241	46	7	0	0	0	1.0497e-12	2	15516	93.959	91.914	1	15882000
ADVFPGNDSTASQDVAN	17	Acetyl (Protein N-term)	_(Acetyl (Protein N-term))ADVFPGNDSTASQDVAN_			1	0	0	P17252	P17252	P17252	PRKCA	Protein kinase C alpha type	MULTI-MSMS	220616KMo_Nt_25FA_rep3	rep3	875.381	2	875.382	1748.75	-1.1147	-0.00097576	0.58347	0.00051076	-0.5312	-0.000465	875.382	60.592	0.67232	60.592	60.274	60.946	7.1054e-15	119	35	4	0	0	0	0.0002474	1	23197	53.569	47.723	1	8001900
ADVFPGNDSTASQDVAN	17	Acetyl (Protein N-term)	_(Acetyl (Protein N-term))ADVFPGNDSTASQDVAN_			1	0	0	P17252	P17252	P17252	PRKCA	Protein kinase C alpha type	MULTI-MSMS	220616KMo_Nt_25FA_rep1	rep1	875.883	2	875.382	1748.75	-0.73058	-0.00063954	-2.2589	-0.0019774	-2.9894	-0.0026169	875.377	60.262	0.71603	60.262	59.881	60.597	0	153	49	5	0	0	0	0.00074187	1	21988	40.015	28.15	1	7539500
ADVFPGNDSTASQDVAN	17	Acetyl (Protein N-term)	_(Acetyl (Protein N-term))ADVFPGNDSTASQDVAN_			1	0	0	P17252	P17252	P17252	PRKCA	Protein kinase C alpha type	MULTI-MSMS	220616KMo_Nt_25FA_rep2	rep2	875.381	2	875.382	1748.75	-0.79859	-0.00069907	0.27721	0.00024266	-0.52139	-0.00045641	875.382	60.551	0.6334	60.551	60.246	60.88	0	103	31	5	0	0	0	0.0002043	1	22987	55.401	49.555	1	7589600
ADVLDLHEAGGEDFAMDEDGDESIH	25	Acetyl (Protein N-term),Oxidation (M)	_(Acetyl (Protein N-term))ADVLDLHEAGGEDFAM(Oxidation (M))DEDGDESIH_	ADVLDLHEAGGEDFAM(1)DEDGDESIH	ADVLDLHEAGGEDFAM(80)DEDGDESIH	1	1	0	Q9Y5S9;Q9Y5S9-2	Q9Y5S9	Q9Y5S9	RBM8A	RNA-binding protein 8A	MULTI-MSMS	220616KMo_Nt_25FA_rep1	rep1	916.042	3	915.708	2744.1	-0.77741	-0.00071188	0.02894	2.65e-05	-0.74847	-0.00068538	916.043	70.422	0.41607	70.422	70.213	70.629	0	37	17	3	0	0	0	3.3721e-11	1	27935	79.568	77.061	1	1840400
ADYSTVPPPSSGSAGGGGGGGGGGGVNDAFKDALQ	35	Acetyl (Protein N-term)	_(Acetyl (Protein N-term))ADYSTVPPPSSGSAGGGGGGGGGGGVNDAFKDALQ_			1	0	1	Q96AE4;Q96AE4-2	Q96AE4	Q96AE4	FUBP1	Far upstream element-binding protein 1	MULTI-MSMS	220616KMo_Nt_25FA_rep3	rep3	1036.47	3	1036.14	3105.39	-1.1867	-0.0012296	0.45316	0.00046954	-0.73357	-0.00076008	1036.47	66.145	3.2866	66.145	65.495	68.782	-1.4211e-14	1314	268	9	0	0	0	2.0691e-47	6	26943	133.25	126.82	1	185560000
ADYSTVPPPSSGSAGGGGGGGGGGGVNDAFKDALQ	35	Acetyl (Protein N-term)	_(Acetyl (Protein N-term))ADYSTVPPPSSGSAGGGGGGGGGGGVNDAFKDALQ_			1	0	1	Q96AE4;Q96AE4-2	Q96AE4	Q96AE4	FUBP1	Far upstream element-binding protein 1	MULTI-MSMS	220616KMo_Nt_25FA_rep3	rep3	1036.47	3	1036.14	3105.39	-1.3801	-0.00143	0.92491	0.00095834	-0.45516	-0.00047161	1036.47	68.311	0.79018	68.311	68.088	68.878	0	266	83	4	0	0	0	2.8081e-12	1	27875	56.252	49.819	1	12064000
ADYSTVPPPSSGSAGGGGGGGGGGGVNDAFKDALQ	35	Acetyl (Protein N-term)	_(Acetyl (Protein N-term))ADYSTVPPPSSGSAGGGGGGGGGGGVNDAFKDALQ_			1	0	1	Q96AE4;Q96AE4-2	Q96AE4	Q96AE4	FUBP1	Far upstream element-binding protein 1	MULTI-MSMS	220616KMo_Nt_25FA_rep1	rep1	1036.47	3	1036.14	3105.39	-0.70402	-0.00072946	-0.022635	-2.3453e-05	-0.72665	-0.00075291	1036.47	66.239	3.1459	66.239	65.816	68.961	0	1657	275	9	0	0	0	5.1933e-38	7	25697	120.58	111.12	1	179180000
ADYSTVPPPSSGSAGGGGGGGGGGGVNDAFKDALQ	35	Acetyl (Protein N-term)	_(Acetyl (Protein N-term))ADYSTVPPPSSGSAGGGGGGGGGGGVNDAFKDALQ_			1	0	1	Q96AE4;Q96AE4-2	Q96AE4	Q96AE4	FUBP1	Far upstream element-binding protein 1	MULTI-MSMS	220616KMo_Nt_25FA_rep2	rep2	1036.47	3	1036.14	3105.39	-0.86176	-0.0008929	0.16858	0.00017468	-0.69317	-0.00071822	1036.47	66.225	3.3428	66.225	65.56	68.903	0	1650	274	9	0	0	0	1.0898e-46	8	26398	125.42	113.34	1	224190000
AEAAAAAGGTGLGAGASYGSAAD	23	Acetyl (Protein N-term)	_(Acetyl (Protein N-term))AEAAAAAGGTGLGAGASYGSAAD_			1	0	0	O00116	O00116	O00116	AGPS	Alkyldihydroxyacetonephosphate synthase, peroxisomal	MULTI-MSMS	220616KMo_Nt_25FA_rep1	rep1	955.433	2	954.932	1907.85	-0.76803	-0.00073341	0.30377	0.00029008	-0.46426	-0.00044333	955.434	59.048	0.38649	59.048	58.848	59.234	0	99	27	4	0	0	0	6.661e-08	1	21215	65.043	57.177	1	1711000
AEAAAAAGGTGLGAGASYGSAADRD	25	Acetyl (Protein N-term)	_(Acetyl (Protein N-term))AEAAAAAGGTGLGAGASYGSAADRD_			1	0	1	O00116	O00116	O00116	AGPS	Alkyldihydroxyacetonephosphate synthase, peroxisomal	MULTI-MSMS	220616KMo_Nt_25FA_rep1	rep1	727.667	3	727.333	2178.98	-0.53115	-0.00038632	0.49756	0.00036189	-0.033589	-2.443e-05	727.334	54.352	0.69116	54.352	54.144	54.835	7.1054e-15	184	65	5	0	0	0	6.4126e-08	1	18413	58.015	53.746	1	3026000
AEAALLLLPEAAAE	14	Acetyl (Protein N-term)	_(Acetyl (Protein N-term))AEAALLLLPEAAAE_			1	0	0	Q96JB2;Q96JB2-2	Q96JB2	Q96JB2	COG3	Conserved oligomeric Golgi complex subunit 3	MULTI-MSMS	220616KMo_Nt_25FA_rep3	rep3	712.387	2	712.388	1422.76	-1.2506	-0.00089094	0.72972	0.00051984	-0.52092	-0.00037109	712.388	87.047	0.22558	87.047	86.918	87.144	0	13	6	3	0	0	0	1.79e-25	2	37885	131.52	117.31	1	22940000
AEAALLLLPEAAAE	14	Acetyl (Protein N-term)	_(Acetyl (Protein N-term))AEAALLLLPEAAAE_			1	0	0	Q96JB2;Q96JB2-2	Q96JB2	Q96JB2	COG3	Conserved oligomeric Golgi complex subunit 3	MULTI-MSMS	220616KMo_Nt_25FA_rep1	rep1	712.387	2	712.388	1422.76	-0.74491	-0.00053067	0.44534	0.00031726	-0.29957	-0.00021341	712.388	87.032	0.19981	87.032	86.907	87.107	0	13	3	5	0	0	0	2.8955e-26	2	37157	134.51	124.73	1	13726000
AEAALLLLPEAAAE	14	Acetyl (Protein N-term)	_(Acetyl (Protein N-term))AEAALLLLPEAAAE_			1	0	0	Q96JB2;Q96JB2-2	Q96JB2	Q96JB2	COG3	Conserved oligomeric Golgi complex subunit 3	MULTI-MSMS	220616KMo_Nt_25FA_rep2	rep2	712.387	2	712.388	1422.76	-0.84111	-0.00059919	0.25866	0.00018426	-0.58245	-0.00041493	712.388	87.028	0.20136	87.028	86.94	87.141	0	17	6	4	0	0	0	7.8104e-45	1	37577	154.85	142.8	1	25482000
AEAEEDCHSDTV	12	Acetyl (Protein N-term)	_(Acetyl (Protein N-term))AEAEEDCHSDTV_			1	0	0	Q9UK97-2	Q9UK97-2	Q9UK97-2			MULTI-MSMS	220616KMo_Nt_25FA_rep2	rep2	702.765	2	702.765	1403.51	-0.76982	-0.000541	0.16658	0.00011707	-0.60323	-0.00042393	702.765	34.978	0.3759	34.978	34.787	35.163	0	137	42	4	0	0	0	0.0014441	1	8129	47.198	47.198	1	2374300
AEAEGVPTTPGPASGSTF	18	Acetyl (Protein N-term)	_(Acetyl (Protein N-term))AEAEGVPTTPGPASGSTF_			1	0	0	Q86VR2	Q86VR2	Q86VR2	FAM134C	Protein FAM134C	MULTI-MSMS	220616KMo_Nt_25FA_rep3	rep3	859.399	2	859.399	1716.78	-1.3383	-0.0011501	0.60686	0.00052154	-0.73143	-0.00062859	859.4	63.112	0.78556	63.112	62.717	63.502	0	177	39	6	0	0	0	2.9475e-22	3	24812	121.36	118.02	1	15817000
AEAEGVPTTPGPASGSTF	18	Acetyl (Protein N-term)	_(Acetyl (Protein N-term))AEAEGVPTTPGPASGSTF_			1	0	0	Q86VR2	Q86VR2	Q86VR2	FAM134C	Protein FAM134C	MULTI-MSMS	220616KMo_Nt_25FA_rep1	rep1	859.399	2	859.399	1716.78	-0.76348	-0.00065614	-0.0061513	-5.2864e-06	-0.76963	-0.00066142	859.399	63.043	0.73912	63.043	62.678	63.417	-7.1054e-15	167	42	5	0	0	0	7.0442e-30	1	23787	133.89	129.88	1	11615000
AEAEGVPTTPGPASGSTF	18	Acetyl (Protein N-term)	_(Acetyl (Protein N-term))AEAEGVPTTPGPASGSTF_			1	0	0	Q86VR2	Q86VR2	Q86VR2	FAM134C	Protein FAM134C	MULTI-MSMS	220616KMo_Nt_25FA_rep2	rep2	859.399	2	859.399	1716.78	-0.83415	-0.00071687	0.096322	8.2779e-05	-0.73783	-0.00063409	859.399	63.123	0.77715	63.123	62.694	63.471	-7.1054e-15	171	40	5	0	0	0	7.0442e-30	3	24629	133.89	129.88	1	12427000
AEAGAGLSETVTETTVTVTTEPEN	24	Acetyl (Protein N-term)	_(Acetyl (Protein N-term))AEAGAGLSETVTETTVTVTTEPEN_			1	0	0	O60927	O60927	O60927	PPP1R11	Protein phosphatase 1 regulatory subunit 11	MULTI-MSMS	220616KMo_Nt_25FA_rep3	rep3	1225.58	2	1225.08	2448.14	-1.3835	-0.0016948	0.79495	0.00097387	-0.58851	-0.00072097	1225.08	78.2	0.56975	78.2	77.961	78.53	0	130	34	5	0	0	0	1.2392e-20	1	32964	105.03	96.208	1	2464700
AEAGAGLSETVTETTVTVTTEPEN	24	Acetyl (Protein N-term)	_(Acetyl (Protein N-term))AEAGAGLSETVTETTVTVTTEPEN_			1	0	0	O60927	O60927	O60927	PPP1R11	Protein phosphatase 1 regulatory subunit 11	MULTI-MSMS	220616KMo_Nt_25FA_rep3	rep3	817.387	3	817.054	2448.14	-1.3787	-0.0011265	0.55241	0.00045135	-0.8263	-0.00067513	817.388	78.234	1.4825	78.234	77.857	79.34	0	492	127	7	0	0	0	1.5357e-08	1	33065	70.174	66.011	1	39265000
AEAGAGLSETVTETTVTVTTEPEN	24	Acetyl (Protein N-term)	_(Acetyl (Protein N-term))AEAGAGLSETVTETTVTVTTEPEN_			1	0	0	O60927	O60927	O60927	PPP1R11	Protein phosphatase 1 regulatory subunit 11	MULTI-MSMS	220616KMo_Nt_25FA_rep1	rep1	1225.08	2	1225.08	2448.14	-0.81169	-0.00099438	0.39921	0.00048906	-0.41248	-0.00050532	1225.58	77.957	0.62682	77.957	77.635	78.262	0	253	67	5	0	0	0	1.3348e-10	1	31839	76.262	69.381	1	2232300
AEAGAGLSETVTETTVTVTTEPEN	24	Acetyl (Protein N-term)	_(Acetyl (Protein N-term))AEAGAGLSETVTETTVTVTTEPEN_			1	0	0	O60927	O60927	O60927	PPP1R11	Protein phosphatase 1 regulatory subunit 11	MULTI-MSMS	220616KMo_Nt_25FA_rep1	rep1	817.387	3	817.054	2448.14	-0.81174	-0.00066323	0.043461	3.551e-05	-0.76827	-0.00062772	817.388	77.94	1.486	77.94	77.55	79.036	-1.4211e-14	516	151	4	0	0	0	3.3117e-11	1	31933	83.359	78.72	1	31554000
AEAGAGLSETVTETTVTVTTEPEN	24	Acetyl (Protein N-term)	_(Acetyl (Protein N-term))AEAGAGLSETVTETTVTVTTEPEN_			1	0	0	O60927	O60927	O60927	PPP1R11	Protein phosphatase 1 regulatory subunit 11	MULTI-MSMS	220616KMo_Nt_25FA_rep2	rep2	1225.58	2	1225.08	2448.14	-0.88158	-0.00108	0.33994	0.00041645	-0.54163	-0.00066354	1225.58	78.185	0.54001	78.185	77.942	78.482	0	145	39	5	0	0	0	3.489e-08	2	32648	66.285	58.309	1	2043000
AEAGAGLSETVTETTVTVTTEPEN	24	Acetyl (Protein N-term)	_(Acetyl (Protein N-term))AEAGAGLSETVTETTVTVTTEPEN_			1	0	0	O60927	O60927	O60927	PPP1R11	Protein phosphatase 1 regulatory subunit 11	MULTI-MSMS	220616KMo_Nt_25FA_rep2	rep2	817.387	3	817.054	2448.14	-0.88478	-0.00072291	0.11728	9.582e-05	-0.7675	-0.00062709	817.388	78.189	1.9007	78.189	77.813	79.713	0	727	189	7	0	0	0	5.6864e-15	1	32780	89.47	85.875	1	31105000
AEAGDAALSVAEWL	14	Acetyl (Protein N-term)	_(Acetyl (Protein N-term))AEAGDAALSVAEWL_			1	0	0	Q96P48;Q96P48-3	Q96P48	Q96P48	ARAP1	Arf-GAP with Rho-GAP domain, ANK repeat and PH domain-containing protein 1	MULTI-MSMS	220616KMo_Nt_25FA_rep3	rep3	722.851	2	722.851	1443.69	-1.2478	-0.00090194	0.62641	0.0004528	-0.62135	-0.00044914	722.852	86.984	0.1119	86.984	86.918	87.03	0	6	2	3	0	0	0	0.001439	1	37863	46.001	39.966	1	4553300
AEAGDAALSVAEWL	14	Acetyl (Protein N-term)	_(Acetyl (Protein N-term))AEAGDAALSVAEWL_			1	0	0	Q96P48;Q96P48-3	Q96P48	Q96P48	ARAP1	Arf-GAP with Rho-GAP domain, ANK repeat and PH domain-containing protein 1	MULTI-MSMS	220616KMo_Nt_25FA_rep1	rep1	723.438	2	722.851	1443.69	-0.75079	-0.00054271	0.14652	0.00010591	-0.60427	-0.0004368	722.852	86.94	0.24946	86.94	86.758	87.007	0	7	4	3	0	0	0	7.5814e-09	1	37114	94.692	80.922	1	2333600
AEAGDAALSVAEWL	14	Acetyl (Protein N-term)	_(Acetyl (Protein N-term))AEAGDAALSVAEWL_			1	0	0	Q96P48;Q96P48-3	Q96P48	Q96P48	ARAP1	Arf-GAP with Rho-GAP domain, ANK repeat and PH domain-containing protein 1	MULTI-MSMS	220616KMo_Nt_25FA_rep2	rep2	722.851	2	722.851	1443.69	-0.84538	-0.00061108	0.64151	0.00046372	-0.20387	-0.00014737	722.852	86.96	0.1834	86.96	86.897	87.08	0	7	4	3	0	0	0	0.00086282	1	37558	52.579	47.888	1	2698700
AEAGPQAPPPPGTPS	15	Acetyl (Protein N-term)	_(Acetyl (Protein N-term))AEAGPQAPPPPGTPS_			1	0	0	Q16254	Q16254	Q16254	E2F4	Transcription factor E2F4	MULTI-MSMS	220616KMo_Nt_25FA_rep3	rep3	708.343	2	708.344	1414.67	-1.3052	-0.0009245	0.85554	0.00060602	-0.44962	-0.00031848	708.344	43.968	0.89834	43.968	43.692	44.591	-7.1054e-15	97	47	3	0	0	0	3.6002e-07	1	13111	85.533	68.097	1	4548200
AEAGPQAPPPPGTPS	15	Acetyl (Protein N-term)	_(Acetyl (Protein N-term))AEAGPQAPPPPGTPS_			1	0	0	Q16254	Q16254	Q16254	E2F4	Transcription factor E2F4	MULTI-MSMS	220616KMo_Nt_25FA_rep1	rep1	708.343	2	708.344	1414.67	-0.71687	-0.00050779	0.20596	0.00014589	-0.51091	-0.0003619	708.344	43.923	1.0607	43.923	43.49	44.55	0	144	72	3	0	0	0	0.00022188	1	12568	63.073	45.209	1	3906500
AEAGPQAPPPPGTPS	15	Acetyl (Protein N-term)	_(Acetyl (Protein N-term))AEAGPQAPPPPGTPS_			1	0	0	Q16254	Q16254	Q16254	E2F4	Transcription factor E2F4	MULTI-MSMS	220616KMo_Nt_25FA_rep2	rep2	708.343	2	708.344	1414.67	-0.89674	-0.0006352	0.60702	0.00042998	-0.28973	-0.00020523	708.344	44.011	0.8353	44.011	43.776	44.612	0	112	50	3	0	0	0	0.00036322	1	12989	58.476	43.465	1	3996400
AEAPPVSGTF	10	Acetyl (Protein N-term)	_(Acetyl (Protein N-term))AEAPPVSGTF_			1	0	0	Q12986;Q12986-2;Q12986-3	Q12986	Q12986	NFX1	Transcriptional repressor NF-X1	MULTI-MSMS	220616KMo_Nt_25FA_rep3	rep3	509.248	2	509.248	1016.48	-1.0856	-0.00055282	0.87212	0.00044412	-0.21345	-0.0001087	509.248	61.308	1.0103	61.308	60.842	61.852	-7.1054e-15	147	52	4	0	0	0	0.00053482	1	23535	63.565	51.076	1	6823900
AEAPPVSGTF	10	Acetyl (Protein N-term)	_(Acetyl (Protein N-term))AEAPPVSGTF_			1	0	0	Q12986;Q12986-2;Q12986-3	Q12986	Q12986	NFX1	Transcriptional repressor NF-X1	MULTI-MSMS	220616KMo_Nt_25FA_rep1	rep1	509.248	2	509.248	1016.48	-0.70105	-0.00035701	0.60342	0.00030729	-0.097626	-4.9716e-05	509.248	61.206	0.85646	61.206	60.783	61.639	7.1054e-15	141	54	3	0	0	0	0.00045429	1	22574	66.073	53.584	1	4988000
AEAPPVSGTF	10	Acetyl (Protein N-term)	_(Acetyl (Protein N-term))AEAPPVSGTF_			1	0	0	Q12986;Q12986-2;Q12986-3	Q12986	Q12986	NFX1	Transcriptional repressor NF-X1	MULTI-MSMS	220616KMo_Nt_25FA_rep2	rep2	509.248	2	509.248	1016.48	-0.84814	-0.00043191	0.67756	0.00034504	-0.17058	-8.687e-05	509.248	61.274	0.83486	61.274	60.832	61.667	0	160	51	4	0	0	0	0.00053482	2	23348	63.565	51.076	1	5221300
AEASAAGADSGAAVAAH	17	Acetyl (Protein N-term)	_(Acetyl (Protein N-term))AEASAAGADSGAAVAAH_			1	0	0	Q9Y4L5	Q9Y4L5	Q9Y4L5	RNF115	E3 ubiquitin-protein ligase RNF115	MULTI-MSMS	220616KMo_Nt_25FA_rep3	rep3	734.836	2	734.837	1467.66	-1.1949	-0.00087804	0.64809	0.00047624	-0.54679	-0.0004018	734.837	37.704	0.5446	37.704	37.496	38.041	7.1054e-15	144	49	4	0	0	0	3.2289e-21	1	9344	118.4	113.24	1	8618500
AEASAAGADSGAAVAAH	17	Acetyl (Protein N-term)	_(Acetyl (Protein N-term))AEASAAGADSGAAVAAH_			1	0	0	Q9Y4L5	Q9Y4L5	Q9Y4L5	RNF115	E3 ubiquitin-protein ligase RNF115	MULTI-MSMS	220616KMo_Nt_25FA_rep1	rep1	734.837	2	734.837	1467.66	-0.64101	-0.00047104	0.054244	3.9861e-05	-0.58677	-0.00043118	734.837	38.124	0.44655	38.124	37.901	38.348	0	192	57	4	0	0	0	6.5103e-21	1	9411	113.93	107.24	1	7061900
AEASAAGADSGAAVAAH	17	Acetyl (Protein N-term)	_(Acetyl (Protein N-term))AEASAAGADSGAAVAAH_			1	0	0	Q9Y4L5	Q9Y4L5	Q9Y4L5	RNF115	E3 ubiquitin-protein ligase RNF115	MULTI-MSMS	220616KMo_Nt_25FA_rep2	rep2	735.338	2	734.837	1467.66	-0.70102	-0.00051514	0.18546	0.00013628	-0.51556	-0.00037885	734.837	37.798	0.47086	37.798	37.562	38.033	0	147	44	5	0	0	0	9.0591e-29	1	9415	130.94	120.11	1	9524000
AEASSANLGSGCEE	14	Acetyl (Protein N-term)	_(Acetyl (Protein N-term))AEASSANLGSGCEE_			1	0	0	Q6P1K2;Q6P1K2-3;Q6P1K2-6;Q6P1K2-2;Q6P1K2-5	Q6P1K2	Q6P1K2	PMF1	Polyamine-modulated factor 1	MULTI-MSMS	220616KMo_Nt_25FA_rep3	rep3	712.285	2	712.286	1422.56	-1.1885	-0.00084656	0.4211	0.00029995	-0.76742	-0.00054662	712.286	41.801	0.56227	41.801	41.486	42.048	0	177	45	5	0	0	0	1.5407e-167	2	11698	236.77	223.41	1	21896000
AEASSANLGSGCEE	14	Acetyl (Protein N-term)	_(Acetyl (Protein N-term))AEASSANLGSGCEE_			1	0	0	Q6P1K2;Q6P1K2-3;Q6P1K2-6;Q6P1K2-2;Q6P1K2-5	Q6P1K2	Q6P1K2	PMF1	Polyamine-modulated factor 1	MULTI-MSMS	220616KMo_Nt_25FA_rep1	rep1	712.285	2	712.286	1422.56	-0.67098	-0.00047793	-0.20585	-0.00014663	-0.87684	-0.00062456	712.286	41.688	0.52962	41.688	41.399	41.928	-7.1054e-15	218	50	6	0	0	0	7.2787e-34	2	11204	136.96	130.36	1	18622000
AEASSANLGSGCEE	14	Acetyl (Protein N-term)	_(Acetyl (Protein N-term))AEASSANLGSGCEE_			1	0	0	Q6P1K2;Q6P1K2-3;Q6P1K2-6;Q6P1K2-2;Q6P1K2-5	Q6P1K2	Q6P1K2	PMF1	Polyamine-modulated factor 1	MULTI-MSMS	220616KMo_Nt_25FA_rep2	rep2	712.285	2	712.286	1422.56	-0.8162	-0.00058137	0.020751	1.4781e-05	-0.79545	-0.00056659	712.286	41.751	0.59019	41.751	41.427	42.017	0	170	42	5	0	0	0	1.4724e-44	2	11672	150.61	146.31	1	23503000
AEASSANLGSGCEEK	15	Acetyl (Protein N-term)	_(Acetyl (Protein N-term))AEASSANLGSGCEEK_			1	0	1	Q6P1K2;Q6P1K2-3;Q6P1K2-6;Q6P1K2-2;Q6P1K2-5	Q6P1K2	Q6P1K2	PMF1	Polyamine-modulated factor 1	MULTI-MSMS	220616KMo_Nt_25FA_rep3	rep3	776.333	2	776.333	1550.65	-1.2237	-0.00095	0.52449	0.00040718	-0.69922	-0.00054283	776.334	35.106	0.37245	35.106	34.915	35.287	0	169	42	5	0	0	0	1.937e-08	1	8155	87.363	80.674	1	3779400
AEASSANLGSGCEEK	15	Acetyl (Protein N-term)	_(Acetyl (Protein N-term))AEASSANLGSGCEEK_			1	0	1	Q6P1K2;Q6P1K2-3;Q6P1K2-6;Q6P1K2-2;Q6P1K2-5	Q6P1K2	Q6P1K2	PMF1	Polyamine-modulated factor 1	MULTI-MSMS	220616KMo_Nt_25FA_rep1	rep1	776.333	2	776.333	1550.65	-0.68882	-0.00053475	-0.13635	-0.00010585	-0.82516	-0.0006406	776.333	35.64	0.35836	35.64	35.437	35.795	0	185	47	5	0	0	0	0.0011355	1	8398	52.555	46.022	1	2861800
AEASSANLGSGCEEK	15	Acetyl (Protein N-term)	_(Acetyl (Protein N-term))AEASSANLGSGCEEK_			1	0	1	Q6P1K2;Q6P1K2-3;Q6P1K2-6;Q6P1K2-2;Q6P1K2-5	Q6P1K2	Q6P1K2	PMF1	Polyamine-modulated factor 1	MULTI-MSMS	220616KMo_Nt_25FA_rep2	rep2	776.333	2	776.333	1550.65	-0.76237	-0.00059185	0.0092284	7.1643e-06	-0.75314	-0.00058469	776.333	35.209	0.40017	35.209	34.985	35.385	0	182	46	5	0	0	0	0.00037597	1	8239	64.55	57.861	1	3706700
AEDMETKI	8	Acetyl (Protein N-term),Oxidation (M)	_(Acetyl (Protein N-term))AEDM(Oxidation (M))ETKI_	AEDM(1)ETKI	AEDM(65)ETKI	1	1	1	P14854	P14854	P14854	COX6B1	Cytochrome c oxidase subunit 6B1	MULTI-MSMS	220616KMo_Nt_25FA_rep2	rep2	497.723	2	497.724	993.432	-0.75475	-0.00037566	0.38768	0.00019296	-0.36706	-0.0001827	497.724	35.54	0.5197	35.54	35.272	35.791	0	163	60	3	0	0	0	0.00055896	1	8485	65.038	55.288	1	4467900
AEDVSSAAPSPRGCADG	17	Acetyl (Protein N-term)	_(Acetyl (Protein N-term))AEDVSSAAPSPRGCADG_			1	0	1	P54274;P54274-2	P54274	P54274	TERF1	Telomeric repeat-binding factor 1	MULTI-MSMS	220616KMo_Nt_25FA_rep3	rep3	844.862	2	844.863	1687.71	-1.1088	-0.00093682	0.35891	0.00030323	-0.74993	-0.00063359	844.863	39.418	0.60155	39.418	39.079	39.68	0	120	44	4	0	0	0	0.0006366	1	10218	42.556	42.556	1	1435300
AEDVSSAAPSPRGCADG	17	Acetyl (Protein N-term)	_(Acetyl (Protein N-term))AEDVSSAAPSPRGCADG_			1	0	1	P54274;P54274-2	P54274	P54274	TERF1	Telomeric repeat-binding factor 1	MULTI-MSMS	220616KMo_Nt_25FA_rep1	rep1	844.862	2	844.863	1687.71	-0.6069	-0.00051275	0.17993	0.00015202	-0.42696	-0.00036073	844.863	39.77	0.55105	39.77	39.5	40.051	0	115	45	3	0	0	0	4.7374e-05	1	10146	64.55	58.109	1	967960
AEDVSSAAPSPRGCADG	17	Acetyl (Protein N-term)	_(Acetyl (Protein N-term))AEDVSSAAPSPRGCADG_			1	0	1	P54274;P54274-2	P54274	P54274	TERF1	Telomeric repeat-binding factor 1	MULTI-MSMS	220616KMo_Nt_25FA_rep2	rep2	845.363	2	844.863	1687.71	-0.71455	-0.0006037	0.1087	9.1836e-05	-0.60585	-0.00051186	844.863	39.459	0.58581	39.459	39.145	39.731	0	116	45	3	0	0	0	0.00052047	1	10270	45.257	44.078	1	1259400
AEEEVAKLE	9	Acetyl (Protein N-term)	_(Acetyl (Protein N-term))AEEEVAKLE_			1	0	1	Q9P2R3;Q9P2R3-2	Q9P2R3	Q9P2R3	ANKFY1	Rabankyrin-5	MULTI-MSMS	220616KMo_Nt_25FA_rep3	rep3	530.765	2	530.264	1058.51	-1.2875	-0.00068271	1.0277	0.00054494	-0.25981	-0.00013777	530.264	54.648	0.42089	54.648	54.427	54.848	0	138	43	4	0	0	0	0.00044118	1	19432	68.224	64.087	1	4223600
AEEEVAKLE	9	Acetyl (Protein N-term)	_(Acetyl (Protein N-term))AEEEVAKLE_			1	0	1	Q9P2R3;Q9P2R3-2	Q9P2R3	Q9P2R3	ANKFY1	Rabankyrin-5	MULTI-MSMS	220616KMo_Nt_25FA_rep2	rep2	530.766	2	530.264	1058.51	-0.53804	-0.0002853	0.31007	0.00016442	-0.22797	-0.00012088	530.264	54.674	0.39061	54.674	54.503	54.893	0	130	39	4	0	0	0	0.00037928	1	19274	69.598	65.461	1	3483300
AEEGAVAVCV	10	Acetyl (Protein N-term)	_(Acetyl (Protein N-term))AEEGAVAVCV_			1	0	0	Q02224;Q02224-3	Q02224	Q02224	CENPE	Centromere-associated protein E	MULTI-MSMS	220616KMo_Nt_25FA_rep3	rep3	523.745	2	523.745	1045.48	-1.3301	-0.00069664	0.93921	0.00049191	-0.3909	-0.00020473	523.745	59.695	0.66751	59.695	59.326	59.993	0	181	67	3	0	0	0	0.00011792	1	22607	79.116	79.116	1	3843300
AEEGAVAVCV	10	Acetyl (Protein N-term)	_(Acetyl (Protein N-term))AEEGAVAVCV_			1	0	0	Q02224;Q02224-3	Q02224	Q02224	CENPE	Centromere-associated protein E	MULTI-MSMS	220616KMo_Nt_25FA_rep2	rep2	523.745	2	523.745	1045.48	-0.78259	-0.00040988	0.39744	0.00020816	-0.38515	-0.00020172	523.745	59.694	0.70346	59.694	59.301	60.005	0	184	72	3	0	0	0	0.00083819	1	22419	55.676	55.676	1	4211800
AEEGIAAGGVMDVNTALQEVL	21	Acetyl (Protein N-term)	_(Acetyl (Protein N-term))AEEGIAAGGVMDVNTALQEVL_			1	0	0	P25398	P25398	P25398	RPS12	40S ribosomal protein S12	MULTI-MSMS	220616KMo_Nt_25FA_rep3	rep3	1065.53	2	1065.03	2128.04	-1.2908	-0.0013748	0.45154	0.00048091	-0.83929	-0.00089386	1065.53	86.685	0.7286	86.685	86.592	87.32	0	85	26	5	0	0	0	2.284e-17	3	37645	105.95	90.486	1	106150000
AEEGIAAGGVMDVNTALQEVL	21	Acetyl (Protein N-term)	_(Acetyl (Protein N-term))AEEGIAAGGVMDVNTALQEVL_			1	0	0	P25398	P25398	P25398	RPS12	40S ribosomal protein S12	MULTI-MSMS	220616KMo_Nt_25FA_rep3	rep3	710.686	3	710.353	2128.04	-1.2836	-0.00091184	0.37659	0.00026751	-0.90705	-0.00064433	711.021	86.699	0.60216	86.699	86.592	87.194	-1.4211e-14	36	15	4	0	0	0	4.1597e-05	1	37648	47.397	36.894	1	35118000
AEEGIAAGGVMDVNTALQEVL	21	Acetyl (Protein N-term)	_(Acetyl (Protein N-term))AEEGIAAGGVMDVNTALQEVL_			1	0	0	P25398	P25398	P25398	RPS12	40S ribosomal protein S12	MULTI-MSMS	220616KMo_Nt_25FA_rep1	rep1	1065.53	2	1065.03	2128.04	-0.77839	-0.000829	-0.45022	-0.00047949	-1.2286	-0.0013085	1065.53	86.655	0.62687	86.655	86.48	87.107	0	50	12	6	0	0	0	5.0638e-10	2	36914	85.288	79.973	1	747210000
AEEGIAAGGVMDVNTALQEVL	21	Acetyl (Protein N-term)	_(Acetyl (Protein N-term))AEEGIAAGGVMDVNTALQEVL_			1	0	0	P25398	P25398	P25398	RPS12	40S ribosomal protein S12	MULTI-MSMS	220616KMo_Nt_25FA_rep2	rep2	1065.46	2	1065.03	2128.04	-0.87196	-0.00092866	-0.22935	-0.00024426	-1.1013	-0.0011729	1065.53	86.702	0.73362	86.702	86.484	87.217	0	70	20	5	0	0	0	7.4456e-24	5	37322	119.16	104	1	206840000
AEEGIAAGGVMDVNTALQEVL	21	Acetyl (Protein N-term)	_(Acetyl (Protein N-term))AEEGIAAGGVMDVNTALQEVL_			1	0	0	P25398	P25398	P25398	RPS12	40S ribosomal protein S12	MULTI-MSMS	220616KMo_Nt_25FA_rep2	rep2	711.664	3	710.353	2128.04	-0.86935	-0.00061755	-0.12866	-9.1395e-05	-0.99801	-0.00070894	710.687	86.699	0.50396	86.699	86.576	87.08	0	36	11	4	0	0	0	4.0221e-05	2	37311	47.68	37.195	1	47688000
AEEGIAAGGVMDVNTALQEVL	21	Acetyl (Protein N-term)	_(Acetyl (Protein N-term))AEEGIAAGGVMDVNTALQEVL_			1	0	0	P25398	P25398	P25398	RPS12	40S ribosomal protein S12	MULTI-MSMS	220616KMo_Nt_25FA_rep2	rep2	1065.52	2	1065.03	2128.04	-0.79079	-0.00084221	0.29897	0.00031841	-0.49182	-0.0005238	1065.03	87.674	0.34459	87.674	87.584	87.928	1.4211e-14	51	42	2	0	0	0	6.3177e-05	1	37927	43.991	39.19	1	1520800
AEEGIAAGGVMDVNTALQEVL	21	Acetyl (Protein N-term),Oxidation (M)	_(Acetyl (Protein N-term))AEEGIAAGGVM(Oxidation (M))DVNTALQEVL_	AEEGIAAGGVM(1)DVNTALQEVL	AEEGIAAGGVM(87)DVNTALQEVL	1	1	0	P25398	P25398	P25398	RPS12	40S ribosomal protein S12	MULTI-SECPEP	220616KMo_Nt_25FA_rep1	rep1	1073.53	2	1073.02	2144.03	-0.79893	-0.00085727	-0.015776	-1.6928e-05	-0.8147	-0.0008742	1073.52	86.405	0.2993	86.405	86.281	86.58	0	7	5	2	0	0	0	2.9217e-09	1	36711	87.498	71.743	1	200490000
AEEGIAAGGVMDVNTALQEVL	21	Acetyl (Protein N-term),Oxidation (M)	_(Acetyl (Protein N-term))AEEGIAAGGVM(Oxidation (M))DVNTALQEVL_	AEEGIAAGGVM(1)DVNTALQEVL	AEEGIAAGGVM(120)DVNTALQEVL	1	1	0	P25398	P25398	P25398	RPS12	40S ribosomal protein S12	MULTI-MSMS	220616KMo_Nt_25FA_rep2	rep2	1073.52	2	1073.02	2144.03	-0.89776	-0.00096332	-0.51654	-0.00055426	-1.4143	-0.0015176	1073.52	86.416	0.38643	86.416	86.29	86.677	0	18	7	3	0	0	0	3.2088e-24	2	37129	121.21	106.18	1	207010000
AEEQPQVELFV	11	Acetyl (Protein N-term)	_(Acetyl (Protein N-term))AEEQPQVELFV_			1	0	0	O00299	O00299	O00299	CLIC1	Chloride intracellular channel protein 1	MULTI-MSMS	220616KMo_Nt_25FA_rep3	rep3	665.829	2	665.83	1329.65	-1.509	-0.0010047	0.6643	0.00044231	-0.84469	-0.00056242	665.83	85.767	0.29765	85.767	85.645	85.943	0	22	5	5	0	0	0	5.3794e-05	1	36945	81.263	69.66	1	46628000
AEEQPQVELFV	11	Acetyl (Protein N-term)	_(Acetyl (Protein N-term))AEEQPQVELFV_			1	0	0	O00299	O00299	O00299	CLIC1	Chloride intracellular channel protein 1	MULTI-MSMS	220616KMo_Nt_25FA_rep1	rep1	665.829	2	665.83	1329.65	-0.84203	-0.00056065	-0.027237	-1.8135e-05	-0.86926	-0.00057878	665.83	85.705	0.38173	85.705	85.598	85.98	0	21	7	4	0	0	0	5.5627e-05	1	36163	81.099	67.825	1	38753000
AEEQPQVELFV	11	Acetyl (Protein N-term)	_(Acetyl (Protein N-term))AEEQPQVELFV_			1	0	0	O00299	O00299	O00299	CLIC1	Chloride intracellular channel protein 1	MULTI-MSMS	220616KMo_Nt_25FA_rep2	rep2	665.829	2	665.83	1329.65	-0.8656	-0.00057634	0.053762	3.5797e-05	-0.81184	-0.00054055	665.83	85.765	0.33535	85.765	85.606	85.941	1.4211e-14	27	6	6	0	0	0	0.00028193	1	36619	67.081	57.759	1	49774000
AEEQPQVELFVKAGSDGA	18	Acetyl (Protein N-term)	_(Acetyl (Protein N-term))AEEQPQVELFVKAGSDGA_			1	0	1	O00299	O00299	O00299	CLIC1	Chloride intracellular channel protein 1	MULTI-MSMS	220616KMo_Nt_25FA_rep3	rep3	958.965	2	958.965	1915.92	-1.1675	-0.0011196	0.47865	0.00045901	-0.68884	-0.00066057	959.467	72.083	1.782	72.083	71.573	73.355	0	804	205	7	0	0	0	4.7152e-195	3	29896	249.58	233.45	1	89728000
AEEQPQVELFVKAGSDGA	18	Acetyl (Protein N-term)	_(Acetyl (Protein N-term))AEEQPQVELFVKAGSDGA_			1	0	1	O00299	O00299	O00299	CLIC1	Chloride intracellular channel protein 1	MULTI-MSMS	220616KMo_Nt_25FA_rep3	rep3	639.646	3	639.646	1915.92	-1.1634	-0.00074414	0.52541	0.00033608	-0.63795	-0.00040806	639.647	72.09	1.71	72.09	71.378	73.088	0	760	189	7	0	0	0	2.5069e-29	2	29897	130.39	120.11	1	65466000
AEEQPQVELFVKAGSDGA	18	Acetyl (Protein N-term)	_(Acetyl (Protein N-term))AEEQPQVELFVKAGSDGA_			1	0	1	O00299	O00299	O00299	CLIC1	Chloride intracellular channel protein 1	MULTI-MSMS	220616KMo_Nt_25FA_rep1	rep1	959.466	2	958.965	1915.92	-0.74004	-0.00070967	0.091329	8.7582e-05	-0.64871	-0.00062209	958.966	72.56	1.3376	72.56	72.009	73.346	0	685	150	7	0	0	0	6.2976e-148	3	29092	225.36	209.22	1	68319000
AEEQPQVELFVKAGSDGA	18	Acetyl (Protein N-term)	_(Acetyl (Protein N-term))AEEQPQVELFVKAGSDGA_			1	0	1	O00299	O00299	O00299	CLIC1	Chloride intracellular channel protein 1	MULTI-MSMS	220616KMo_Nt_25FA_rep1	rep1	639.646	3	639.646	1915.92	-0.73807	-0.0004721	0.16886	0.00010801	-0.56921	-0.00036409	639.646	72.584	1.1129	72.584	71.981	73.094	0	616	124	7	0	0	0	3.0602e-15	2	29248	104.44	94.38	1	51867000
AEEQPQVELFVKAGSDGA	18	Acetyl (Protein N-term)	_(Acetyl (Protein N-term))AEEQPQVELFVKAGSDGA_			1	0	1	O00299	O00299	O00299	CLIC1	Chloride intracellular channel protein 1	MULTI-MSMS	220616KMo_Nt_25FA_rep2	rep2	958.965	2	958.965	1915.92	-0.75088	-0.00072007	0.035666	3.4202e-05	-0.71521	-0.00068586	958.966	72.143	1.5957	72.143	71.542	73.138	0	788	183	7	0	0	0	3.1424e-249	4	29687	273.07	256.93	1	71218000
AEEQPQVELFVKAGSDGA	18	Acetyl (Protein N-term)	_(Acetyl (Protein N-term))AEEQPQVELFVKAGSDGA_			1	0	1	O00299	O00299	O00299	CLIC1	Chloride intracellular channel protein 1	MULTI-MSMS	220616KMo_Nt_25FA_rep2	rep2	639.646	3	639.646	1915.92	-0.75356	-0.00048201	0.099475	6.3628e-05	-0.65408	-0.00041838	639.98	72.165	1.5086	72.165	71.352	72.86	0	679	161	7	0	0	0	8.289e-22	2	29694	118.31	107.84	1	53733000
AEFLDDQET	9	Acetyl (Protein N-term)	_(Acetyl (Protein N-term))AEFLDDQET_			1	0	0	O14545;O14545-2	O14545	O14545	TRAFD1	TRAF-type zinc finger domain-containing protein 1	MULTI-MSMS	220616KMo_Nt_25FA_rep3	rep3	555.235	2	555.235	1108.46	-1.2963	-0.00071972	0.78126	0.00043379	-0.51499	-0.00028594	555.236	71.343	0.9295	71.343	70.851	71.781	0	252	64	5	0	0	0	0.00021323	1	29498	73.26	70.253	1	40753000
AEFLDDQET	9	Acetyl (Protein N-term)	_(Acetyl (Protein N-term))AEFLDDQET_			1	0	0	O14545;O14545-2	O14545	O14545	TRAFD1	TRAF-type zinc finger domain-containing protein 1	MULTI-MSMS	220616KMo_Nt_25FA_rep1	rep1	555.235	2	555.235	1108.46	-0.75253	-0.00041783	0.25413	0.0001411	-0.4984	-0.00027673	555.235	70.823	1.0253	70.823	70.355	71.38	0	208	60	5	0	0	0	0.00021323	1	28245	73.26	69.326	1	28498000
AEFLDDQET	9	Acetyl (Protein N-term)	_(Acetyl (Protein N-term))AEFLDDQET_			1	0	0	O14545;O14545-2	O14545	O14545	TRAFD1	TRAF-type zinc finger domain-containing protein 1	MULTI-MSMS	220616KMo_Nt_25FA_rep2	rep2	555.235	2	555.235	1108.46	-0.80157	-0.00044506	0.28931	0.00016063	-0.51226	-0.00028443	555.235	71.276	0.97168	71.276	70.794	71.765	0	274	69	5	0	0	0	0.00024796	1	29237	72.485	68.55	1	30629000
AEGEKNQDFTF	11	Acetyl (Protein N-term)	_(Acetyl (Protein N-term))AEGEKNQDFTF_			1	0	1	Q86XK3	Q86XK3	Q86XK3	SFR1	Swi5-dependent recombination DNA repair protein 1 homolog	MULTI-MSMS	220616KMo_Nt_25FA_rep1	rep1	664.293	2	664.294	1326.57	-0.73647	-0.00048923	-1.3865	-0.00092105	-2.123	-0.0014103	664.292	58.291	0.6297	58.291	57.858	58.488	0	141	55	4	0	0	0	0.00091216	1	20757	48.794	38.037	1	1961200
AEGGAADLDTQ	11	Acetyl (Protein N-term)	_(Acetyl (Protein N-term))AEGGAADLDTQ_			1	0	0	Q9Y4E8;Q9Y4E8-2;Q9Y4E8-4;Q9Y4E8-3	Q9Y4E8	Q9Y4E8	USP15	Ubiquitin carboxyl-terminal hydrolase 15	MULTI-MSMS	220616KMo_Nt_25FA_rep3	rep3	545.238	2	545.238	1088.46	-1.2055	-0.00065731	0.79577	0.00043389	-0.40977	-0.00022342	545.239	41.95	0.60056	41.95	41.654	42.254	0	175	55	5	0	0	0	0.00033979	1	11793	64.42	62.554	1	14565000
AEGGAADLDTQ	11	Acetyl (Protein N-term)	_(Acetyl (Protein N-term))AEGGAADLDTQ_			1	0	0	Q9Y4E8;Q9Y4E8-2;Q9Y4E8-4;Q9Y4E8-3	Q9Y4E8	Q9Y4E8	USP15	Ubiquitin carboxyl-terminal hydrolase 15	MULTI-MSMS	220616KMo_Nt_25FA_rep2	rep2	545.238	2	545.238	1088.46	-0.83778	-0.00045679	0.51498	0.00028078	-0.3228	-0.000176	545.239	41.905	0.59472	41.905	41.608	42.203	0	160	54	4	0	0	0	0.00068452	1	11752	52.937	50.585	1	14869000
AEGGGPEPGEQER	13	Acetyl (Protein N-term)	_(Acetyl (Protein N-term))AEGGGPEPGEQER_			1	0	1	Q14CS0	Q14CS0	Q14CS0	UBXN2B	UBX domain-containing protein 2B	MULTI-MSMS	220616KMo_Nt_25FA_rep2	rep2	677.797	2	677.797	1353.58	-0.8001	-0.00054231	0.51096	0.00034633	-0.28914	-0.00019598	677.797	29.46	0.25962	29.46	29.322	29.582	0	67	28	3	0	0	0	0.0052556	1	5403	41.399	34.809	1	463370
AEGLERV	7	Acetyl (Protein N-term)	_(Acetyl (Protein N-term))AEGLERV_			1	0	1	Q86US8	Q86US8	Q86US8	SMG6	Telomerase-binding protein EST1A	MULTI-MSMS	220616KMo_Nt_25FA_rep2	rep2	408.216	2	408.217	814.418	-0.81085	-0.000331	0.74958	0.00030599	-0.061271	-2.5012e-05	408.217	46.324	0.30742	46.324	46.187	46.495	0	19	11	2	0	0	0	0.010544	1	14412	40.268	36.656	1	1417900
AEGNTLISVDYEIFG	15	Acetyl (Protein N-term)	_(Acetyl (Protein N-term))AEGNTLISVDYEIFG_			1	0	0	P07311;P07311-2	P07311	P07311	ACYP1	Acylphosphatase-1	MULTI-MSMS	220616KMo_Nt_25FA_rep1	rep1	835.401	2	835.401	1668.79	-0.77353	-0.00064621	0.22628	0.00018903	-0.54726	-0.00045718	835.401	86.704	0.32758	86.704	86.63	86.957	0	14	6	5	0	0	0	0.00057242	1	36939	52.79	38.884	1	20033000
AEGSAVSDPQHAA	13	Acetyl (Protein N-term)	_(Acetyl (Protein N-term))AEGSAVSDPQHAA_			1	0	0	Q9H2C0	Q9H2C0	Q9H2C0	GAN	Gigaxonin	MULTI-MSMS	220616KMo_Nt_25FA_rep3	rep3	641.289	2	641.289	1280.56	-1.1959	-0.00076691	0.8821	0.00056568	-0.31379	-0.00020123	641.289	33.44	0.57368	33.44	33.096	33.669	0	175	56	4	0	0	0	3.9642e-17	2	7523	113.93	78.631	1	3997200
AEGSAVSDPQHAA	13	Acetyl (Protein N-term)	_(Acetyl (Protein N-term))AEGSAVSDPQHAA_			1	0	0	Q9H2C0	Q9H2C0	Q9H2C0	GAN	Gigaxonin	MULTI-MSMS	220616KMo_Nt_25FA_rep1	rep1	641.289	2	641.289	1280.56	-0.67007	-0.00042971	0.35254	0.00022608	-0.31753	-0.00020363	641.289	33.976	0.55584	33.976	33.664	34.22	0	221	64	4	0	0	0	1.5564e-12	2	7769	109.42	109.42	1	3251200
AEGSAVSDPQHAA	13	Acetyl (Protein N-term)	_(Acetyl (Protein N-term))AEGSAVSDPQHAA_			1	0	0	Q9H2C0	Q9H2C0	Q9H2C0	GAN	Gigaxonin	MULTI-MSMS	220616KMo_Nt_25FA_rep2	rep2	641.289	2	641.289	1280.56	-0.80266	-0.00051473	0.51892	0.00033278	-0.28374	-0.00018196	641.289	33.577	0.57966	33.577	33.196	33.776	0	181	58	4	0	0	0	3.1362e-17	2	7588	115.78	115.07	1	4245300
AEGTAEAPLENGGGGDSGAGALE	23	Acetyl (Protein N-term)	_(Acetyl (Protein N-term))AEGTAEAPLENGGGGDSGAGALE_			1	0	0	Q96G46;Q96G46-3;Q96G46-2	Q96G46	Q96G46	DUS3L	tRNA-dihydrouridine(47) synthase [NAD(P)(+)]-like	MULTI-MSMS	220616KMo_Nt_25FA_rep3	rep3	1036.96	2	1036.46	2070.9	-1.4056	-0.0014568	0.18366	0.00019036	-1.2219	-0.0012664	1036.46	58.167	0.42908	58.167	57.828	58.257	0	70	24	4	0	0	0	8.155e-35	2	21636	127.71	115.15	1	21360000
AEGTAEAPLENGGGGDSGAGALE	23	Acetyl (Protein N-term)	_(Acetyl (Protein N-term))AEGTAEAPLENGGGGDSGAGALE_			1	0	0	Q96G46;Q96G46-3;Q96G46-2	Q96G46	Q96G46	DUS3L	tRNA-dihydrouridine(47) synthase [NAD(P)(+)]-like	MULTI-MSMS	220616KMo_Nt_25FA_rep1	rep1	1036.95	2	1036.46	2070.9	-0.71773	-0.0007439	-0.83091	-0.00086121	-1.5486	-0.0016051	1036.46	57.9	0.8526	57.9	57.592	58.445	-7.1054e-15	262	66	6	0	0	0	9.9194e-15	2	20496	89.629	81.719	1	11695000
AEIIQERIED	10	Acetyl (Protein N-term)	_(Acetyl (Protein N-term))AEIIQERIED_			1	0	1	Q9NYH9	Q9NYH9	Q9NYH9	UTP6	U3 small nucleolar RNA-associated protein 6 homolog	MULTI-MSMS	220616KMo_Nt_25FA_rep3	rep3	629.82	2	629.32	1256.62	-1.1225	-0.00070644	-0.22141	-0.00013934	-1.344	-0.00084578	629.32	65.075	1.5108	65.075	64.25	65.76	0	194	94	4	0	0	0	0.00087114	1	25953	54.982	38.206	1	2556900
AEIIQERIED	10	Acetyl (Protein N-term)	_(Acetyl (Protein N-term))AEIIQERIED_			1	0	1	Q9NYH9	Q9NYH9	Q9NYH9	UTP6	U3 small nucleolar RNA-associated protein 6 homolog	MULTI-MSMS	220616KMo_Nt_25FA_rep1	rep1	629.82	2	629.32	1256.62	-0.69559	-0.00043775	-0.94884	-0.00059712	-1.6444	-0.0010349	629.32	65.551	1.1998	65.551	65.253	66.453	0	309	116	5	0	0	0	0.00017038	2	25259	76.064	60.913	1	3328900
AEIIQERIED	10	Acetyl (Protein N-term)	_(Acetyl (Protein N-term))AEIIQERIED_			1	0	1	Q9NYH9	Q9NYH9	Q9NYH9	UTP6	U3 small nucleolar RNA-associated protein 6 homolog	MULTI-MSMS	220616KMo_Nt_25FA_rep2	rep2	629.82	2	629.32	1256.62	-0.84183	-0.00052978	-0.4727	-0.00029748	-1.3145	-0.00082726	629.32	65.06	1.0737	65.06	64.648	65.721	0	183	77	4	0	0	0	0.00084784	1	25768	55.549	41.97	1	2535100
AEISDLDRQIEQL	13	Acetyl (Protein N-term)	_(Acetyl (Protein N-term))AEISDLDRQIEQL_			1	0	1	P60510	P60510	P60510	PPP4C	Serine/threonine-protein phosphatase 4 catalytic subunit	MULTI-MSMS	220616KMo_Nt_25FA_rep3	rep3	786.9	2	786.399	1570.78	-1.4609	-0.0011488	0.62056	0.000488	-0.8403	-0.00066081	786.4	84.95	0.44009	84.95	84.702	85.142	1.4211e-14	105	29	6	0	0	0	0.00019209	1	36273	70.977	61.024	1	38611000
AEISDLDRQIEQL	13	Acetyl (Protein N-term)	_(Acetyl (Protein N-term))AEISDLDRQIEQL_			1	0	1	P60510	P60510	P60510	PPP4C	Serine/threonine-protein phosphatase 4 catalytic subunit	MULTI-MSMS	220616KMo_Nt_25FA_rep1	rep1	786.398	2	786.399	1570.78	-0.67115	-0.00052779	-0.17028	-0.00013391	-0.84143	-0.0006617	786.399	85.094	0.39031	85.094	84.853	85.244	0	117	27	6	0	0	0	2.8788e-25	1	35648	133.89	96.337	1	51968000
AEISDLDRQIEQL	13	Acetyl (Protein N-term)	_(Acetyl (Protein N-term))AEISDLDRQIEQL_			1	0	1	P60510	P60510	P60510	PPP4C	Serine/threonine-protein phosphatase 4 catalytic subunit	MULTI-MSMS	220616KMo_Nt_25FA_rep2	rep2	786.9	2	786.399	1570.78	-0.83876	-0.0006596	-0.060273	-4.7399e-05	-0.89903	-0.000707	786.399	84.935	0.45879	84.935	84.695	85.154	0	137	32	6	0	0	0	3.3749e-17	1	35981	115.29	71.99	1	50525000
AELDQLPDESSSA	13	Acetyl (Protein N-term)	_(Acetyl (Protein N-term))AELDQLPDESSSA_			1	0	0	Q5TKA1;Q5TKA1-3	Q5TKA1	Q5TKA1	LIN9	Protein lin-9 homolog	MULTI-MSMS	220616KMo_Nt_25FA_rep3	rep3	702.312	2	702.312	1402.61	-1.3837	-0.0009718	0.80597	0.00056604	-0.57775	-0.00040576	702.313	62.945	0.61122	62.945	62.602	63.214	0	95	28	4	0	0	0	0.00050657	2	24752	65.347	64.657	1	6911000
AELDQLPDESSSA	13	Acetyl (Protein N-term)	_(Acetyl (Protein N-term))AELDQLPDESSSA_			1	0	0	Q5TKA1;Q5TKA1-3	Q5TKA1	Q5TKA1	LIN9	Protein lin-9 homolog	MULTI-MSMS	220616KMo_Nt_25FA_rep1	rep1	702.312	2	702.312	1402.61	-0.77238	-0.00054245	0.29296	0.00020575	-0.47942	-0.0003367	702.312	62.641	0.59117	62.641	62.345	62.936	0	136	34	5	0	0	0	0.00056539	1	23396	64.297	63.542	1	5308700
AELDQLPDESSSA	13	Acetyl (Protein N-term)	_(Acetyl (Protein N-term))AELDQLPDESSSA_			1	0	0	Q5TKA1;Q5TKA1-3	Q5TKA1	Q5TKA1	LIN9	Protein lin-9 homolog	MULTI-MSMS	220616KMo_Nt_25FA_rep2	rep2	702.312	2	702.312	1402.61	-0.84516	-0.00059357	0.29631	0.00020811	-0.54885	-0.00038546	702.312	62.894	0.56047	62.894	62.605	63.166	0	70	22	4	0	0	0	0.00056539	2	24307	64.297	59.685	1	7840100
AELEGAGE	8	Acetyl (Protein N-term)	_(Acetyl (Protein N-term))AELEGAGE_			1	0	0	Q8WX92-2	Q8WX92-2	Q8WX92-2			MULTI-MSMS	220616KMo_Nt_25FA_rep1	rep1	817.358	1	817.357	816.35	-0.71925	-0.00058789	1.0285	0.00084065	0.30925	0.00025277	817.358	43.95	0.4343	43.95	43.781	44.215	0	34	26	2	0	0	0	0.0038102	1	12393	49.358	45.505	1	1655600
AELGAGGDGH	10	Acetyl (Protein N-term)	_(Acetyl (Protein N-term))AELGAGGDGH_			1	0	0	Q14244;Q14244-3;Q14244-2	Q14244	Q14244	MAP7	Ensconsin	MULTI-MSMS	220616KMo_Nt_25FA_rep3	rep3	463.204	2	463.204	924.394	-1.1885	-0.00055052	0.91425	0.00042348	-0.27427	-0.00012704	463.205	32.863	0.50375	32.863	32.571	33.074	-7.1054e-15	172	56	4	0	0	0	0.0010412	1	7276	50.703	46.584	1	7903300
AELGAGGDGH	10	Acetyl (Protein N-term)	_(Acetyl (Protein N-term))AELGAGGDGH_			1	0	0	Q14244;Q14244-3;Q14244-2	Q14244	Q14244	MAP7	Ensconsin	MULTI-MSMS	220616KMo_Nt_25FA_rep2	rep2	463.204	2	463.204	924.394	-0.80116	-0.0003711	0.52247	0.00024201	-0.27869	-0.00012909	463.204	32.913	0.52309	32.913	32.626	33.149	0	201	63	4	0	0	0	0.00035396	1	7293	69.198	69.198	1	7576100
AELGEADEAELQ	12	Unmodified	_AELGEADEAELQ_			0	0	0	Q9Y5J9	Q9Y5J9	Q9Y5J9	TIMM8B	Mitochondrial import inner membrane translocase subunit Tim8 B	MULTI-MSMS	220616KMo_Nt_25FA_rep3	rep3	637.791	2	637.791	1273.57	-1.1742	-0.00074892	0.58284	0.00037173	-0.59141	-0.0003772	637.791	45.709	0.31859	45.709	45.534	45.853	0	38	15	3	0	0	0	0.0056136	1	14105	67.993	54.485	1	858190
AELGEADEAELQ	12	Unmodified	_AELGEADEAELQ_			0	0	0	Q9Y5J9	Q9Y5J9	Q9Y5J9	TIMM8B	Mitochondrial import inner membrane translocase subunit Tim8 B	MSMS	220616KMo_Nt_25FA_rep1	rep1	637.802	2	637.791	1273.57	NaN	NaN	NaN	NaN	NaN	NaN	NaN	46.204	1	46.204	45.704	46.704	0				0	0	0	0.0075378	1	13853	42.19	27.04	1
AELGEADEAELQ	12	Unmodified	_AELGEADEAELQ_			0	0	0	Q9Y5J9	Q9Y5J9	Q9Y5J9	TIMM8B	Mitochondrial import inner membrane translocase subunit Tim8 B	MULTI-MSMS	220616KMo_Nt_25FA_rep2	rep2	637.791	2	637.791	1273.57	-0.80785	-0.00051524	0.35462	0.00022617	-0.45323	-0.00028906	637.791	45.733	0.28271	45.733	45.621	45.904	0	33	14	3	0	0	0	0.012081	1	14041	58.676	45.168	1	742010
AELGEADEAELQ	12	Acetyl (Protein N-term)	_(Acetyl (Protein N-term))AELGEADEAELQ_			1	0	0	Q9Y5J9	Q9Y5J9	Q9Y5J9	TIMM8B	Mitochondrial import inner membrane translocase subunit Tim8 B	MULTI-MSMS	220616KMo_Nt_25FA_rep3	rep3	658.796	2	658.796	1315.58	-1.115	-0.00073457	0.35082	0.00023112	-0.76419	-0.00050345	658.797	61.402	0.98767	61.402	61.011	61.999	0	198	45	6	0	0	0	3.6003e-24	2	23637	132.22	118.45	1	259900000
AELGEADEAELQ	12	Acetyl (Protein N-term)	_(Acetyl (Protein N-term))AELGEADEAELQ_			1	0	0	Q9Y5J9	Q9Y5J9	Q9Y5J9	TIMM8B	Mitochondrial import inner membrane translocase subunit Tim8 B	MULTI-MSMS	220616KMo_Nt_25FA_rep1	rep1	658.796	2	658.796	1315.58	-0.70049	-0.00046148	-0.043041	-2.8356e-05	-0.74353	-0.00048983	658.797	61.215	0.82411	61.215	60.832	61.656	0	232	51	6	0	0	0	1.2903e-33	2	22572	146.48	125.02	1	208590000
AELGEADEAELQ	12	Acetyl (Protein N-term)	_(Acetyl (Protein N-term))AELGEADEAELQ_			1	0	0	Q9Y5J9	Q9Y5J9	Q9Y5J9	TIMM8B	Mitochondrial import inner membrane translocase subunit Tim8 B	MULTI-MSMS	220616KMo_Nt_25FA_rep2	rep2	658.796	2	658.796	1315.58	-0.85107	-0.00056068	0.099894	6.581e-05	-0.75117	-0.00049487	658.797	61.349	1.4079	61.349	60.987	62.395	7.1054e-15	240	70	6	0	0	0	9.2117e-44	2	23430	156.26	134.8	1	244480000
AELMLLSEIADPT	13	Acetyl (Protein N-term)	_(Acetyl (Protein N-term))AELMLLSEIADPT_			1	0	0	Q99941;Q99941-2	Q99941	Q99941	ATF6B	Cyclic AMP-dependent transcription factor ATF-6 beta;Processed cyclic AMP-dependent transcription factor ATF-6 beta	MULTI-MSMS	220616KMo_Nt_25FA_rep3	rep3	722.865	2	722.866	1443.72	-1.3355	-0.00096541	0.34447	0.00024901	-0.99106	-0.0007164	723.367	87.535	0.089966	87.535	87.504	87.594	0	9	5	3	0	0	0	0.0013542	1	38181	48.423	43.811	1	1645700
AELQEVQITEEKPLLPGQTPEAA	23	Acetyl (Protein N-term)	_(Acetyl (Protein N-term))AELQEVQITEEKPLLPGQTPEAA_			1	0	1	Q9UN36;Q9UN36-4;Q9UN36-5;Q9UN36-2;Q9UN36-3	Q9UN36	Q9UN36	NDRG2	Protein NDRG2	MULTI-MSMS	220616KMo_Nt_25FA_rep3	rep3	845.44	3	845.106	2532.3	-1.2656	-0.0010696	0.48895	0.00041322	-0.77667	-0.00065637	845.441	74.864	0.46443	74.864	74.638	75.103	0	104	27	5	0	0	0	4.2449e-07	4	31160	55.127	47.415	1	18294000
AELQEVQITEEKPLLPGQTPEAA	23	Acetyl (Protein N-term)	_(Acetyl (Protein N-term))AELQEVQITEEKPLLPGQTPEAA_			1	0	1	Q9UN36;Q9UN36-4;Q9UN36-5;Q9UN36-2;Q9UN36-3	Q9UN36	Q9UN36	NDRG2	Protein NDRG2	MULTI-MSMS	220616KMo_Nt_25FA_rep1	rep1	845.774	3	845.106	2532.3	-0.69091	-0.00058389	-0.26864	-0.00022703	-0.95955	-0.00081092	845.44	75.376	0.58183	75.376	75.107	75.689	0	116	27	6	0	0	0	4.7321e-07	3	30452	54.223	46.689	1	30808000
AELQEVQITEEKPLLPGQTPEAA	23	Acetyl (Protein N-term)	_(Acetyl (Protein N-term))AELQEVQITEEKPLLPGQTPEAA_			1	0	1	Q9UN36;Q9UN36-4;Q9UN36-5;Q9UN36-2;Q9UN36-3	Q9UN36	Q9UN36	NDRG2	Protein NDRG2	MULTI-MSMS	220616KMo_Nt_25FA_rep2	rep2	845.44	3	845.106	2532.3	-0.83951	-0.00070948	0.20182	0.00017056	-0.6377	-0.00053892	845.44	74.929	0.47615	74.929	74.661	75.137	1.4211e-14	116	32	5	0	0	0	4.7321e-07	2	30936	54.223	46.511	1	16726000
AELQMLLEEEIPGG	14	Acetyl (Protein N-term),Oxidation (M)	_(Acetyl (Protein N-term))AELQM(Oxidation (M))LLEEEIPGG_	AELQM(1)LLEEEIPGG	AELQM(43)LLEEEIPGG	1	1	0	Q9NYB9;Q9NYB9-2;Q9NYB9-4	Q9NYB9	Q9NYB9	ABI2	Abl interactor 2	MSMS	220616KMo_Nt_25FA_rep1	rep1	793.885	2	793.885	1585.75	NaN	NaN	NaN	NaN	NaN	NaN	NaN	86.761	1	86.761	86.261	87.261	0				0	0	0	0.0029832	1	36954	42.743	36.64	1
AELSEEALLSVLPTI	15	Acetyl (Protein N-term)	_(Acetyl (Protein N-term))AELSEEALLSVLPTI_			1	0	0	P45974;P45974-2	P45974	P45974	USP5	Ubiquitin carboxyl-terminal hydrolase 5	MULTI-MSMS	220616KMo_Nt_25FA_rep3	rep3	814.446	2	813.945	1625.88	-1.3052	-0.0010624	0.43954	0.00035776	-0.8657	-0.00070463	813.946	87.35	0.1146	87.35	87.287	87.401	0	42	11	5	0	0	0	2.1058e-34	1	38060	138.66	123.97	1	34076000
AELSEEALLSVLPTI	15	Acetyl (Protein N-term)	_(Acetyl (Protein N-term))AELSEEALLSVLPTI_			1	0	0	P45974;P45974-2	P45974	P45974	USP5	Ubiquitin carboxyl-terminal hydrolase 5	MULTI-MSMS	220616KMo_Nt_25FA_rep1	rep1	814.446	2	813.945	1625.88	-0.72298	-0.00058847	0.09802	7.9783e-05	-0.62496	-0.00050869	813.945	87.307	0.09869	87.307	87.25	87.348	-1.4211e-14	17	3	6	0	0	0	2.2507e-71	1	37352	161.63	142.89	1	58426000
AELSEEALLSVLPTI	15	Acetyl (Protein N-term)	_(Acetyl (Protein N-term))AELSEEALLSVLPTI_			1	0	0	P45974;P45974-2	P45974	P45974	USP5	Ubiquitin carboxyl-terminal hydrolase 5	MULTI-MSMS	220616KMo_Nt_25FA_rep2	rep2	814.448	2	813.945	1625.88	-0.81527	-0.00066359	0.010352	8.426e-06	-0.80492	-0.00065516	813.945	87.337	0.10296	87.337	87.287	87.39	0	34	9	5	0	0	0	1.8139e-57	2	37752	163.94	149.25	1	29374000
AELTVEVRGSNGAFY	15	Acetyl (Protein N-term)	_(Acetyl (Protein N-term))AELTVEVRGSNGAFY_			1	0	1	P51114;P51114-2	P51114	P51114	FXR1	Fragile X mental retardation syndrome-related protein 1	MULTI-MSMS	220616KMo_Nt_25FA_rep1	rep1	827.907	2	827.907	1653.8	-0.75146	-0.00062214	0.33545	0.00027772	-0.41601	-0.00034441	827.908	71.581	0.47389	71.581	71.337	71.811	0	112	45	3	0	0	0	0.00035774	1	28646	58.676	42.452	1	600000
AELVQGQSAPVGM	13	Acetyl (Protein N-term),Oxidation (M)	_(Acetyl (Protein N-term))AELVQGQSAPVGM(Oxidation (M))_	AELVQGQSAPVGM(1)	AELVQGQSAPVGM(160)	1	1	0	Q96I24	Q96I24	Q96I24	FUBP3	Far upstream element-binding protein 3	MULTI-MSMS	220616KMo_Nt_25FA_rep3	rep3	672.826	2	672.827	1343.64	-1.2337	-0.00083004	0.52936	0.00035617	-0.7043	-0.00047387	672.827	56.87	0.94289	56.87	56.532	57.475	-7.1054e-15	207	66	5	0	0	0	2.4846e-56	2	20934	160.75	149.12	1	35489000
AELVQGQSAPVGM	13	Acetyl (Protein N-term),Oxidation (M)	_(Acetyl (Protein N-term))AELVQGQSAPVGM(Oxidation (M))_	AELVQGQSAPVGM(1)	AELVQGQSAPVGM(160)	1	1	0	Q96I24	Q96I24	Q96I24	FUBP3	Far upstream element-binding protein 3	MULTI-MSMS	220616KMo_Nt_25FA_rep1	rep1	672.826	2	672.827	1343.64	-0.88775	-0.0005973	0.093976	6.3229e-05	-0.79378	-0.00053407	672.827	56.566	0.62605	56.566	56.191	56.817	0	131	34	5	0	0	0	1.786e-45	2	19797	159.34	149.1	1	21820000
AELVQGQSAPVGM	13	Acetyl (Protein N-term),Oxidation (M)	_(Acetyl (Protein N-term))AELVQGQSAPVGM(Oxidation (M))_	AELVQGQSAPVGM(1)	AELVQGQSAPVGM(150)	1	1	0	Q96I24	Q96I24	Q96I24	FUBP3	Far upstream element-binding protein 3	MULTI-MSMS	220616KMo_Nt_25FA_rep2	rep2	672.826	2	672.827	1343.64	-0.71733	-0.00048264	0.040626	2.7334e-05	-0.67671	-0.00045531	672.827	56.872	0.98872	56.872	56.465	57.454	-7.1054e-15	185	69	5	0	0	0	6.2737e-44	2	20712	148.91	138.68	1	30565000
AELVQGQSAPVGM	13	Acetyl (Protein N-term)	_(Acetyl (Protein N-term))AELVQGQSAPVGM_			1	0	0	Q96I24	Q96I24	Q96I24	FUBP3	Far upstream element-binding protein 3	MULTI-MSMS	220616KMo_Nt_25FA_rep3	rep3	664.829	2	664.829	1327.64	-1.4179	-0.00094264	0.60125	0.00039973	-0.81663	-0.00054292	664.83	68.76	0.94845	68.76	68.247	69.195	0	372	96	5	0	0	0	1.757e-24	1	28085	127.76	108.49	1	23069000
AELVQGQSAPVGM	13	Acetyl (Protein N-term)	_(Acetyl (Protein N-term))AELVQGQSAPVGM_			1	0	0	Q96I24	Q96I24	Q96I24	FUBP3	Far upstream element-binding protein 3	MULTI-MSMS	220616KMo_Nt_25FA_rep1	rep1	664.829	2	664.829	1327.64	-0.78835	-0.00052412	-0.0067959	-4.5181e-06	-0.79514	-0.00052863	664.829	68.541	0.96098	68.541	68.137	69.098	-1.4211e-14	426	106	5	0	0	0	2.127e-33	1	27001	140.16	129	1	21764000
AELVQGQSAPVGM	13	Acetyl (Protein N-term)	_(Acetyl (Protein N-term))AELVQGQSAPVGM_			1	0	0	Q96I24	Q96I24	Q96I24	FUBP3	Far upstream element-binding protein 3	MULTI-MSMS	220616KMo_Nt_25FA_rep2	rep2	664.829	2	664.829	1327.64	-0.78806	-0.00052393	-0.014225	-9.4575e-06	-0.80229	-0.00053339	664.829	68.714	0.95462	68.714	68.218	69.173	0	414	99	6	0	0	0	6.7356e-44	1	27850	148.32	129.54	1	23141000
AEMDPVAEFPQPPGAA	16	Acetyl (Protein N-term)	_(Acetyl (Protein N-term))AEMDPVAEFPQPPGAA_			1	0	0	Q9HAB8	Q9HAB8	Q9HAB8	PPCS	Phosphopantothenate--cysteine ligase	MULTI-SECPEP	220616KMo_Nt_25FA_rep1	rep1	835.075	2	834.882	1667.75	-0.76951	-0.00064245	0.034452	2.8763e-05	-0.73506	-0.00061369	834.882	81.422	0.3937	81.422	81.225	81.619	0	70	32	3	0	0	0	0.0067668	1	33678	41.283	35.043	1	632210
AENDVDNELLDYEDDEVETAAGGDGAEAPA	30	Acetyl (Protein N-term)	_(Acetyl (Protein N-term))AENDVDNELLDYEDDEVETAAGGDGAEAPA_			1	0	0	Q13838;Q13838-2	Q13838	Q13838	DDX39B	Spliceosome RNA helicase DDX39B	MULTI-MSMS	220616KMo_Nt_25FA_rep1	rep1	1046.43	3	1046.1	3135.28	-0.83564	-0.00087417	-0.20055	-0.0002098	-1.0362	-0.001084	1046.43	85.705	0.38173	85.705	85.598	85.98	0	19	7	4	0	0	0	8.7786e-12	1	36164	59.873	57.55	1	112370000
AENDVDNELLDYEDDEVETAAGGDGAEAPA	30	Acetyl (Protein N-term)	_(Acetyl (Protein N-term))AENDVDNELLDYEDDEVETAAGGDGAEAPA_			1	0	0	Q13838;Q13838-2	Q13838	Q13838	DDX39B	Spliceosome RNA helicase DDX39B	MULTI-MSMS	220616KMo_Nt_25FA_rep2	rep2	1046.43	3	1046.1	3135.28	-0.87092	-0.00091107	0.087736	9.1781e-05	-0.78318	-0.00081929	1046.44	85.765	0.34988	85.765	85.641	85.991	0	28	6	7	0	0	0	9.0286e-08	1	36673	46.695	46.103	1	81529000
AENDVDNELLDYEDDEVETAAGGDGAEAPAK	31	Acetyl (Protein N-term)	_(Acetyl (Protein N-term))AENDVDNELLDYEDDEVETAAGGDGAEAPAK_			1	0	1	Q13838;Q13838-2	Q13838	Q13838	DDX39B	Spliceosome RNA helicase DDX39B	MULTI-MSMS	220616KMo_Nt_25FA_rep3	rep3	1089.13	3	1088.8	3263.37	-1.3053	-0.0014212	0.76724	0.00083537	-0.53808	-0.00058586	1089.13	80.013	0.95597	80.013	79.441	80.397	0	691	119	8	0	0	0	5.7046e-37	1	33894	118.05	117.92	1	27561000
AENDVDNELLDYEDDEVETAAGGDGAEAPAK	31	Acetyl (Protein N-term)	_(Acetyl (Protein N-term))AENDVDNELLDYEDDEVETAAGGDGAEAPAK_			1	0	1	Q13838;Q13838-2	Q13838	Q13838	DDX39B	Spliceosome RNA helicase DDX39B	MULTI-MSMS	220616KMo_Nt_25FA_rep1	rep1	1089.13	3	1088.8	3263.37	-0.83776	-0.00091215	0.34474	0.00037535	-0.49302	-0.0005368	1089.13	79.88	0.78441	79.88	79.517	80.301	1.4211e-14	559	88	8	0	0	0	2.2238e-56	2	32862	136.73	134.82	1	56339000
AENDVDNELLDYEDDEVETAAGGDGAEAPAK	31	Acetyl (Protein N-term)	_(Acetyl (Protein N-term))AENDVDNELLDYEDDEVETAAGGDGAEAPAK_			1	0	1	Q13838;Q13838-2	Q13838	Q13838	DDX39B	Spliceosome RNA helicase DDX39B	MULTI-MSMS	220616KMo_Nt_25FA_rep2	rep2	1089.13	3	1088.8	3263.37	-0.84837	-0.0009237	0.37079	0.00040372	-0.47757	-0.00051998	1089.13	79.941	1.0165	79.941	79.35	80.366	0	705	127	8	0	0	0	4.563e-46	2	33589	127.23	126.65	1	27628000
AENGESSGPPRPS	13	Acetyl (Protein N-term)	_(Acetyl (Protein N-term))AENGESSGPPRPS_			1	0	1	Q9UHD9	Q9UHD9	Q9UHD9	UBQLN2	Ubiquilin-2	MULTI-MSMS	220616KMo_Nt_25FA_rep3	rep3	663.799	2	663.8	1325.58	-1.1889	-0.00078919	0.63664	0.0004226	-0.55225	-0.00036659	663.8	29.532	1.1733	29.532	28.683	29.856	0	517	147	6	0	0	0	3.68e-105	2	5523	208.17	192.91	1	34572000
AENGESSGPPRPS	13	Acetyl (Protein N-term)	_(Acetyl (Protein N-term))AENGESSGPPRPS_			1	0	1	Q9UHD9	Q9UHD9	Q9UHD9	UBQLN2	Ubiquilin-2	MULTI-MSMS	220616KMo_Nt_25FA_rep1	rep1	663.799	2	663.8	1325.58	-0.627	-0.0004162	0.15892	0.00010549	-0.46808	-0.00031071	663.8	30.142	1.1019	30.142	29.295	30.397	0	248	99	3	0	0	0	3.0817e-08	2	5782	95.401	90.617	1	16411000
AENGESSGPPRPS	13	Acetyl (Protein N-term)	_(Acetyl (Protein N-term))AENGESSGPPRPS_			1	0	1	Q9UHD9	Q9UHD9	Q9UHD9	UBQLN2	Ubiquilin-2	MULTI-MSMS	220616KMo_Nt_25FA_rep2	rep2	663.799	2	663.8	1325.58	-0.79739	-0.00052931	0.19047	0.00012643	-0.60692	-0.00040287	663.8	29.686	1.1575	29.686	28.746	29.904	3.5527e-15	453	124	6	0	0	0	7.3094e-104	2	5539	197.3	184.51	1	33643000
AENHCELLSPA	11	Acetyl (Protein N-term)	_(Acetyl (Protein N-term))AENHCELLSPA_			1	0	0	Q9NXV2	Q9NXV2	Q9NXV2	KCTD5	BTB/POZ domain-containing protein KCTD5	MULTI-MSMS	220616KMo_Nt_25FA_rep3	rep3	641.79	2	641.79	1281.57	-1.3157	-0.00084439	0.37114	0.0002382	-0.94453	-0.00060619	641.791	49.448	0.61823	49.448	49.145	49.763	7.1054e-15	147	38	5	0	0	0	8.3717e-07	2	16475	90.629	69.727	1	23375000
AENHCELLSPA	11	Acetyl (Protein N-term)	_(Acetyl (Protein N-term))AENHCELLSPA_			1	0	0	Q9NXV2	Q9NXV2	Q9NXV2	KCTD5	BTB/POZ domain-containing protein KCTD5	MULTI-MSMS	220616KMo_Nt_25FA_rep1	rep1	641.79	2	641.79	1281.57	-0.77617	-0.00049814	-0.081449	-5.2273e-05	-0.85762	-0.00055041	641.79	50.145	0.59987	50.145	49.841	50.441	0	244	60	5	0	0	0	9.0516e-08	2	16097	97.431	76.529	1	20616000
AENHCELLSPA	11	Acetyl (Protein N-term)	_(Acetyl (Protein N-term))AENHCELLSPA_			1	0	0	Q9NXV2	Q9NXV2	Q9NXV2	KCTD5	BTB/POZ domain-containing protein KCTD5	MULTI-MSMS	220616KMo_Nt_25FA_rep2	rep2	641.79	2	641.79	1281.57	-0.86684	-0.00055633	-0.092992	-5.9681e-05	-0.95983	-0.00061601	641.79	49.497	0.59608	49.497	49.211	49.807	0	159	44	5	0	0	0	1.2018e-06	2	16369	87.308	71.105	1	23311000
AENLLDGPPNPK	12	Acetyl (Protein N-term)	_(Acetyl (Protein N-term))AENLLDGPPNPK_			1	0	1	Q92793;Q92793-2	Q92793	Q92793	CREBBP	CREB-binding protein	MULTI-MSMS	220616KMo_Nt_25FA_rep3	rep3	653.835	2	653.836	1305.66	-1.2812	-0.00083773	0.75693	0.00049491	-0.52432	-0.00034282	653.836	56.481	1.2991	56.481	55.985	57.284	0	310	92	6	0	0	0	1.0104e-43	3	20589	157.75	153.29	1	14897000
AENLLDGPPNPK	12	Acetyl (Protein N-term)	_(Acetyl (Protein N-term))AENLLDGPPNPK_			1	0	1	Q92793;Q92793-2	Q92793	Q92793	CREBBP	CREB-binding protein	MULTI-MSMS	220616KMo_Nt_25FA_rep1	rep1	653.835	2	653.836	1305.66	-0.81957	-0.00053586	0.28913	0.00018905	-0.53043	-0.00034682	653.836	56.94	1.3124	56.94	56.424	57.736	0	271	85	4	0	0	0	4.2259e-33	3	20030	145.89	137.35	1	14350000
AENLLDGPPNPK	12	Acetyl (Protein N-term)	_(Acetyl (Protein N-term))AENLLDGPPNPK_			1	0	1	Q92793;Q92793-2	Q92793	Q92793	CREBBP	CREB-binding protein	MULTI-MSMS	220616KMo_Nt_25FA_rep2	rep2	653.835	2	653.836	1305.66	-0.80234	-0.0005246	0.32424	0.000212	-0.4781	-0.0003126	653.836	56.569	1.2992	56.569	56.037	57.336	7.1054e-15	308	93	6	0	0	0	4.0506e-43	3	20459	152.04	141.81	1	15595000
AENPSLENH	9	Acetyl (Protein N-term)	_(Acetyl (Protein N-term))AENPSLENH_			1	0	0	O00505	O00505	O00505	KPNA3	Importin subunit alpha-4	MULTI-MSMS	220616KMo_Nt_25FA_rep3	rep3	526.234	2	526.736	1051.46	-1.1902	-0.00062694	0.84283	0.00044395	-0.3474	-0.00018299	526.736	33.083	0.7526	33.083	32.673	33.426	0	306	85	5	0	0	0	1.412e-43	3	7271	150.05	145.46	1	74869000
AENPSLENH	9	Acetyl (Protein N-term)	_(Acetyl (Protein N-term))AENPSLENH_			1	0	0	O00505	O00505	O00505	KPNA3	Importin subunit alpha-4	MULTI-MSMS	220616KMo_Nt_25FA_rep1	rep1	526.736	2	526.736	1051.46	-0.66454	-0.00035003	0.17385	9.1573e-05	-0.49069	-0.00025846	526.736	33.51	0.78313	33.51	33.236	34.02	0	340	93	5	0	0	0	3.4194e-56	1	7566	164.72	160.13	1	54296000
AENPSLENH	9	Acetyl (Protein N-term)	_(Acetyl (Protein N-term))AENPSLENH_			1	0	0	O00505	O00505	O00505	KPNA3	Importin subunit alpha-4	MULTI-MSMS	220616KMo_Nt_25FA_rep2	rep2	526.736	2	526.736	1051.46	-0.80058	-0.0004217	0.44483	0.00023431	-0.35576	-0.00018739	526.736	33.14	0.72957	33.14	32.783	33.513	-7.1054e-15	292	85	5	0	0	0	1.0326e-43	3	7404	152.63	148.04	1	70613000
AENSESLGTVPEHE	14	Acetyl (Protein N-term)	_(Acetyl (Protein N-term))AENSESLGTVPEHE_			1	0	0	Q8TAG9	Q8TAG9	Q8TAG9	EXOC6	Exocyst complex component 6	MULTI-MSMS	220616KMo_Nt_25FA_rep3	rep3	770.841	2	770.842	1539.67	-1.2281	-0.0009467	0.60783	0.00046854	-0.62031	-0.00047816	770.842	44.776	0.58336	44.776	44.494	45.077	0	124	35	4	0	0	0	6.4118e-26	2	13603	133.81	130.96	1	5664800
AENSESLGTVPEHE	14	Acetyl (Protein N-term)	_(Acetyl (Protein N-term))AENSESLGTVPEHE_			1	0	0	Q8TAG9	Q8TAG9	Q8TAG9	EXOC6	Exocyst complex component 6	MULTI-MSMS	220616KMo_Nt_25FA_rep1	rep1	771.342	2	770.842	1539.67	-0.72386	-0.00055798	0.085932	6.624e-05	-0.63793	-0.00049174	770.842	45.094	0.62118	45.094	44.824	45.446	-7.1054e-15	138	43	4	0	0	0	1.7335e-08	2	13049	90.108	88.521	1	4957600
AENSESLGTVPEHE	14	Acetyl (Protein N-term)	_(Acetyl (Protein N-term))AENSESLGTVPEHE_			1	0	0	Q8TAG9	Q8TAG9	Q8TAG9	EXOC6	Exocyst complex component 6	MULTI-MSMS	220616KMo_Nt_25FA_rep2	rep2	770.841	2	770.842	1539.67	-0.83673	-0.00064499	0.12838	9.8958e-05	-0.70836	-0.00054603	770.842	44.796	0.48921	44.796	44.596	45.085	0	143	38	4	0	0	0	1.2206e-12	2	13354	104.22	101.37	1	5697800
AENVVEPGPPSA	12	Acetyl (Protein N-term)	_(Acetyl (Protein N-term))AENVVEPGPPSA_			1	0	0	Q09472	Q09472	Q09472	EP300	Histone acetyltransferase p300	MULTI-MSMS	220616KMo_Nt_25FA_rep1	rep1	604.793	2	604.793	1207.57	-0.74469	-0.00045038	0.27337	0.00016533	-0.47132	-0.00028505	604.793	51.006	0.66897	51.006	50.694	51.363	0	213	56	5	0	0	0	3.1452e-16	1	16572	110.88	106.47	1	11825000
AENVVEPGPPSAK	13	Acetyl (Protein N-term)	_(Acetyl (Protein N-term))AENVVEPGPPSAK_			1	0	1	Q09472	Q09472	Q09472	EP300	Histone acetyltransferase p300	MULTI-MSMS	220616KMo_Nt_25FA_rep3	rep3	668.841	2	668.841	1335.67	-1.2201	-0.00081604	0.66932	0.00044767	-0.55076	-0.00036837	668.841	42.213	0.75103	42.213	41.737	42.488	0	241	71	4	0	0	0	6.9823e-05	1	11844	74.611	63.121	1	4622800
AENVVEPGPPSAK	13	Acetyl (Protein N-term)	_(Acetyl (Protein N-term))AENVVEPGPPSAK_			1	0	1	Q09472	Q09472	Q09472	EP300	Histone acetyltransferase p300	MULTI-MSMS	220616KMo_Nt_25FA_rep1	rep1	668.841	2	668.841	1335.67	-0.71011	-0.00047495	0.53472	0.00035764	-0.17539	-0.0001173	668.841	42.665	0.74295	42.665	42.248	42.991	0	241	78	4	0	0	0	0.00064076	1	11692	68.536	57.046	1	3461000
AENVVEPGPPSAK	13	Acetyl (Protein N-term)	_(Acetyl (Protein N-term))AENVVEPGPPSAK_			1	0	1	Q09472	Q09472	Q09472	EP300	Histone acetyltransferase p300	MULTI-MSMS	220616KMo_Nt_25FA_rep2	rep2	668.84	2	668.841	1335.67	-0.87347	-0.00058421	0.47731	0.00031924	-0.39616	-0.00026497	668.841	42.27	0.83114	42.27	41.759	42.59	0	217	81	3	0	0	0	0.0006919	1	11853	68.069	56.579	1	4058000
AEPASVAAESLAGS	14	Acetyl (Protein N-term)	_(Acetyl (Protein N-term))AEPASVAAESLAGS_			1	0	0	Q9NQT5-2;Q9NQT5	Q9NQT5-2	Q9NQT5-2	EXOSC3	Exosome complex component RRP40	MULTI-MSMS	220616KMo_Nt_25FA_rep3	rep3	651.314	2	651.315	1300.61	-1.1197	-0.00072927	0.40955	0.00026675	-0.71014	-0.00046253	651.315	65.564	0.90117	65.564	65.096	65.997	0	380	85	6	0	0	0	4.9544e-18	1	26260	114.97	103.48	1	49085000
AEPASVAAESLAGS	14	Acetyl (Protein N-term)	_(Acetyl (Protein N-term))AEPASVAAESLAGS_			1	0	0	Q9NQT5-2;Q9NQT5	Q9NQT5-2	Q9NQT5-2	EXOSC3	Exosome complex component RRP40	MULTI-MSMS	220616KMo_Nt_25FA_rep1	rep1	651.314	2	651.315	1300.61	-0.70275	-0.00045771	0.058329	3.799e-05	-0.64442	-0.00041972	651.315	65.378	0.84646	65.378	64.957	65.803	0	298	67	6	0	0	0	2.9063e-18	1	25238	118.21	113.43	1	38133000
AEPASVAAESLAGS	14	Acetyl (Protein N-term)	_(Acetyl (Protein N-term))AEPASVAAESLAGS_			1	0	0	Q9NQT5-2;Q9NQT5	Q9NQT5-2	Q9NQT5-2	EXOSC3	Exosome complex component RRP40	MULTI-MSMS	220616KMo_Nt_25FA_rep2	rep2	651.314	2	651.315	1300.61	-0.86099	-0.00056077	0.15465	0.00010072	-0.70634	-0.00046005	651.315	65.555	0.9071	65.555	65.046	65.953	0	341	79	6	0	0	0	5.242e-18	1	26049	114.51	102.47	1	44448000
AEPASVAAESLAGSRA	16	Acetyl (Protein N-term)	_(Acetyl (Protein N-term))AEPASVAAESLAGSRA_			1	0	1	Q9NQT5-2;Q9NQT5	Q9NQT5-2	Q9NQT5-2	EXOSC3	Exosome complex component RRP40	MULTI-MSMS	220616KMo_Nt_25FA_rep3	rep3	764.883	2	764.884	1527.75	-1.3124	-0.0010038	0.60143	0.00046003	-0.71099	-0.00054382	764.884	59.822	0.68497	59.822	59.405	60.09	7.1054e-15	292	69	5	0	0	0	4.8603e-90	1	22637	194.24	182.08	1	11599000
AEPASVAAESLAGSRA	16	Acetyl (Protein N-term)	_(Acetyl (Protein N-term))AEPASVAAESLAGSRA_			1	0	1	Q9NQT5-2;Q9NQT5	Q9NQT5-2	Q9NQT5-2	EXOSC3	Exosome complex component RRP40	MULTI-MSMS	220616KMo_Nt_25FA_rep1	rep1	764.883	2	764.884	1527.75	-0.72244	-0.00055258	0.073508	5.6225e-05	-0.64893	-0.00049636	764.884	60.38	0.63779	60.38	59.994	60.632	0	145	42	4	0	0	0	2.3682e-89	2	22084	185.59	176.27	1	13412000
AEPASVAAESLAGSRA	16	Acetyl (Protein N-term)	_(Acetyl (Protein N-term))AEPASVAAESLAGSRA_			1	0	1	Q9NQT5-2;Q9NQT5	Q9NQT5-2	Q9NQT5-2	EXOSC3	Exosome complex component RRP40	MULTI-MSMS	220616KMo_Nt_25FA_rep2	rep2	764.883	2	764.884	1527.75	-0.77019	-0.00058911	0.083109	6.3569e-05	-0.68708	-0.00052554	764.884	59.849	0.68494	59.849	59.439	60.124	0	282	69	5	0	0	0	4.4027e-107	2	22477	203.39	193.51	1	12147000
AEPDYIEDDNPELIRPQ	17	Acetyl (Protein N-term)	_(Acetyl (Protein N-term))AEPDYIEDDNPELIRPQ_			1	0	1	Q9H098	Q9H098	Q9H098	FAM107B	Protein FAM107B	MULTI-MSMS	220616KMo_Nt_25FA_rep3	rep3	1028.48	2	1028.48	2054.94	-1.1868	-0.0012206	0.79731	0.00082001	-0.38951	-0.0004006	1028.98	66.445	0.75383	66.445	66.058	66.812	0	345	72	6	0	0	0	1.9753e-107	2	26763	204.48	191.92	1	14767000
AEPDYIEDDNPELIRPQ	17	Acetyl (Protein N-term)	_(Acetyl (Protein N-term))AEPDYIEDDNPELIRPQ_			1	0	1	Q9H098	Q9H098	Q9H098	FAM107B	Protein FAM107B	MULTI-MSMS	220616KMo_Nt_25FA_rep3	rep3	685.988	3	685.988	2054.94	-1.1843	-0.00081242	0.64001	0.00043904	-0.5443	-0.00037338	686.323	66.475	0.7215	66.475	66.068	66.79	0	310	69	6	0	0	0	2.1828e-14	1	26770	98.507	95.53	1	6931400
AEPDYIEDDNPELIRPQ	17	Acetyl (Protein N-term)	_(Acetyl (Protein N-term))AEPDYIEDDNPELIRPQ_			1	0	1	Q9H098	Q9H098	Q9H098	FAM107B	Protein FAM107B	MULTI-MSMS	220616KMo_Nt_25FA_rep1	rep1	1028.98	2	1028.48	2054.94	-0.69918	-0.00071909	0.24875	0.00025583	-0.45043	-0.00046326	1028.98	66.571	0.75051	66.571	66.203	66.954	0	322	71	6	0	0	0	1.8051e-107	2	25864	204.85	191.42	1	14125000
[truncated: 3,793 more rows]

## Sheet: Table S3
Supplementary Table 3 | Identification list of 2.5% FA, 6 fractions samples
[truncated: 5,889 more rows]

## Sheet: Table S4
Supplementary Table 4 | Identification list of salt-based elution or 0.2% TFA, 6 fractions samples
[truncated: 12,152 more rows]

## Sheet: Table S5
Supplementary Table 5 | Identification list of 0.5% TFA, 4 fractions samples
[truncated: 11,679 more rows]

[truncated: 5 more sheets: Table S6, Table S7, Table S8, Table S9, Table S10]
